# Supplementary material for: Transcriptome analysis of the transition from primary to secondary growth of vertical stem in Eucalyptus grandis
Source: BMC Plant Biol. 2024 Feb 8;24:96. doi: 10.1186/s12870-024-04731-3 (PMC10851593; doi:10.1186/s12870-024-04731-3)
Supplement: Supplementary file 1 — Additional file 1: Supplemental Table 1. The expression of DEGs (TPM) in different internodes. Supplemental Table 2. The result-cluster data of Mfuzz analysis. Supplemental Table 3. The primers of selected genes used for qRT-PCR. Supplemental Table 4. Gene names and accession numbers in lignin biosynthesis. Supplemental Table 5. The result data of WGCNA analysis. Supplemental Table 6. 70 selected genes with annotation. Supplemental Table 7. Gene names and accession numbers in the network map. Supplemental Table 8. Gene names and accession numbers in cellulose and xylan biosynthesis. [file 12870_2024_4731_MOESM1_ESM.xlsx]

## Sheet: Table 1
Supplemental table 1. The expression of DEGs （TPM）in different internodes
geneid	IN3-4	IN5-6	IN7-8	IN9-10	IN11-12
Eucgr.A00042	9.57227	4.00166	2.08747	2.29455	0.963291
Eucgr.A00098	0.59956	1.16969	0.0301711	0	0
Eucgr.A00125	1.057	0.128245	0.129718	0.193941	0
Eucgr.A00133	5.62919	0.549073	0.434794	0.738623	0.377905
Eucgr.A00141	0.541715	0.110519	0.105517	0.0714746	0.052225
Eucgr.A00198	5.59304	17.631	21.9259	27.767	29.1812
Eucgr.A00200	19.881	12.7303	4.94784	3.42888	2.33249
Eucgr.A00203	91.1108	38.2045	3.81694	1.44883	0.840978
Eucgr.A00205	0.751178	0.479769	0.210042	0.0334375	0.769801
Eucgr.A00216	20.5997	46.7235	70.5785	86.5571	77.4528
Eucgr.A00223	6.58379	5.15993	3.21045	2.68696	1.65953
Eucgr.A00228	4.21423	5.92627	3.19793	1.67492	1.14201
Eucgr.A00231	5.37369	5.27238	2.63721	2.29479	1.30972
Eucgr.A00237	11.4829	23.0535	40.9944	41.9322	56.2452
Eucgr.A00255	0.283829	0.875414	0.51867	0.257609	1.63824
Eucgr.A00262	0	0	0.0590076	0.0403267	0.121162
Eucgr.A00264	11.2529	16.7073	1.35558	0.722944	13.6526
Eucgr.A00291	5.1871	5.17417	0.49461	0.0924376	3.45998
Eucgr.A00299	13.0978	6.09201	3.48064	3.74253	1.5456
Eucgr.A00333	44.5749	51.0976	3.90605	4.02894	23.8965
Eucgr.A00368	0.312163	0.0930149	0	0.100568	0
Eucgr.A00387	0	0.0986846	0.143695	0.0803987	0.319778
Eucgr.A00405	11.5974	12.1011	13.412	4.27768	2.35005
Eucgr.A00443	2.709	0.833879	1.06325	0.977279	0.578635
Eucgr.A00450	4.09765	1.58112	0.516168	0.851329	0.606724
Eucgr.A00470	0.040577	0.635448	2.23164	0.957262	0.70011
Eucgr.A00475	184.169	99.5052	47.1048	42.5336	37.2977
Eucgr.A00479	11.14	7.59644	6.52518	5.11184	2.83266
Eucgr.A00482	9.10619	4.77882	3.75969	2.0649	2.03769
Eucgr.A00502	118.378	70.8429	28.1191	25.0456	22.3496
Eucgr.A00510	0	0.332618	2.83503	5.98463	7.20888
Eucgr.A00513	15.2566	19.4565	0.925403	0.361047	0.105685
Eucgr.A00515	10.2579	6.67617	0.0957039	0.0359754	0.0471797
Eucgr.A00530	5.13502	23.6769	43.7606	62.8703	84.1921
Eucgr.A00531	6.41087	2.93116	1.95596	2.38104	1.40709
Eucgr.A00547	8.83267	15.0222	22.776	38.3	42.4869
Eucgr.A00564	0.025082	0.0248421	0.182228	0.158713	0.14387
Eucgr.A00577	0.00909431	0.0276571	0.142054	0.130776	0.253213
Eucgr.A00598	45.7239	18.9578	6.25921	6.63344	3.43605
Eucgr.A00601	0	0.0278393	0.0754117	0.0846426	0.0740954
Eucgr.A00602	0.0451824	0.321361	0.356718	0.153867	0.605095
Eucgr.A00610	1.1612	0.307307	1.05594	0.632001	0
Eucgr.A00620	0.437984	0.129382	0.132281	0.0256226	0.0609625
Eucgr.A00632	0.318235	2.18282	4.15705	2.30898	2.22104
Eucgr.A00639	5.79109	5.45877	1.97573	3.05016	1.08501
Eucgr.A00641	1.34676	0.664382	0.496193	0.114874	0.112146
Eucgr.A00654	4.08854	10.4749	16.6726	26.2193	26.9719
Eucgr.A00713	1.41715	4.40318	7.10673	8.57601	7.00874
Eucgr.A00721	1.30283	1.68056	0.51271	0.158181	0.12884
Eucgr.A00724	76.6034	21.2716	3.01293	0.0328651	0.25192
Eucgr.A00738	0.0665337	0.662581	0.592947	0.339117	0.478503
Eucgr.A00744	463.163	30.604	0.419031	0.412794	0.588804
Eucgr.A00745	286.749	102.202	28.5334	6.43323	0.0967648
Eucgr.A00751	0.288954	0.810071	1.54654	1.7054	1.54537
Eucgr.A00780	28.7178	58.3245	88.4598	106.884	154.899
Eucgr.A00786	65.1317	150.51	101.843	58.4339	30.3934
Eucgr.A00791	2.3975	1.50898	1.24826	0.507617	0.68418
Eucgr.A00801	0.070584	0.120718	0.833779	1.47462	1.50377
Eucgr.A00804	0.0469447	0.0650905	0.673295	0.533636	0.44212
Eucgr.A00810	1.58194	3.83267	7.53506	5.16899	6.06685
Eucgr.A00823	0.0844286	2.88062	6.04989	9.02006	8.97279
Eucgr.A00852	1.21506	1.21454	0.552195	0.255514	0.11455
Eucgr.A00854	18.0602	6.50809	0.903928	0.179623	0
Eucgr.A00858	0.0360727	0.378728	0.963781	0.107956	0.230644
Eucgr.A00874	0.318396	0.77707	1.47221	0.669553	0.724257
Eucgr.A00875	0.246222	0.151296	0.0156853	0.0717524	0.0337531
Eucgr.A00880	0.261453	0.428302	1.10228	1.2385	0.913438
Eucgr.A00886	0.291779	0.673237	1.27442	1.82928	2.03178
Eucgr.A00894	0.637515	0.229024	0.0144707	0	0
Eucgr.A00895	2.90081	2.68004	1.30638	0.719148	0.396554
Eucgr.A00902	0.00878076	0.028414	0.115722	0.096097	0.14831
Eucgr.A00912	3.3289	1.6577	1.71563	1.55048	0.703278
Eucgr.A00919	0.0288205	0.0399606	0.0594111	0.0988429	0.276446
Eucgr.A00930	0.425672	0.551364	0.507586	0.154587	0
Eucgr.A00934	1.41017	3.46926	4.72909	6.52681	6.33904
Eucgr.A00935	0.287632	1.26046	2.65463	3.95727	4.83581
Eucgr.A00936	0.285657	1.24185	2.809	2.1907	1.72012
Eucgr.A00937	0.0582893	0.769989	1.48644	1.67823	1.07157
Eucgr.A00940	0.0335906	0.320894	0.549575	0.112469	0.0153596
Eucgr.A00943	0	0.222386	0.198182	0.0662307	0.135773
Eucgr.A00945	0.208028	0.227911	1.17776	0.692365	0.153776
Eucgr.A00947	0.185547	0.319501	0.532884	0.443753	0.906326
Eucgr.A00964	5.85794	3.96441	1.71011	1.30149	1.33225
Eucgr.A00968	3.67058	2.28633	0	0	0.111487
Eucgr.A00981	32.3316	12.8153	5.87404	4.32249	5.27508
Eucgr.A01006	0.219192	0.0722211	0.130126	0.0669517	0.0343558
Eucgr.A01020	0	0.0406683	0.122253	0.110805	0.298033
Eucgr.A01021	262.544	707.96	1146.67	1513.67	2063.57
Eucgr.A01026	0	0	0.207373	0.37517	1.06788
Eucgr.A01032	0.777613	0.416329	0.408657	0.0330642	0.03096
Eucgr.A01051	9.20991	12.8609	26.082	31.3661	48.5095
Eucgr.A01052	0.328102	1.49313	2.18926	3.35453	6.33794
Eucgr.A01114	4.50733	6.08055	2.40186	0.314214	0.06355
Eucgr.A01120	0.352961	1.4635	0.969655	1.24272	2.00417
Eucgr.A01144	0.0192679	0	0.0481958	0.24283	0.944898
Eucgr.A01154	2.17957	2.21897	0.309566	0.26818	0.277894
Eucgr.A01158	95.4933	306.159	339.364	422.733	469.437
Eucgr.A01166	0.863594	3.04495	5.07101	4.36394	3.50859
Eucgr.A01172	19.6822	89.9751	128.934	165.554	197.557
Eucgr.A01185	0.574509	0.257589	0.398579	0.471896	0.128161
Eucgr.A01201	9.95926	6.78142	3.35079	3.94017	2.22472
Eucgr.A01202	3.71139	2.34754	0.80383	0.458527	0.478972
Eucgr.A01205	0.288677	0.105852	0.0370234	0.0413593	0
Eucgr.A01206	22.5011	10.4975	5.2739	4.81266	4.59604
Eucgr.A01216	1.76525	0.273477	0.222205	0.598937	0.543351
Eucgr.A01222	8.18211	0.969797	0.124327	0.0462859	0.0254137
Eucgr.A01227	0.385236	0.203078	0.110462	0.0920017	0.181075
Eucgr.A01228	0.332528	0.114881	0.0351723	0.0191987	0
Eucgr.A01232	1.9295	0.486178	1.16421	0.451773	3.59825
Eucgr.A01255	59.9218	79.5632	4.12639	2.99157	30.1307
Eucgr.A01257	4.74793	5.50341	0.0320488	0.146824	2.11084
Eucgr.A01259	0.219995	0.4865	0.621655	0.547326	1.11773
Eucgr.A01269	220.32	192.877	48.7569	38.8018	31.4988
Eucgr.A01281	58.8345	27.1349	12.3845	7.06742	4.87597
Eucgr.A01282	18.5239	138.959	201.161	279.536	350.931
Eucgr.A01291	1.71575	13.7018	18.4364	35.8422	29.113
Eucgr.A01293	0.491621	1.63679	2.34918	2.83925	4.73902
Eucgr.A01324	51.7031	252.014	430.711	567.949	691.565
Eucgr.A01334	0.0236907	0.192547	0.239865	0.243065	0.125896
Eucgr.A01347	0.180206	0.29302	0.190975	0.0235261	0.0245874
Eucgr.A01352	0	0.0566306	0.233187	0.435636	0.545643
Eucgr.A01353	0	0.0209993	0.193347	0.250601	0.351201
Eucgr.A01372	0.0847958	0.515752	0.473078	0.0412265	1.509
Eucgr.A01380	32.4743	33.9395	11.133	7.39872	8.34955
Eucgr.A01383	0.0873536	0.161217	0.231881	0.375743	0.395033
Eucgr.A01389	0.0290246	0.0243952	0.163156	0.248415	0.353187
Eucgr.A01397	223.388	537.513	815.625	993.07	1190.8
Eucgr.A01401	0.0832983	0.286879	0.973695	0.618732	1.69019
Eucgr.A01404	0.0985681	0.115119	0.398103	0.682974	0.502284
Eucgr.A01417	1.60266	0.958642	0.480376	0.192649	0.314189
Eucgr.A01418	12.3281	0.223742	0.584199	0.57035	1.20225
Eucgr.A01421	4.26503	13.0211	16.3375	21.3291	15.6333
Eucgr.A01443	4.97378	1.78233	1.51291	1.42334	1.32083
Eucgr.A01446	32.2178	60.7446	64.092	32.55	12.2885
Eucgr.A01455	10.6493	65.3565	150.885	250.17	299.734
Eucgr.A01473	0.383411	0.942355	2.88459	2.21985	1.93382
Eucgr.A01500	5.20015	3.52736	1.84048	2.77141	1.33921
Eucgr.A01504	0.643941	0.329592	0.120062	0.132152	0
Eucgr.A01505	1.56402	1.04514	0.32343	0.269269	0
Eucgr.A01506	1.8939	3.21501	0.318422	0.0727618	0
Eucgr.A01510	0.218707	0.6614	0.933166	1.77979	1.76024
Eucgr.A01516	0.169703	0.144983	1.20948	1.3531	0.880645
Eucgr.A01523	4.10918	11.8278	22.5997	20.5243	20.8982
Eucgr.A01524	0.378369	0.592689	1.41985	1.09799	1.71443
Eucgr.A01528	5.70613	2.9789	1.21824	1.50486	1.90395
Eucgr.A01534	8.11017	2.33075	1.91016	2.04836	1.20556
Eucgr.A01537	0	3.78275	5.12828	10.2893	11.8092
Eucgr.A01540	0.871955	2.26861	4.05944	5.4935	4.64357
Eucgr.A01544	1.5014	2.70806	7.20786	7.13211	6.31322
Eucgr.A01563	1.35931	2.40783	0	0	0.879407
Eucgr.A01572	6.89958	34.0473	38.2426	83.7053	76.2702
Eucgr.A01575	24.9825	3.11494	0.652251	0.444513	0.0477743
Eucgr.A01598	0.465363	0.888307	3.49464	5.45495	6.29163
Eucgr.A01600	3.21409	2.56863	2.02371	0.466324	0.540537
Eucgr.A01601	1.06194	10.7564	17.0468	17.2213	21.5044
Eucgr.A01602	2.71306	17.6872	24.2315	26.2377	32.2194
Eucgr.A01605	2.79147	7.91016	11.0039	10.2363	12.6374
Eucgr.A01630	0.782241	0.282196	0.0662466	0.0501877	0.0240087
Eucgr.A01632	0.535495	0.194992	0.264498	0.0494749	0.163095
Eucgr.A01634	0.202861	0.294312	0.926533	0.765573	1.04678
Eucgr.A01635	0.0666154	0.355659	0.616469	0.425814	0.385646
Eucgr.A01636	0.187484	1.71922	0.205438	0.622275	0.653054
Eucgr.A01641	26.9199	10.6591	3.93827	3.68113	3.4133
Eucgr.A01644	0.236579	0.071159	0.112024	0.181647	0.013343
Eucgr.A01647	0.402904	0.0717625	0.0293102	0	0
Eucgr.A01668	19.2969	12.1032	8.32936	9.06261	4.49472
Eucgr.A01670	20.4733	6.60146	3.71021	4.17915	4.68049
Eucgr.A01673	4.33201	0.253014	0.108945	0.219449	0.331772
Eucgr.A01678	0	0.0270205	0.219125	0.311672	0.596671
Eucgr.A01680	109.332	347.312	578.968	565.098	511.305
Eucgr.A01691	0	0.0425393	0.0983276	0.0725428	0.0373811
Eucgr.A01693	0	0.102202	0.299141	0.537411	0.482086
Eucgr.A01695	0	0	0.0793317	0.286956	0.0392387
Eucgr.A01710	0.0541398	0.126834	0.100531	0.364738	0.684176
Eucgr.A01720	13.4989	3.4096	3.8282	6.55886	7.14375
Eucgr.A01733	1.44573	0.231091	0.848033	1.0821	0.857346
Eucgr.A01738	12.4683	4.80673	2.54261	1.58964	2.46787
Eucgr.A01741	0.43191	1.47194	1.88448	0.647388	1.83917
Eucgr.A01745	2.09405	0.712903	0.269851	0.146791	0.145904
Eucgr.A01747	4.44095	13.0967	19.9653	17.1039	20.7982
Eucgr.A01752	1.24923	0.567753	0.192135	0.0580529	0.0717667
Eucgr.A01758	0.0153797	0.162588	0.322936	0.174237	0.147184
Eucgr.A01759	0.210521	0.160829	0.140435	0.20454	0.0455751
Eucgr.A01765	0.0855893	0.151153	0.29108	0.359601	0.464882
Eucgr.A01768	9.05811	0.857188	0.785757	0.301265	0.234139
Eucgr.A01790	21.0525	5.7879	3.57234	3.30707	1.23921
Eucgr.A01793	7.79615	2.46192	0.123221	0	0
Eucgr.A01795	0.325553	0.656547	1.82953	2.02029	0.850449
Eucgr.A01796	14.3263	11.7955	5.15557	1.1027	0.0787945
Eucgr.A01797	4.17349	2.36346	1.0928	0.129658	0.0374294
Eucgr.A01798	0.319665	2.29914	6.61358	5.17152	5.75991
Eucgr.A01806	90.6876	31.6954	20.1091	26.0501	18.4094
Eucgr.A01808	0.118435	0.30702	0.635848	0.52399	0.661344
Eucgr.A01813	141.001	56.5594	31.5551	33.0783	25.809
Eucgr.A01827	0.124473	0.410438	0.795908	0.742809	0.825496
Eucgr.A01840	0.332975	0.0171479	0.0156683	0.03613	0
Eucgr.A01851	1.71188	1.35521	1.02764	0.27213	0.503531
Eucgr.A01861	1.00482	4.34249	9.57113	9.521	10.1813
Eucgr.A01867	0.10319	0.062503	0.434548	0.772358	0.533505
Eucgr.A01871	7.01697	9.34814	0.0941905	0.185372	0.104244
Eucgr.A01876	1.86045	4.78057	3.96661	0.400182	0.225646
Eucgr.A01877	0.904036	2.24979	0.189512	0.0420271	0.397066
Eucgr.A01880	1.1332	0.481614	0.10122	0	0
Eucgr.A01887	0.0471198	0.151136	0.311989	0.238781	1.26453
Eucgr.A01890	7.30469	2.79283	0.123961	0.223671	0.267056
Eucgr.A01903	6.50529	8.37237	1.74359	1.04575	0.498605
Eucgr.A01912	0.038568	0.117523	1.28446	1.4013	3.13585
Eucgr.A01917	0.700032	1.05691	3.15503	2.95601	3.50081
Eucgr.A01920	0.959855	0.577189	0.0103618	0	0
Eucgr.A01930	0.830087	1.30988	0.351671	0	0.347158
Eucgr.A01948	7.66048	20.5688	27.0258	31.5162	41.7454
Eucgr.A01957	9.86123	2.65301	2.16848	1.82525	1.77885
Eucgr.A01963	10.2546	0.0165886	0.0777321	0.174558	0
Eucgr.A01966	0	0.76183	0.752454	2.10126	2.16615
Eucgr.A01968	32.4267	112.071	135.329	280.05	353.955
Eucgr.A01970	15.6399	5.06624	0.77542	2.27866	1.13478
Eucgr.A01977	0.375182	0.71243	0.202156	0.243019	0.130891
Eucgr.A02016	8.69551	2.30377	2.04407	1.43822	2.88798
Eucgr.A02031	2.61973	0.665302	0.23976	0.266056	0.563172
Eucgr.A02052	0.314072	0.196465	0.306154	0.323518	1.08745
Eucgr.A02057	0.0607506	0.411675	0.538544	0.212061	0.331716
Eucgr.A02061	0.00971125	0.10856	0.157783	0.0468227	0.0632293
Eucgr.A02073	1.27051	5.24898	8.25341	9.50183	9.48085
Eucgr.A02088	16.423	10.7135	11.333	7.16387	3.94795
Eucgr.A02127	1.33504	0.563532	0.193336	0.0643202	0.287747
Eucgr.A02128	0.243364	0.158258	0.540192	1.30196	3.25492
Eucgr.A02132	34.4465	90.1265	144.739	210.755	249.246
Eucgr.A02154	54.7621	27.8585	15.823	13.0357	9.51902
Eucgr.A02170	1.01865	0.513256	0.0543601	0.0608282	0.0344246
Eucgr.A02182	1.87921	5.53211	11.396	17.1981	17.3038
Eucgr.A02185	23.9211	11.2687	2.48238	1.11967	1.38748
Eucgr.A02190	38.1399	130.888	201.686	288.503	314.561
Eucgr.A02197	0.765876	2.27544	3.84224	5.61352	4.34669
Eucgr.A02202	0.0225187	0.255361	0.539535	0.175185	0.263657
Eucgr.A02203	1.93591	5.58552	7.54789	8.87082	6.05111
Eucgr.A02209	888.768	680.772	188.281	53.518	25.1541
Eucgr.A02212	21.1751	17.074	4.50377	1.34631	1.98642
Eucgr.A02214	34.149	20.3334	5.84459	2.52683	1.29518
Eucgr.A02219	5.54972	3.1779	1.66608	1.16531	1.26639
Eucgr.A02221	71.3489	36.8586	4.39693	1.76211	1.655
Eucgr.A02242	110.679	55.9509	38.1604	32.5155	21.5578
Eucgr.A02243	2.22213	0.991351	0.41118	1.30297	0.630222
Eucgr.A02245	1.21524	0.808098	1.97337	1.88506	3.9603
Eucgr.A02251	7.3573	1.98677	2.11139	0.917165	1.87355
Eucgr.A02257	0.702965	0.385482	0	0.0154932	0
Eucgr.A02259	30.4851	12.9257	6.22752	6.19324	5.09491
Eucgr.A02273	0.303518	1.90027	4.32475	5.669	7.09359
Eucgr.A02275	0.163835	0.349074	0.637487	0.550662	1.25821
Eucgr.A02277	0.103847	0.0921874	0.529861	0.247962	0.354915
Eucgr.A02282	0	0.157694	0.291681	0.343512	0.888309
Eucgr.A02283	0.951998	3.66168	3.61953	9.7012	15.0634
Eucgr.A02285	0.191852	0.992346	1.41561	2.79902	6.51245
Eucgr.A02318	0.0943282	0.265514	0.521492	0.698693	0.591507
Eucgr.A02326	0.895857	0.450251	0.240087	0.268342	0.208109
Eucgr.A02328	5.57206	5.17301	3.29861	3.3124	1.43175
Eucgr.A02330	2.73073	1.06	0.228199	0	0.0345963
Eucgr.A02332	2.60893	6.40794	9.14536	12.702	17.2682
Eucgr.A02363	0.251524	0.359378	0.232189	0.0520569	0.103586
Eucgr.A02365	0.258202	0.482887	0.23368	0.0988967	0.217824
Eucgr.A02372	1.83054	4.73846	11.1117	12.5042	12.2791
Eucgr.A02385	0.0385374	0.432253	0.778456	0.443235	0.325613
Eucgr.A02390	0.425129	0.0650905	0.0470019	0	0.0544506
Eucgr.A02395	0.28646	0.789321	1.69618	1.1678	1.80048
Eucgr.A02413	43.5954	26.8776	14.0245	14.0331	10.959
Eucgr.A02425	0.616458	0.458727	1.56033	1.90996	1.42721
Eucgr.A02433	12.6214	18.1911	7.80754	9.5663	3.59691
Eucgr.A02444	0.0919803	0.467078	1.30506	1.60027	2.26255
Eucgr.A02450	0.0472696	0	0.408573	0.886075	0.557767
Eucgr.A02486	0.0695085	0.228865	0.627534	0.190571	0.165282
Eucgr.A02504	1.36375	0.0969425	0.280202	0.0853622	0.342141
Eucgr.A02518	1.16393	0.854654	0.774723	0.1809	0.245155
Eucgr.A02538	1.22346	2.55206	8.21348	15.8267	4.93931
Eucgr.A02549	0.375548	2.05427	1.04033	1.58632	1.82007
Eucgr.A02551	43.3102	137.204	138.942	258.583	217.091
Eucgr.A02572	0.345447	0.131626	0.24765	0.0197925	0.260927
Eucgr.A02574	5.52847	4.19331	2.3731	1.31486	0.784043
Eucgr.A02586	0.147105	0.44392	0.81187	0.444967	0.208114
Eucgr.A02597	14.7112	153.716	241.781	328.409	362.737
Eucgr.A02598	8.04964	16.9257	30.163	39.2398	47.8079
Eucgr.A02608	3.2175	0.568484	1.04331	0.819309	2.04032
Eucgr.A02609	5.60442	2.32062	0.195874	0.197416	0.176517
Eucgr.A02613	6.62118	3.4349	1.13773	0.407257	0.524764
Eucgr.A02628	0.281796	1.50502	1.10652	1.97653	3.36996
Eucgr.A02633	2.65505	1.38216	4.88162	7.01335	6.32937
Eucgr.A02636	2.84179	2.00822	1.33183	0.706821	0.718658
Eucgr.A02643	1.97969	1.14292	0.779392	0.622556	0.282949
Eucgr.A02644	0.377382	0.0548225	0.0625285	0.0170655	0.032703
Eucgr.A02650	2.00097	9.00274	24.658	26.864	28.2736
Eucgr.A02651	1.47045	7.29472	11.5446	13.0238	17.9903
Eucgr.A02661	2.92803	11.2499	13.3648	21.2318	31.1567
Eucgr.A02675	17.4463	12.9614	4.4414	3.23215	3.67307
Eucgr.A02679	0.24942	0.054778	0	0	0.0343915
Eucgr.A02687	23.2145	18.1147	9.04175	4.95954	5.94279
Eucgr.A02694	9.1404	8.33727	5.45254	3.74617	2.33831
Eucgr.A02695	12.6855	6.13195	1.24506	0.426561	0.205411
Eucgr.A02701	21.7183	10.9001	3.46994	0.836478	0.090343
Eucgr.A02702	3.66503	16.1732	27.9643	33.9478	30.8324
Eucgr.A02703	0	0.209853	0.471164	0.929679	1.01448
Eucgr.A02705	0.668456	0.153578	0.114259	0.125741	0
Eucgr.A02707	0.357926	0.344937	0.471801	0.380512	0
Eucgr.A02709	18.3746	7.96414	3.30296	1.79871	1.93391
Eucgr.A02712	3.88786	1.55219	0.489251	0.595409	0.311082
Eucgr.A02713	6.62987	1.48557	1.70149	1.42623	0.986063
Eucgr.A02718	0.758628	1.46381	4.69197	5.47617	4.37545
Eucgr.A02724	4.79611	2.8297	1.62231	1.37926	1.07427
Eucgr.A02730	36.5085	10.4725	7.03239	2.53797	0.753217
Eucgr.A02731	123.916	27.6348	6.12001	1.38118	1.19264
Eucgr.A02732	2.8272	0.229295	0.0432286	0.0983595	0.0933383
Eucgr.A02742	0.171639	0.0407341	0.0303053	0.0836646	0.0159542
Eucgr.A02744	0.766339	1.52353	0.132345	0.0212099	0.976402
Eucgr.A02745	6.35576	11.2135	0.0555998	0.127777	5.40201
Eucgr.A02746	2.26494	8.17085	0.0378651	0.0853276	2.25693
Eucgr.A02747	1.28015	2.33697	0.0543201	0	0.7592
Eucgr.A02751	0.0796584	0.264072	0.121186	0.375004	0.371412
Eucgr.A02757	0.7119	2.72012	4.98187	5.54867	6.83153
Eucgr.A02786	11.6967	26.3713	44.9677	43.5435	49.5918
Eucgr.A02793	63.9466	137.065	168.448	227.929	270.235
Eucgr.A02794	0.0399612	0.307902	0.239448	0.342965	0.93984
Eucgr.A02795	0.246365	0.785954	1.30795	2.45318	2.03829
Eucgr.A02796	0	0.132867	0.144436	0.0966778	0.322714
Eucgr.A02813	9.20589	32.0534	91.5678	103.384	121.021
Eucgr.A02822	3.57293	2.02574	2.52777	12.273	13.5085
Eucgr.A02827	1.14452	1.37569	3.15841	6.44404	6.51943
Eucgr.A02831	2.64327	3.03182	7.47025	14.1622	17.9719
Eucgr.A02833	1.44544	0.547495	2.10579	4.13148	4.49306
Eucgr.A02834	5.4445	7.29744	13.3409	20.945	27.2484
Eucgr.A02840	0.0761761	0.473592	1.35858	2.74351	1.24958
Eucgr.A02843	1.22205	0.318268	0.345349	0.342489	0.128358
Eucgr.A02844	9.86488	10.3222	4.14082	2.34969	3.02343
Eucgr.A02847	3.2624	2.36352	0.902445	0.507164	1.07324
Eucgr.A02850	84.3221	60.9302	17.1499	15.7026	16.6036
Eucgr.A02851	1.15342	0.0752882	0.473789	0	0
Eucgr.A02853	14.9368	4.82206	0.119971	0.178343	0.180402
Eucgr.A02858	1.09761	0.688599	2.3732	5.59973	5.08511
Eucgr.A02860	0.704126	0.0499536	0.0505831	0.189542	0.988619
Eucgr.A02870	2.13916	3.22734	0.0775041	0.196639	0.294394
Eucgr.A02877	39.9474	96.0213	216.141	333.813	252.932
Eucgr.A02885	0.0719467	0.537017	0.493286	0.894156	0.890957
Eucgr.A02887	2.586	10.4521	20.265	22.1956	30.7305
Eucgr.A02888	58.1113	32.7507	6.82117	8.12912	7.52395
Eucgr.A02908	135.553	48.3015	14.5135	10.1458	9.80258
Eucgr.A02909	7.10708	2.44936	0.248949	0.057948	0
Eucgr.A02911	3.08367	1.69926	0.95628	0.542633	0.481799
Eucgr.A02920	2.79738	4.34017	8.31704	11.4801	12.2691
Eucgr.A02978	0.514201	3.36521	3.94427	2.53467	2.80583
Eucgr.A02980	1.26779	1.29392	0.338483	0.248437	0.64949
Eucgr.A02982	6.74703	5.60193	0.434548	1.05896	1.47284
Eucgr.A02983	17.1797	16.2875	1.63633	6.23228	4.86506
Eucgr.B00020	0.306278	0.0661778	0.0450926	0	0.0471678
Eucgr.B00036	0.957699	3.81476	4.67683	5.41695	5.75995
Eucgr.B00045	89.9935	283.876	348.355	592.824	543.118
Eucgr.B00047	3.29579	18.2278	35.3697	51.1366	59.0829
Eucgr.B00086	8.13931	8.73278	0.839327	0.26414	0.0938145
Eucgr.B00094	1.19806	1.4149	0.241632	0.529601	0.992122
Eucgr.B00109	1.79189	0.904716	0.554457	0.307513	0.453918
Eucgr.B00117	0.0968918	1.46601	3.3128	3.38271	3.77155
Eucgr.B00124	7.89026	20.5501	20.6582	19.0078	37.8744
Eucgr.B00125	2.02611	4.4239	5.13184	6.87258	11.3443
Eucgr.B00136	0.639727	2.22462	3.3601	2.77726	2.17024
Eucgr.B00137	2.85276	6.33464	13.3073	16.8634	14.7174
Eucgr.B00140	2.30331	2.2223	4.89817	6.65468	10.111
Eucgr.B00171	3.15108	4.22735	5.0378	15.3003	18.4486
Eucgr.B00175	51.4626	32.3605	13.0459	5.42312	4.42585
Eucgr.B00179	0	0.0299051	0.525527	1.04316	5.25631
Eucgr.B00190	1.39443	0.430874	0.471889	0.328304	0.356062
Eucgr.B00191	1.27483	0.186799	0.519025	0.360477	0.454051
Eucgr.B00196	0	0	0.14542	0.149573	0.290924
Eucgr.B00201	0.256467	0	0.0148347	0	0.0504638
Eucgr.B00205	0.508472	0.464258	1.62648	4.76419	8.58365
Eucgr.B00206	52.5214	12.2118	1.10298	1.22659	1.34029
Eucgr.B00207	1.05508	0.237117	0.107589	0.136023	0.0570401
Eucgr.B00213	6.57456	13.1355	22.5365	28.8285	28.9826
Eucgr.B00218	6.58241	3.82031	3.55042	2.49127	1.7094
Eucgr.B00223	0	0.0173757	0.0460824	0.0929455	0.146294
Eucgr.B00225	4.01697	2.65234	0.962439	0.144773	0.0234743
Eucgr.B00226	0.638032	0.643812	2.79917	5.28623	5.46383
Eucgr.B00237	0	0.118808	0.101635	0.0709798	0.0697825
Eucgr.B00241	5.68528	4.99359	1.448	0.954475	0.401154
Eucgr.B00255	1.3845	3.21863	7.45307	10.6663	9.01102
Eucgr.B00259	0	0.0116917	0.0320488	0.182281	0.136186
Eucgr.B00264	5.86664	3.50386	1.76917	1.78786	1.47168
Eucgr.B00279	0.949015	0.610528	0.455216	0.408719	0.187723
Eucgr.B00291	3.56725	2.65314	2.93276	2.81668	0.579258
Eucgr.B00292	0.125657	0.37185	0.870043	0.607306	0.678117
Eucgr.B00305	6.77879	9.99644	19.2832	33.8191	54.0778
Eucgr.B00325	0.720541	0.698108	0.474478	0.0943288	0.647126
Eucgr.B00337	19.511	9.88949	3.71947	3.78892	1.41921
Eucgr.B00370	17.295	44.6979	74.8163	89.5234	125.825
Eucgr.B00391	10.6598	2.25683	2.448	6.81979	2.58944
Eucgr.B00395	0.160489	0.317141	2.15823	2.06591	1.62771
Eucgr.B00404	0.233607	0.181499	0.0701519	0	0.017326
Eucgr.B00405	0	0.0981398	0.0895047	0.175715	0.312274
Eucgr.B00421	6.87172	2.53653	0.688205	0.623178	0.358192
Eucgr.B00424	0.183833	1.26915	2.47301	3.51746	2.50083
Eucgr.B00428	0	0.0457921	0.338036	0.0805121	0.157215
Eucgr.B00454	0.0943271	0.467433	1.6129	1.36751	1.08345
Eucgr.B00462	0.00968728	0.0723561	0.254009	0.367857	0.604841
Eucgr.B00464	0.284394	1.03088	1.0951	1.83403	1.41554
Eucgr.B00480	0.113215	0.0924849	0.555775	0.522968	1.05643
Eucgr.B00502	8.0706	3.96929	2.81376	1.56394	1.13913
Eucgr.B00507	0.857	3.01716	2.45291	2.82257	4.23439
Eucgr.B00513	1.82929	1.57128	0	0.0370965	0.170061
Eucgr.B00524	5.14621	0.739979	0	0	0
Eucgr.B00529	1.15772	2.76402	3.90298	4.21369	5.98019
Eucgr.B00547	0.0855033	0.291381	0.573818	0.484949	0.70861
Eucgr.B00548	11.0025	30.1744	45.2486	52.408	55.2706
Eucgr.B00555	0.372553	0.280315	0.0580636	0.0319753	0.0152963
Eucgr.B00574	0.422561	1.36585	1.80886	1.44491	2.88503
Eucgr.B00580	0.910257	9.98157	14.463	18.325	17.4547
Eucgr.B00607	0.815665	0.313146	0.624845	0	0.411616
Eucgr.B00608	3.77675	1.16922	0.340398	0.114	0.0518663
Eucgr.B00627	4.66729	0.411352	1.34385	2.35726	1.93605
Eucgr.B00628	0.576397	4.9274	10.7748	10.5476	10.0195
Eucgr.B00631	17.2563	4.94042	4.45037	3.52108	3.0003
Eucgr.B00633	0.103689	0.235366	0.30484	0.395503	0.751033
Eucgr.B00649	3.06865	12.8225	36.2932	39.0644	33.8331
Eucgr.B00650	0	0.107261	0.167039	0.510681	0.470763
Eucgr.B00651	0.398973	1.26646	2.99314	3.8031	2.77012
Eucgr.B00652	0.319257	1.05051	1.63556	0.7569	1.00728
Eucgr.B00655	13.5317	42.1971	82.6631	78.1958	66.765
Eucgr.B00666	0	0.0744745	0.325111	0.366085	0.495395
Eucgr.B00683	0.0801303	0.0796958	0	0.0743528	0.138069
Eucgr.B00687	2.02768	0.717391	0.296874	0.164938	0.194383
Eucgr.B00692	0.24504	0.566289	1.50463	1.15644	0.902265
Eucgr.B00693	39.781	82.0452	209.484	228.441	159.09
Eucgr.B00699	3.24053	1.72779	1.24218	0.541034	0.274189
Eucgr.B00716	0.383143	0.699027	0.1608	0.346287	0.0829556
Eucgr.B00731	0.290133	8.8387	17.3638	23.0893	36.2842
Eucgr.B00742	4.33612	3.76384	2.02168	1.23449	0.528808
Eucgr.B00750	0.733291	0.197116	0.118886	0.167865	0.26233
Eucgr.B00759	0	0.105637	0.342433	0.380964	0.377706
Eucgr.B00794	1.15214	0.466326	0.419916	0.390901	0.255307
Eucgr.B00838	0.93884	6.18431	13.3445	15.4918	24.9511
Eucgr.B00844	0.3098	1.19832	0.94397	0.749639	0.213187
Eucgr.B00845	0	0.0950055	0.381788	0.261341	0.244109
Eucgr.B00847	5.26895	9.26129	1.32802	0.588469	10.3798
Eucgr.B00850	10.4445	12.7009	0.913578	0.602844	15.5408
Eucgr.B00863	0.0275684	0.0647938	0.248929	0.446596	0.370305
Eucgr.B00864	0.890397	0.041845	0	0.0618141	0.0369072
Eucgr.B00865	2.18386	0.208756	0.152927	0.151079	0.249974
Eucgr.B00866	7.27646	1.01535	1.11131	1.94086	1.94548
Eucgr.B00867	0.155478	0.719268	1.50034	1.67932	0.703605
Eucgr.B00870	0.818664	0.331473	0.349922	0.167903	0.398383
Eucgr.B00871	40.2909	92.4624	129.943	105.572	178.279
Eucgr.B00883	0.995458	0.509039	0.521681	0.269528	0.2806
Eucgr.B00905	1.31306	0.845535	0.837018	1.52728	0.30615
Eucgr.B00906	0.0357376	0.0468965	0.289371	0.146068	0.0762705
Eucgr.B00926	7.11721	3.06616	0.0630444	0	0
Eucgr.B00928	1.53251	6.11449	14.6866	12.8648	13.6776
Eucgr.B00934	0	0.0284208	2.89746	8.03378	21.6172
Eucgr.B00941	0.512106	0.157573	0.223402	0.381003	0.0313114
Eucgr.B00943	19.9174	13.2901	6.58632	7.81405	4.72732
Eucgr.B00945	1.88734	0.224292	0.357706	0.508231	1.25914
Eucgr.B00946	316.71	179.737	93.8611	62.7451	74.2197
Eucgr.B00972	0.078247	0.0185699	0	0	0
Eucgr.B01048	1.93648	0.402711	0.109628	0.42399	0.238141
Eucgr.B01055	6.70909	6.90382	0.302776	0.0927187	0.529842
Eucgr.B01056	3.5409	2.67562	0.0586204	0.0646167	0
Eucgr.B01097	30.6145	10.0176	5.10509	4.43323	5.08781
Eucgr.B01098	24.7867	8.76438	6.80595	4.01105	4.9414
Eucgr.B01109	0.876798	0.842848	0.926035	0.7492	0.185928
Eucgr.B01120	0.202029	0.0915075	0.364519	0.183178	0.429681
Eucgr.B01123	30.7675	59.957	113.64	141.381	120.953
Eucgr.B01125	1.35762	0.743337	0.198154	0	0.87849
Eucgr.B01130	0.680641	6.36753	15.8302	14.1026	12.4392
Eucgr.B01132	0.0903142	1.57177	5.21104	5.49354	6.36459
Eucgr.B01146	1.7772	6.73372	8.4257	7.82114	7.59284
Eucgr.B01152	1.84854	7.32425	11.2727	8.54432	11.8327
Eucgr.B01159	1.49716	8.90585	16.579	22.4556	23.2457
Eucgr.B01168	0.341284	0.298234	0.89996	1.6667	0.446648
Eucgr.B01170	0	0.0733734	0.109978	0.107555	0.0217579
Eucgr.B01179	0.298855	2.01698	4.21086	4.62675	3.94792
Eucgr.B01187	0	0.409524	1.24245	1.71721	2.38462
Eucgr.B01192	0.168031	3.56604	7.00777	9.29943	12.6198
Eucgr.B01196	1.08613	8.65584	19.6348	21.8509	25.4524
Eucgr.B01199	0.0213639	0.197934	0.396814	0.0521233	0.1516
Eucgr.B01205	0	0.273501	0.47513	0.476886	0.665258
Eucgr.B01207	0	0.0543933	0.214285	0.153024	0.358693
Eucgr.B01231	0.562863	0.670553	1.05126	0.105798	0.729259
Eucgr.B01235	0.377653	0.0918501	0.107727	0	0.0808008
Eucgr.B01241	51.9603	37.6516	8.78824	2.26528	0.41697
Eucgr.B01246	10.5158	6.23007	0.653646	0.158953	0
Eucgr.B01250	49.142	24.1174	6.97497	1.07236	0.326193
Eucgr.B01261	4.9646	1.23365	1.0728	1.41339	1.69886
Eucgr.B01267	6.21397	16.7427	20.2965	35.3111	47.5846
Eucgr.B01270	6.79566	8.1735	20.7727	24.6265	32.066
Eucgr.B01303	0.766259	0.222606	0.0473818	0	0.0513998
Eucgr.B01314	0.851107	0.603241	0.177134	0.0923857	0.165614
Eucgr.B01315	3.70552	1.3528	0.782136	0.340161	0.249881
Eucgr.B01334	0.824761	1.27118	0.0397603	0.136023	1.30777
Eucgr.B01362	0.543797	0.164111	0.297942	0.147625	0.230851
Eucgr.B01365	6.1585	1.31233	0.658511	0.404735	0.321227
Eucgr.B01368	0.63304	0.180437	0.240139	0.0668343	0.151209
Eucgr.B01394	1.61929	2.64278	1.5501	0.559483	0.929625
Eucgr.B01399	0.0860565	0.149511	0.390477	0.201133	0.012234
Eucgr.B01403	0.0968141	0.924086	0.931989	2.61987	0.896483
Eucgr.B01414	0.142687	0.143219	0.988329	0.406933	0.478629
Eucgr.B01441	90.3959	32.3433	1.37348	1.2243	0.680518
Eucgr.B01479	3.8991	10.6604	18.6115	23.4365	30.6776
Eucgr.B01481	0.168356	0.0455321	0.067639	0.112839	0
Eucgr.B01498	135.502	82.8211	40.3129	33.0363	37.8275
Eucgr.B01499	156.454	72.7185	34.5178	24.6689	25.3977
Eucgr.B01531	19.0505	22.461	4.67008	3.56667	11.2239
Eucgr.B01561	0.90373	0.274675	0.418794	0.546545	1.46075
Eucgr.B01577	0.0712222	0.14091	0.238013	0.39842	0.432691
Eucgr.B01584	1249.4	2910.28	86.4957	63.2065	1255.72
Eucgr.B01589	0.537354	0.338585	0.419542	0.360353	0.134502
Eucgr.B01602	4.48577	1.73041	1.29462	1.7909	0.960624
Eucgr.B01621	0.166367	0.0456968	0.057746	0.0279704	0
Eucgr.B01663	0	0.226458	0.150164	0.0169271	0.120869
Eucgr.B01678	1.94706	5.08974	9.51784	5.03455	5.41199
Eucgr.B01705	1.28027	0.308449	0.610114	0.105901	0.35848
Eucgr.B01712	0.0796762	0	0.165007	0.396543	0.318858
Eucgr.B01720	0.249267	0	0.852833	0.664119	1.26129
Eucgr.B01733	1.97299	0.423903	2.78186	3.29467	1.04893
Eucgr.B01757	27.4582	16.107	6.46723	8.12924	4.79249
Eucgr.B01777	157.522	77.9499	13.8446	2.03572	0.243908
Eucgr.B01783	0.0224597	0.317754	0.669582	0.490053	1.18626
Eucgr.B01784	0.459888	0.418636	0.262122	0.245581	0.0755073
Eucgr.B01791	30.989	14.2602	7.85673	19.6329	26.6937
Eucgr.B01793	25.2309	11.1289	4.94431	11.3453	20.123
Eucgr.B01817	0.754206	2.76394	5.98643	5.65854	6.42581
Eucgr.B01826	0.884411	0.43557	0.10438	0.279871	0.162644
Eucgr.B01830	0.0831293	0.275915	2.08033	1.8881	2.25228
Eucgr.B01868	0.184148	0.884661	1.60724	0.99304	0.734784
Eucgr.B01869	2.64902	0.834618	0.167276	0.377037	0.30343
Eucgr.B01870	3.83526	1.2551	1.44979	0.931852	0.786515
Eucgr.B01876	1.26113	0.139906	0	0.0891297	0.042072
Eucgr.B01903	0.12566	2.1348	3.08177	4.80686	6.23972
Eucgr.B01907	20.5513	4.23508	0.553946	0.287921	0.599264
Eucgr.B01916	1.34108	7.88055	4.89382	4.43488	8.39344
Eucgr.B01920	9.31919	1.07243	0.176281	0.350589	0.392
Eucgr.B01934	1.60142	0.261189	0.474045	0.369474	0.642753
Eucgr.B01963	0.117365	0.949558	1.31503	0.712671	0.849849
Eucgr.B01964	9.7413	3.00148	1.80882	1.02426	0.921685
Eucgr.B01965	3.24242	1.25122	1.17321	1.57029	0.811322
Eucgr.B01986	0.162334	0.54047	0.648121	0.272624	0.953425
Eucgr.B01989	3.84381	10.3666	20.0567	19.1762	22.63
Eucgr.B02015	0.142912	0.139955	0.226463	0.433492	0.781913
Eucgr.B02020	0.102102	0.265027	0.961544	1.5214	2.07087
Eucgr.B02021	0.13583	0.0832282	0.519541	0.936857	0.880834
Eucgr.B02023	0.691528	1.66527	2.49639	2.97515	2.62592
Eucgr.B02024	0.0591178	0.00915144	0.0875016	0.359985	1.28966
Eucgr.B02026	69.0761	25.9284	7.35268	6.02506	5.74526
Eucgr.B02072	1.83441	0.931801	0.752915	0.370207	0.957399
Eucgr.B02076	0.602386	1.70958	2.49297	1.85006	2.76851
Eucgr.B02103	0.892665	2.73725	4.054	4.02268	5.25642
Eucgr.B02122	28.4992	18.5845	4.89858	2.02067	1.42639
Eucgr.B02146	0.246818	0.938659	1.4729	2.39651	4.00027
Eucgr.B02163	293.28	169.514	3.85887	5.11126	6.14847
Eucgr.B02164	20.3308	18.3751	4.17844	1.93929	0.297618
Eucgr.B02183	19.8889	5.57149	7.54151	7.33753	4.70704
Eucgr.B02187	0.123442	0.342313	1.3231	0.284034	0.332994
Eucgr.B02188	1.97048	0.257094	0.231016	0.0858827	0.201374
Eucgr.B02200	67.521	25.3376	14.5513	16.8189	13.672
Eucgr.B02201	2.37142	0.255103	1.17351	1.74106	0.599413
Eucgr.B02213	1.2657	0.334322	0	0	0
Eucgr.B02214	19.5337	3.07057	0.435557	0.0808367	0
Eucgr.B02215	567.331	200.767	14.9698	2.88761	0.311099
Eucgr.B02216	33.9766	10.2871	0.0627411	0	0
Eucgr.B02218	193.014	20.342	0	0.0817151	0.0823837
Eucgr.B02219	42.0552	13.0579	0.11398	0.130971	0
Eucgr.B02229	9.33231	96.4596	195.341	248.269	318.803
Eucgr.B02233	0.950617	5.17071	9.78723	11.2704	9.12645
Eucgr.B02235	1.8661	1.26027	0.131255	0.0212043	0.09852
Eucgr.B02239	1.83253	0.589112	0.468171	0.465554	0.57953
Eucgr.B02243	1.25493	3.93031	4.98994	7.13943	6.17593
Eucgr.B02244	1.50284	1.36008	1.18166	1.56547	4.60139
Eucgr.B02262	0.0984336	0.623559	0.953678	0.295795	0.388699
Eucgr.B02264	0	0.341964	0.425911	0.145209	0.271756
Eucgr.B02269	2.18334	3.83736	0.438631	0.117538	0.148191
Eucgr.B02280	0.547081	0.232563	0.162624	0.0913943	0
Eucgr.B02295	0.380416	0.305248	0.157226	0.160044	0.0786339
Eucgr.B02310	155.063	111.583	73.5004	56.9753	35.849
Eucgr.B02315	0.0473611	0.2224	0.0853027	0.62206	0.0754267
Eucgr.B02317	2.85771	1.24269	0.376759	0	0
Eucgr.B02318	11.1753	3.66102	1.17445	0.386363	0.299683
Eucgr.B02319	1.87617	0.37525	0.478757	0.224879	0.66514
Eucgr.B02320	0	0.232261	0.15114	0	0.610025
Eucgr.B02321	6.70325	4.27274	2.63794	1.55861	0.559383
Eucgr.B02335	5.06254	10.4309	23.4368	19.867	20.5955
Eucgr.B02379	0.0506404	2.23289	6.15144	4.97669	7.03223
Eucgr.B02382	0	0.0416899	1.15915	0.617964	0.0537587
Eucgr.B02385	1.25442	9.04917	14.2445	13.2487	7.7965
Eucgr.B02401	3.23675	9.37926	26.7277	30.3767	20.8059
Eucgr.B02408	1.1323	0.130684	0.0120755	0.0557128	0.0301854
Eucgr.B02410	11.3574	0.932404	0.0124072	0	0
Eucgr.B02412	0.904047	0.630409	0.172762	0.119367	0.0444249
Eucgr.B02439	0.060549	0.228998	0.0548927	0.602359	0.330683
Eucgr.B02474	25.129	17.73	8.60885	5.15404	7.56076
Eucgr.B02481	0.422541	1.80271	3.67129	2.49309	2.43848
Eucgr.B02486	155.726	830.279	1630.93	2712.36	2754.46
Eucgr.B02493	6.74982	19.3723	28.5596	31.6668	35.6496
Eucgr.B02499	4.85164	20.2776	28.0886	38.3764	40.3302
Eucgr.B02500	0.140921	0.161579	1.54183	0.469659	0.828014
Eucgr.B02501	3.91933	10.8618	9.12027	12.9213	16.5066
Eucgr.B02510	53.3312	173.694	245.164	315.571	359.133
Eucgr.B02512	0.503676	0.915314	2.23114	2.5068	1.99312
Eucgr.B02513	0.00865755	0.175116	0.475438	0.365291	0.259425
Eucgr.B02515	0.756844	2.81533	4.74142	3.64301	4.09959
Eucgr.B02520	0.875342	0.0411541	0.0244291	0.110634	0.13613
Eucgr.B02525	2.28924	1.13993	1.05294	0.497868	0.991321
Eucgr.B02529	6.32408	19.8414	33.0487	38.0198	50.2027
Eucgr.B02530	0.0129516	0.0184517	0.0495709	0.161359	0.203286
Eucgr.B02537	0.388073	0.276939	0.328743	0.0948748	0.187716
Eucgr.B02540	8.64258	1.94052	0.18156	0.346129	0.347168
Eucgr.B02546	454.27	240.456	131.257	122.86	86.3616
Eucgr.B02547	2.77089	6.63683	10.9529	13.7162	18.1254
Eucgr.B02563	124.615	74.9097	20.7499	20.6058	17.9188
Eucgr.B02564	1.67536	5.82168	16.7588	15.3797	16.4234
Eucgr.B02566	0.202568	0.951287	1.50341	2.21885	1.61878
Eucgr.B02571	2.40812	5.51143	9.55397	11.0889	8.52457
Eucgr.B02572	0.760636	4.42955	6.77134	8.87937	11.4586
Eucgr.B02580	1.99463	4.73459	8.78563	8.10478	7.53559
Eucgr.B02590	12.7852	60.9876	35.2143	10.8379	3.38918
Eucgr.B02627	3.32819	1.12529	0.362228	0.249327	0.330441
Eucgr.B02631	0.239995	0.781699	1.53698	1.9425	1.49115
Eucgr.B02633	53.5566	113.418	166.124	228.967	266.451
Eucgr.B02639	21.5852	12.4977	9.79846	5.89334	5.20623
Eucgr.B02676	0.955826	0.490907	0.483609	0.230229	0.497572
Eucgr.B02706	4.90527	30.0441	52.5752	80.6955	96.6085
Eucgr.B02712	27.5075	14.7733	10.7443	8.63528	7.10833
Eucgr.B02724	0	0.193457	0.0547332	0.272272	0.0820388
Eucgr.B02741	1.38009	2.30598	6.44117	6.44489	4.6319
Eucgr.B02748	7.20536	15.7841	25.8227	31.0156	36.4168
Eucgr.B02774	0.55544	0.231859	0.637308	0.183785	0.0294004
Eucgr.B02778	83.7051	28.7113	3.02439	0.599528	0
Eucgr.B02780	12.6667	6.70167	6.93125	3.42695	2.39017
Eucgr.B02825	0.111506	0.111878	0.576082	0.353619	0.267608
Eucgr.B02846	0.260032	0.352254	0.22126	0.106346	1.13644
Eucgr.B02852	25.7974	123.865	176.576	152.425	119.614
Eucgr.B02853	2.56509	2.07219	0.582256	0.801271	1.00382
Eucgr.B02873	5.97724	4.41138	1.4398	0.704022	0.823243
Eucgr.B02877	0.0653632	0.108474	0.549211	0.672155	0.499451
Eucgr.B02886	25.3719	13.4115	5.63347	1.22015	0.0514612
Eucgr.B02890	2.96793	5.68269	13.0037	18.9717	19.7365
Eucgr.B02891	0.695148	1.4239	2.63412	3.20022	2.9337
Eucgr.B02898	1.75399	0.182254	0.223499	0.374675	0.125755
Eucgr.B02911	11.4701	4.32693	0.724971	0.118584	0.386855
Eucgr.B02913	112.352	57.7806	6.89196	7.68441	8.34973
Eucgr.B02917	2.08096	7.48407	0.992699	0.539348	0.894951
Eucgr.B02918	53.9136	92.0799	35.0164	23.8867	19.3924
Eucgr.B02929	0.0665311	0.343771	0.482405	0.322971	0.156161
Eucgr.B02956	1.05279	2.8387	0.728956	0.0691931	5.94414
Eucgr.B02966	2.90817	0.205347	0.857721	0.238735	0.269477
Eucgr.B02974	5.30784	1.04289	1.61337	0.905684	0.644117
Eucgr.B02994	0.255015	0.258005	0.863788	0.70739	1.33011
Eucgr.B03006	23.3962	13.9826	6.9021	8.39251	4.86847
Eucgr.B03013	47.496	29.8147	12.635	6.81485	1.97451
Eucgr.B03015	14.3986	5.30129	2.78788	4.05944	1.90007
Eucgr.B03032	0.640661	1.05096	1.96626	4.18647	4.05781
Eucgr.B03041	23.4937	49.2666	87.6928	118.994	85.5564
Eucgr.B03044	0.520523	1.43058	2.77203	4.05771	4.73864
Eucgr.B03057	0.0384379	0.639544	0.665676	1.7917	0.853732
Eucgr.B03061	0.246193	1.85318	2.87411	0.52377	1.21118
Eucgr.B03065	3.76261	3.7144	0.174621	0.221178	0.0304181
Eucgr.B03072	0.534177	3.39902	5.05802	6.02097	7.80828
Eucgr.B03083	0.0376437	0.263654	0.542459	0.34575	0.657245
Eucgr.B03090	3.18318	11.2955	14.7204	10.7159	15.5003
Eucgr.B03096	4.45088	3.23845	2.07557	3.39264	1.12149
Eucgr.B03099	2.40369	0.484116	0.593282	1.64946	0.695492
Eucgr.B03112	4.25778	22.6723	33.7677	46.1487	52.8512
Eucgr.B03118	1.2641	3.19379	5.87903	6.32708	6.81105
Eucgr.B03124	0.594158	0.0346888	0	0	0
Eucgr.B03126	1.76636	0.678658	0	0	0
Eucgr.B03132	0.716962	2.46247	4.22366	3.06273	2.75364
Eucgr.B03164	0.553986	1.59767	1.65986	1.70244	3.31778
Eucgr.B03203	1.48265	0.319255	0.0333615	0.149546	0.163749
Eucgr.B03223	0.371036	0.081135	0	0	0.0215846
Eucgr.B03225	95.6279	86.3761	27.2846	13.1088	8.49129
Eucgr.B03245	0.88686	2.55388	4.66939	5.49715	6.65373
Eucgr.B03247	0.844766	0.218507	0.133773	0.178766	0.0892435
Eucgr.B03248	3.39637	0.973572	0.478122	0.162388	0.160642
Eucgr.B03249	1.1616	0.517575	0.166817	0.217069	0.42994
Eucgr.B03250	3.19237	3.48499	0.473634	0.109556	11.5048
Eucgr.B03252	0.354451	0.306783	0.134614	0.103951	0.070868
Eucgr.B03253	42.1676	17.4164	4.15156	3.12933	2.26445
Eucgr.B03254	25.3547	17.5157	2.61626	1.70398	1.64549
Eucgr.B03262	0	0.0711217	0.177604	0.246257	0.296251
Eucgr.B03265	0.0114349	0.295151	0.359628	0.559685	0.572408
Eucgr.B03274	3.04088	1.40698	0.394417	0.170236	0.265522
Eucgr.B03275	26.5713	16.8433	3.97763	4.33971	3.78012
Eucgr.B03279	0.912648	3.16086	4.85943	3.77468	4.41446
Eucgr.B03280	0.0188362	0.0573403	0.0802527	0.377163	0.113559
Eucgr.B03292	0.493917	0.110291	0.170419	0.0584767	0.0614554
Eucgr.B03293	11.7411	3.41836	2.52539	1.73797	1.34119
Eucgr.B03315	0	0.0734454	0.448677	1.19178	0.312113
Eucgr.B03324	0.809884	0	0	0	0
Eucgr.B03325	0.965737	0.328311	0.139239	0.135945	0.313705
Eucgr.B03326	0.175785	6.55116	8.55321	7.55752	5.20256
Eucgr.B03330	0.0599163	0.818472	1.15837	1.30122	1.19629
Eucgr.B03333	2.57437	5.73966	1.5899	1.18575	0.459146
Eucgr.B03334	0.175097	0.268835	0.18054	0.101506	0
Eucgr.B03339	0.052224	0	0.181293	0.101179	0.730923
Eucgr.B03340	0.502412	2.01146	0.920985	0.616569	0.29867
Eucgr.B03343	9.39993	6.46441	0.888558	1.03557	0.857645
Eucgr.B03356	55.7541	26.2637	1.10643	0.219783	0.0484735
Eucgr.B03359	5.00414	13.9723	20.7614	25.5944	31.9311
Eucgr.B03362	0.111125	0.648509	0.669491	0.213867	1.32554
Eucgr.B03366	336.503	94.359	46.6814	46.2076	51.8202
Eucgr.B03369	0.945857	0.630838	0.106342	0.119292	0.0777645
Eucgr.B03372	0.510469	0.630921	4.00271	3.05415	4.52598
Eucgr.B03378	10.7287	28.5135	24.821	29.8894	47.8069
Eucgr.B03394	4.31365	3.07181	3.1162	1.53883	0.665258
Eucgr.B03397	0.270212	0.0489971	0.027138	0	0
Eucgr.B03404	0.847968	1.88941	12.4871	16.8633	25.4884
Eucgr.B03420	2.20962	1.05786	0.0760481	0.167976	0
Eucgr.B03440	0.569326	0.198869	0.394574	0.102614	0.322727
Eucgr.B03464	41.5116	12.684	5.76779	6.06331	4.95537
Eucgr.B03476	0.401499	0.686185	0.0444198	0.0838626	0.0579445
Eucgr.B03477	0.126726	0.173677	0.0262022	0	0.0910639
Eucgr.B03478	0.155072	0.447894	0.562955	0.084803	0.207504
Eucgr.B03482	2.60328	1.41771	0.741723	1.44007	0.597799
Eucgr.B03483	0.17352	0.285563	0	0.118226	0.143472
Eucgr.B03489	10.3193	52.5428	85.558	87.1261	120.369
Eucgr.B03503	0.970929	0.164265	0.0937381	0.206315	0.308691
Eucgr.B03520	9.90325	7.62474	5.0981	3.41457	1.09014
Eucgr.B03532	0.385395	2.90043	18.1313	22.1177	30.5277
Eucgr.B03542	0.0427704	0.547528	0.110355	0.166355	0.845415
Eucgr.B03547	6.32733	16.6626	32.4549	33.4478	44.7718
Eucgr.B03553	2.84534	6.42788	13.646	21.9378	19.3448
Eucgr.B03568	0.947902	0.67744	0.362358	0.323734	0.234939
Eucgr.B03583	19.0656	9.00752	4.65379	5.146	3.6848
Eucgr.B03592	23.138	24.3676	4.38114	2.50389	2.27428
Eucgr.B03595	1.52449	2.79577	2.95139	0.739805	0.09565
Eucgr.B03596	16.3961	60.9751	47.0776	69.154	50.8242
Eucgr.B03609	0.599137	0.501266	0.267186	0.287225	0.155067
Eucgr.B03613	2.41272	1.66482	1.04318	1.10198	0.31992
Eucgr.B03622	8.28446	30.7431	57.8394	78.183	131.932
Eucgr.B03624	34.5898	7.80105	1.66167	0.8414	0.78717
Eucgr.B03629	60.6343	9.32799	6.15618	5.34743	7.14492
Eucgr.B03637	0.123991	0.15146	0	0.0190273	0.010348
Eucgr.B03641	6.25426	7.11022	1.17799	1.69101	1.05518
Eucgr.B03649	0.0150955	0.236468	0.313731	0.384458	0.515098
Eucgr.B03653	16.172	7.77224	1.99945	0.569471	0.419598
Eucgr.B03654	0.320649	0.342123	0.0115455	0.0396319	0.0249289
Eucgr.B03657	0.518986	0.38199	0	0	0
Eucgr.B03660	1.20162	0.0964657	0.193445	0.132115	0.0415226
Eucgr.B03671	51.5852	29.3907	0.519937	0.263734	0.367141
Eucgr.B03678	4.83997	12.9972	21.0732	32.7713	24.3694
Eucgr.B03680	128.858	62.0192	29.0838	26.7574	23.6751
Eucgr.B03683	46.126	20.8837	9.89543	10.4555	7.04656
Eucgr.B03706	15.3006	6.47975	4.19803	4.27595	2.68646
Eucgr.B03709	0.909058	4.21503	9.52531	11.9087	12.9517
Eucgr.B03715	232.195	74.3267	2.45632	2.6723	3.02995
Eucgr.B03728	0.258739	1.66213	3.62143	4.14554	3.12183
Eucgr.B03742	10.4854	8.92343	34.0096	76.9761	88.2092
Eucgr.B03745	6.15597	2.84027	1.45645	2.59011	3.61873
Eucgr.B03746	67.4174	9.65288	15.3775	40.2539	46.5893
Eucgr.B03767	0.0386906	0.314502	0.264672	0.74178	0.105573
Eucgr.B03768	1.64129	1.06186	1.09912	1.00343	0.328254
Eucgr.B03781	74.5744	104.346	61.5488	45.1283	22.6188
Eucgr.B03791	0.284618	0.718662	1.07833	0.2751	1.3717
Eucgr.B03818	3.27476	39.3504	106.709	184.851	208.962
Eucgr.B03843	17.7045	5.72933	3.64303	2.29331	2.42975
Eucgr.B03846	0.041433	0.380066	0.0886655	0.454994	0.724428
Eucgr.B03855	0.0839179	0	0.249034	0.538011	0.0768349
Eucgr.B03856	22.0562	5.15166	2.00512	1.87156	1.74488
Eucgr.B03859	0.375642	0.249141	0.231365	0.10046	0.219957
Eucgr.B03865	0.984648	0.168432	0.547282	0.52731	0.237999
Eucgr.B03870	9.90981	18.6279	48.0673	55.9353	82.2753
Eucgr.B03872	12.664	26.4579	42.9719	60.7275	40.6819
Eucgr.B03878	1.55729	12.4901	31.0745	31.9722	26.6989
Eucgr.B03885	23.9605	63.9438	91.4505	126.515	130.211
Eucgr.B03904	6.01244	11.8463	1.03877	0.290077	0.648057
Eucgr.B03913	0.534376	2.01405	3.77648	3.48177	5.72127
Eucgr.B03915	1.93739	4.25214	7.37616	7.47576	8.67724
Eucgr.B03929	6.98089	24.5247	31.136	55.467	47.4073
Eucgr.B03931	1.0604	4.61903	11.8892	10.61	9.24911
Eucgr.B03941	3.42292	1.53377	1.55221	0.720816	1.07426
Eucgr.B03972	1.00177	0.796768	0.537202	0.0190073	0.47848
Eucgr.B03983	0.123231	2.16101	5.3321	5.18014	3.73882
Eucgr.B03989	26.8842	3.26724	0.0890437	0.0499241	0.101052
Eucgr.B03992	166.925	77.2272	26.6734	21.9887	22.3792
Eucgr.B03993	13.014	5.28412	1.42631	1.59222	0.781306
Eucgr.B04003	4.84857	5.82705	0.115246	0.0587875	0.0237796
Eucgr.B04006	1.95052	12.0545	20.7851	19.1175	35.5715
Eucgr.B04014	1.66528	1.12926	0.412426	0.596835	1.00998
Eucgr.B04017	2.67501	2.45376	2.19313	1.68077	0.659693
Eucgr.B04019	0.457081	0.946125	3.01911	3.37911	3.63363
Eucgr.B04020	0.0680777	0.875902	2.26592	1.75644	2.18585
Eucgr.B04022	34.5294	14.8781	9.9767	8.3778	8.70421
Eucgr.B04040	2.08279	1.84993	0.55407	0.137543	0
Eucgr.C00065	3.85796	37.2816	113.183	221.813	330.422
Eucgr.C00074	16.6286	7.96476	5.30072	3.84016	1.83
Eucgr.C00076	10.2504	3.66149	4.82086	2.92044	2.42694
Eucgr.C00112	15.1177	9.28737	4.37706	4.06111	2.83451
Eucgr.C00136	3.1962	0.447472	0.0265479	0	0
Eucgr.C00146	807.212	305.422	40.9036	38.7333	30.2327
Eucgr.C00147	161.176	84.3335	30.5242	26.0247	24.7517
Eucgr.C00148	1.43255	0.412821	0.281158	0	0.300476
Eucgr.C00156	0.285256	5.09059	9.41476	17.7197	16.5786
Eucgr.C00157	1.17804	1.86337	3.32219	5.93091	5.03664
Eucgr.C00164	0.218863	0.05386	0.0880027	0	0.049516
Eucgr.C00167	0.416054	1.92465	6.37791	7.22227	11.0976
Eucgr.C00175	56.3262	266.805	306.551	462.656	602.677
Eucgr.C00176	40.1436	81.3424	77.2894	139.34	176.009
Eucgr.C00198	5.2785	0.461078	0	0	0
Eucgr.C00200	1.19404	0.656698	0.291969	0.179967	0.117394
Eucgr.C00207	13.4581	7.46181	3.66385	2.28131	1.83699
Eucgr.C00211	1.05288	2.19234	4.30466	4.32249	5.99582
Eucgr.C00212	135.259	71.9943	40.7399	32.3906	37.4193
Eucgr.C00224	1.09598	0.324848	0.10924	1.27232	0.595713
Eucgr.C00232	3.48148	5.85268	17.1239	26.7918	24.6607
Eucgr.C00238	0.524614	0.119713	0.0203535	0.0461548	0.025439
Eucgr.C00244	1.46897	3.90874	6.92589	10.3897	10.8924
Eucgr.C00245	0.222326	0.616064	1.09862	0.911178	0.935107
Eucgr.C00246	43.3897	211.877	336.643	405.086	482.715
Eucgr.C00253	8.79058	8.99096	4.48661	0.817875	0.711418
Eucgr.C00266	0.543116	0.406744	0.707758	0.992533	0.0778488
Eucgr.C00281	12.1375	4.2258	4.08548	2.61119	3.04261
Eucgr.C00285	0.208039	0.105975	0.143534	0.0404859	0
Eucgr.C00289	0.0127197	1.53901	3.05516	0.505359	0.906498
Eucgr.C00312	0.251418	0.116802	0.214334	0.190984	0
Eucgr.C00321	0.361899	0.61565	1.93494	1.56174	1.48519
Eucgr.C00333	1.67282	1.69805	1.16042	0.161542	0.0890363
Eucgr.C00334	178.816	118.02	46.3427	35.2443	20.1403
Eucgr.C00335	7.06105	4.2492	1.27649	3.25772	2.03429
Eucgr.C00360	5.14907	9.59409	16.1453	21.5849	19.7065
Eucgr.C00387	0.624837	0.626605	0.235117	0.158447	0.35848
Eucgr.C00389	0.807119	0.649857	0.547668	0.153286	0.32174
Eucgr.C00395	0.461537	0.349269	0.181937	0.0744272	0.035132
Eucgr.C00411	0.914618	0.694359	0.372765	0.226888	0.293273
Eucgr.C00419	0.271632	0.949456	2.52569	4.7771	6.69647
Eucgr.C00421	5.0361	11.1792	13.556	18.3669	21.1242
Eucgr.C00435	11.1942	17.3022	33.2712	56.4213	66.7207
Eucgr.C00437	0.240938	0.976744	0.631182	1.4136	1.03965
Eucgr.C00439	0.00692299	0.113363	0.0522896	0.0763797	0.138104
Eucgr.C00450	0.178353	0.0243769	0.984553	1.27157	1.82633
Eucgr.C00453	2.98949	5.60111	12.8816	17.0181	8.56756
Eucgr.C00493	0.724218	0.162062	0.150156	0	0.103636
Eucgr.C00494	0.363514	0.622326	1.63417	1.36482	2.00663
Eucgr.C00497	1.21222	4.43339	5.75425	2.9935	0.743658
Eucgr.C00510	3.31134	2.61578	5.37286	1.16711	0.350067
Eucgr.C00529	1.99545	0.974631	1.32103	0.51604	0.962827
Eucgr.C00556	0.466715	2.54647	2.60234	2.31658	3.2116
Eucgr.C00580	10.6799	5.78877	8.18865	6.21191	2.80832
Eucgr.C00588	3.11852	2.34688	1.38859	0.779986	1.31218
Eucgr.C00597	321.029	763.644	1563.89	1914.36	1927.26
Eucgr.C00599	1.68567	3.63123	5.95112	8.87264	11.8488
Eucgr.C00605	42.0822	102.113	208.766	208.365	243.546
Eucgr.C00635	1.53599	1.20388	4.15984	5.05991	5.61644
Eucgr.C00646	49.0657	95.3112	130.154	169.234	230.819
Eucgr.C00653	38.5907	82.4595	110.38	191.634	192.333
Eucgr.C00670	0.253791	0.0641605	0.06561	0.0484853	0.116198
Eucgr.C00678	0.0851612	0	0.559884	0.958654	0.704406
Eucgr.C00680	0.605008	0.431633	0.535981	0	0.0763621
Eucgr.C00686	0.270499	0.223613	0.150774	0	0
Eucgr.C00688	9.7693	4.78585	4.02825	2.25626	3.03015
Eucgr.C00694	5.96269	3.05888	2.14272	1.66924	1.37861
Eucgr.C00697	0.254099	0.139939	0.935673	0.436967	0.510072
Eucgr.C00721	1.29989	2.43342	7.62755	7.86262	8.48419
Eucgr.C00724	6.62501	0.955997	0.952151	0.771269	0.701891
Eucgr.C00732	12.8905	1.51154	0.369563	0.477648	0.447062
Eucgr.C00734	0.123249	0.102686	0.26673	0.122971	0.0206099
Eucgr.C00748	0.847676	0.251292	0.0506743	0.0140137	0.145014
Eucgr.C00759	5.46594	3.11558	0.850253	0.20997	1.36648
Eucgr.C00766	2.19745	1.43264	0.706832	0.431292	0.711382
Eucgr.C00773	0.192771	1.67341	4.54878	5.56072	7.27307
Eucgr.C00774	82.3349	48.2127	30.5094	30.1688	19.626
Eucgr.C00776	3.89587	13.5296	20.6742	15.8634	12.8995
Eucgr.C00783	0.458985	0.628535	1.37942	2.191	2.90481
Eucgr.C00799	0.277702	0.0692035	0.0756585	0.264588	0.239836
Eucgr.C00802	1.47259	2.93953	6.63884	6.62359	7.80208
Eucgr.C00812	1.6321	1.93257	0.229119	0.419922	0.600611
Eucgr.C00816	4.45512	9.42434	9.07965	14.1952	24.9178
Eucgr.C00819	29.9783	44.8415	49.2119	73.7109	154.188
Eucgr.C00823	10.2923	2.24124	5.19275	7.41658	9.80846
Eucgr.C00840	1.15545	2.46903	6.52467	6.3605	6.30863
Eucgr.C00858	7.33594	3.00707	0.617109	0.704255	0.443687
Eucgr.C00863	25.3331	1.48271	0.132686	0.0491858	0.0309383
Eucgr.C00891	0.167089	0.408098	1.33439	0.84732	1.30157
Eucgr.C00925	10.125	4.01077	0.817406	0.460562	0.637799
Eucgr.C00927	0.541539	0.525675	0.271083	0.0300763	0.0576358
Eucgr.C00955	1.26818	1.07573	0.531425	0.313442	0.208391
Eucgr.C00963	2.01032	1.4958	0.765981	0.996419	0.274517
Eucgr.C00986	1.3423	2.37019	5.98052	2.3688	2.89665
Eucgr.C01015	4.93841	5.22343	1.71416	0.582213	0.123363
Eucgr.C01017	23.6425	9.30589	5.73004	5.47073	2.93131
Eucgr.C01030	17.9741	9.65156	5.88907	5.13901	3.59667
Eucgr.C01041	10.5884	31.551	50.1332	70.8968	82.4981
Eucgr.C01050	0.0501925	0.10485	0.0681772	0.101139	0.679062
Eucgr.C01069	9.95299	7.32133	4.17906	2.19874	1.99955
Eucgr.C01107	15.8794	10.2881	2.83552	7.19347	9.83954
Eucgr.C01108	11.5017	6.70582	2.75132	4.54827	1.88127
Eucgr.C01114	1.80784	0.476475	0.267245	0.395223	0.0149606
Eucgr.C01118	3.08776	0.602535	0.307366	0.314826	0.0941764
Eucgr.C01124	0.502167	0.272147	0.110076	0.0808963	0.0148911
Eucgr.C01131	0.0844163	0.0216736	0.0408782	0.0568221	0
Eucgr.C01132	0.111087	0.793515	2.41421	3.42856	3.77514
Eucgr.C01171	0	0.066249	0.0602527	0.268321	0.0851693
Eucgr.C01178	20.6228	18.6553	7.94772	7.16183	5.23559
Eucgr.C01201	1.07617	1.16943	0.737038	0.150772	0.391027
Eucgr.C01203	1.21333	1.37631	0.331332	0.226503	0.348042
Eucgr.C01206	0.238094	0.161497	0.1232	0.013592	0.0280445
Eucgr.C01217	0.0228443	0.231261	0.640264	0.521102	0.705375
Eucgr.C01218	0.206639	1.0952	1.35911	0.625035	0.806439
Eucgr.C01221	0.00920734	0.0107638	0.292461	0.292936	0.130672
Eucgr.C01223	0	0	0.129916	0.104878	0.159184
Eucgr.C01225	0.318902	0.803076	0.793191	0.256726	0.181608
Eucgr.C01249	0.698079	0.0684059	0.059064	0.0218504	0
Eucgr.C01250	12.2011	3.92004	2.22046	2.45012	1.64081
Eucgr.C01251	0.622403	0.143022	0.0465237	0.131558	0.184117
Eucgr.C01254	1.96761	0.707458	0.391562	0.802452	1.14804
Eucgr.C01280	0.937911	3.73237	7.27012	7.79857	9.23439
Eucgr.C01292	0.139397	0.520882	1.56295	1.28145	0.77387
Eucgr.C01300	2.32987	1.06254	0.811854	0.961924	0.458331
Eucgr.C01319	0	0.331335	0.731867	0.608939	0.951423
Eucgr.C01345	0.0794249	0.144389	0.239557	0.111145	0.3472
Eucgr.C01362	0.0438973	0.0995748	0.266796	0.0633731	0.123232
Eucgr.C01376	0.584016	0.948447	1.01417	1.46118	3.09749
Eucgr.C01380	3.18013	1.53537	0.575086	0.574628	0.207128
Eucgr.C01382	0.554271	0.600093	2.26036	2.28279	2.97479
Eucgr.C01388	16.7138	6.14678	0.0550338	0.139624	0.0484621
Eucgr.C01408	0.0385319	1.55607	3.84423	0.567801	0.963883
Eucgr.C01445	0.372486	0.191495	0.263135	0.0975347	0
Eucgr.C01446	1.64922	2.07371	0.417396	0.0871603	0.209835
Eucgr.C01450	0.965155	0.109629	0.162646	0.135581	0.134473
Eucgr.C01451	1.95637	9.35644	5.41567	4.81105	8.47905
Eucgr.C01464	0.646441	0.113934	0.589941	1.21111	1.11977
Eucgr.C01497	0.0436136	0.194366	0.713685	0.209481	0.283965
Eucgr.C01500	10.8987	4.92602	3.87691	4.68985	2.90668
Eucgr.C01501	7.41037	3.37686	1.09741	1.74816	1.13592
Eucgr.C01508	0.188351	0.211364	0.489351	1.57072	0.661544
Eucgr.C01515	4.45106	1.05776	1.30928	0.996834	1.22619
Eucgr.C01522	0.311901	0.74664	1.49599	1.55159	1.47266
Eucgr.C01598	1.00098	0.245536	0.561047	0.483019	0.137951
Eucgr.C01608	0	0.020329	0.0751994	0.0766961	0.113175
Eucgr.C01610	0.079733	0.519469	1.4536	1.59016	3.1065
Eucgr.C01648	0.0641348	0.404365	0.566681	1.40502	0.881548
Eucgr.C01651	0.830834	0.237261	0.52335	0.58351	0.0921691
Eucgr.C01656	0.696615	2.0686	3.09429	2.12401	1.04009
Eucgr.C01662	0.966251	0.188441	0.202711	0.296301	0.230618
Eucgr.C01682	0.850357	0.387287	2.22101	0.592351	1.29885
Eucgr.C01694	0.288469	0.435848	0.551761	0.619	1.20266
Eucgr.C01727	0.296089	1.96979	2.64969	2.55768	3.30417
Eucgr.C01731	2.42407	2.82905	7.52802	10.888	10.7855
Eucgr.C01732	0.549081	0.177319	1.1949	0.554495	4.09871
Eucgr.C01734	1.31349	1.45122	3.3043	3.9949	9.32976
Eucgr.C01743	1.9211	0.53854	1.06225	0	1.04705
Eucgr.C01771	0.213892	1.2311	0.972092	0.564811	0.687428
Eucgr.C01772	0.0181615	0.284016	0.331317	0.157737	0.016609
Eucgr.C01775	322.945	140.186	15.4381	2.15479	0.145253
Eucgr.C01776	1037.02	433.519	50.5455	6.66855	0.873394
Eucgr.C01791	194.581	123.087	7.77397	5.42303	6.78482
Eucgr.C01795	15.5153	9.23917	2.59877	2.90678	2.90809
Eucgr.C01808	1.91152	0.370876	0.584623	0.215669	0.05406
Eucgr.C01830	0.0302564	0.118631	0.0285544	0.311146	0.0485675
Eucgr.C01838	19.4138	30.5865	1.16838	0	20.2321
Eucgr.C01847	0.479545	1.04995	0.953812	0.522507	0.229455
Eucgr.C01849	0.011314	0.0183935	0.145254	0.0326304	0.0662976
Eucgr.C01861	0	0.0393537	0.0647938	0.0646991	0.0955577
Eucgr.C01862	0	0.0109771	0.0534266	0.0448768	0.0853395
Eucgr.C01873	0	0.0283579	0.122792	0.00696206	0.157965
Eucgr.C01928	0.15283	0.61499	1.79453	0.445227	0.773881
Eucgr.C01944	5.75097	17.7624	28.2026	44.1905	53.7519
Eucgr.C01955	0.551929	1.58691	2.56876	3.95243	2.44078
Eucgr.C01957	0.436131	0.0154241	0.166862	0.167743	0.252829
Eucgr.C01990	0.646317	1.78486	4.10499	2.91198	2.27092
Eucgr.C01991	0.3765	0.718279	2.97012	1.26152	0.947065
Eucgr.C01997	0.0152648	0.246979	0.684227	0.075341	0.352934
Eucgr.C02003	0	0	0.169364	0.0866033	0.108343
Eucgr.C02007	62.426	35.4174	11.2893	9.71468	10.7896
Eucgr.C02014	0.439488	0.109696	0.307466	3.32897	2.11731
Eucgr.C02015	8.82302	15.6329	30.8746	46.9054	26.9886
Eucgr.C02045	0.430128	0.927816	1.62412	1.00085	1.99411
Eucgr.C02096	378.975	131.274	23.6588	18.4107	16.4992
Eucgr.C02097	3.40044	1.37054	0.898302	1.01223	0.750625
Eucgr.C02126	0.235122	0.065541	0.0486813	0.0804394	0
Eucgr.C02161	83.1444	55.2503	9.83775	9.79548	10.9241
Eucgr.C02162	30.2704	96.6051	54.5822	41.1296	21.7073
Eucgr.C02164	0.130709	1.30615	2.50561	3.14542	3.50004
Eucgr.C02165	1.99489	6.08103	9.93599	9.55779	5.08409
Eucgr.C02167	0.00832988	0.121379	0.425893	0.388513	0.44998
Eucgr.C02185	168.258	72.8074	35.3188	39.4066	42.6756
Eucgr.C02187	0.0617675	1.02293	2.07305	1.611	2.78444
Eucgr.C02191	2.06168	3.93475	2.87852	2.84361	0.935995
Eucgr.C02196	2.03327	1.34511	0.705949	0.47711	0.31965
Eucgr.C02203	0.553988	4.83388	10.2258	12.8948	17.365
Eucgr.C02212	0.0710355	0.776353	1.38633	1.65648	1.77039
Eucgr.C02245	0	0.0731037	0.0497885	0.0654706	0.106127
Eucgr.C02267	0.206053	0.0790414	0	0	0
Eucgr.C02284	70.9612	293.175	382.757	619.752	661.161
Eucgr.C02289	10.5291	2.76479	1.27253	2.96227	2.14005
Eucgr.C02290	31.2554	17.0177	8.81198	5.57767	5.70155
Eucgr.C02291	8.10822	5.24607	1.43757	5.16136	1.03864
Eucgr.C02329	0.520225	1.70002	5.81466	12.1148	13.4018
Eucgr.C02337	11.6327	10.0392	4.89865	2.55844	2.25427
Eucgr.C02339	11.8668	5.9665	0.566107	1.12679	0.705633
Eucgr.C02340	4.08269	4.51195	1.34679	1.15523	0.583507
Eucgr.C02346	0.754313	0.43424	0.131593	0.219351	0.113984
Eucgr.C02389	1.53828	4.03105	5.89506	6.68949	5.62278
Eucgr.C02398	0.423056	0.551194	1.87728	1.14648	0.877275
Eucgr.C02409	0.157286	0.0882355	0.863928	0.22651	0.151833
Eucgr.C02411	0.0277661	0.0735296	0.19764	0.141084	0.334597
Eucgr.C02413	0.16014	0.219001	0.98597	1.58156	2.34113
Eucgr.C02414	4.12676	2.5553	1.95898	1.6056	1.07903
Eucgr.C02416	0.541225	0.461746	0.37482	0.075939	0.371719
Eucgr.C02418	2.94456	2.18972	1.3434	0.980504	0.40671
Eucgr.C02423	0.48304	0.129461	0.0888707	0.165549	0.0363723
Eucgr.C02431	0.395449	0.0668874	0.0369394	0.0417041	0.136628
Eucgr.C02446	0	0.0338037	0.0414197	0.0226089	0.230635
Eucgr.C02450	6.55284	1.98956	0.968815	0.525074	0.815084
Eucgr.C02452	2.03781	0.727705	0.258594	0.116852	0.20429
Eucgr.C02453	13.9533	5.64214	2.49126	1.802	2.5507
Eucgr.C02456	0.314521	0.046387	0.0333831	0.0188069	0
Eucgr.C02457	0.185616	0.0942962	0.0859755	0	0.0184545
Eucgr.C02459	0.416613	0.135684	0.0751514	0.172463	0.101573
Eucgr.C02467	10.0076	0.983796	0.110184	0.250533	0
Eucgr.C02474	2.90628	0.506252	0.121427	0.160938	0.0125207
Eucgr.C02504	0.445441	0.0314383	0.114187	0.278061	0.0233538
Eucgr.C02512	1.30928	2.68415	0.426246	0.307736	4.80988
Eucgr.C02516	8.32021	4.9428	3.96001	3.51059	1.7359
Eucgr.C02523	0.167105	0.273719	0.136995	0.0478105	0.0113378
Eucgr.C02554	12.8045	1.69256	0.710223	0.339561	0.126539
Eucgr.C02556	0.0651851	1.23097	0.126764	0.494688	0.225045
Eucgr.C02557	0.460024	0.127694	0.187055	0	0
Eucgr.C02571	0	0.121679	0.444498	0.704442	0.934752
Eucgr.C02590	38.4749	66.8246	140.126	188.343	151.076
Eucgr.C02593	0.807009	0.142268	0.0211013	0	0.0949924
Eucgr.C02594	229.875	123.657	58.4084	57.041	32.3336
Eucgr.C02621	1.15227	3.2488	6.14914	4.74496	4.00466
Eucgr.C02652	1.17108	0.34293	0.878074	0.408025	0.270074
Eucgr.C02659	0.51242	0.0406176	0.283571	0.149871	0.27053
Eucgr.C02660	26.289	7.93854	10.9012	5.19212	4.50053
Eucgr.C02711	0.650523	1.90257	2.83213	1.3464	4.38188
Eucgr.C02716	0.895298	0.53027	2.44715	8.93719	0.882278
Eucgr.C02718	0	0.0367912	0.0870803	0.0755663	0.129962
Eucgr.C02733	1.5202	3.76226	9.68459	12.9508	8.35193
Eucgr.C02744	0	1.24763	2.68795	2.71175	2.69836
Eucgr.C02759	800.032	501.307	135.311	146.209	107.55
Eucgr.C02760	52.1343	18.1316	14.5885	13.4618	9.62714
Eucgr.C02763	1.45119	6.89345	10.3672	22.5711	33.5541
Eucgr.C02782	0	0.0302227	0.0292202	0.0261354	0.0387691
Eucgr.C02809	0.409513	0.0345843	0.199083	0.22379	0.45221
Eucgr.C02812	660.574	492.973	11.0567	3.00462	0.982598
Eucgr.C02833	0.824582	0.877172	4.24067	5.00764	7.65771
Eucgr.C02845	0.938187	0.0630366	0.119087	0.197713	0.196596
Eucgr.C02855	0.214464	0.132158	0.0780042	0	0
Eucgr.C02872	0.759573	2.53937	7.07166	7.12023	8.29092
Eucgr.C02884	9.57601	6.29497	1.43947	1.48886	2.75097
Eucgr.C02888	0.615352	1.52209	3.47924	3.63811	5.1603
Eucgr.C02906	1.1805	1.00254	0.904915	0.210503	0.442951
Eucgr.C02910	57.4819	54.9947	13.5904	15.3775	8.28401
Eucgr.C02911	76.7807	70.4216	5.04983	0.398239	0.238753
Eucgr.C02912	5.29717	3.55925	0.43328	0.503983	0.601522
Eucgr.C02928	20.4291	12.0481	4.44839	4.28617	5.20436
Eucgr.C02930	0	0.288633	5.91841	14.3236	19.5298
Eucgr.C02947	82.794	130.765	1.88362	1.42971	82.4112
Eucgr.C02980	0.348361	0	0.0620309	0.0239031	0.115091
Eucgr.C03014	2.56314	4.32585	0.297853	0.0825751	3.18775
Eucgr.C03026	2.17395	0.487819	0.206606	0.253985	0.344581
Eucgr.C03055	4.63612	28.4219	38.2227	69.9686	60.405
Eucgr.C03065	4.59378	12.2153	16.6085	25.1002	26.4546
Eucgr.C03075	3.80036	6.22446	1.05605	0.89338	6.20191
Eucgr.C03090	5.21933	2.82397	1.42881	0.744755	0.306309
Eucgr.C03101	7.12344	6.93278	3.53499	1.72419	1.20893
Eucgr.C03104	0.632651	5.09532	6.6242	6.54689	3.30817
Eucgr.C03116	0.39089	0	0.143986	0.132	0.315745
Eucgr.C03118	0.0483024	0.106179	0.699237	0.196343	0.772295
Eucgr.C03119	0.113841	0.203143	0.72158	0.750849	0.761856
Eucgr.C03121	0.320561	1.20083	3.19956	2.79237	2.03085
Eucgr.C03125	6.25227	5.31573	2.1596	1.00357	0.933681
Eucgr.C03129	2.41031	3.17464	2.14713	1.04733	0.741869
Eucgr.C03130	0.267496	0.760949	2.01048	2.04377	1.80477
Eucgr.C03141	6.50666	3.78521	0.589271	0.189567	0.316732
Eucgr.C03143	0.724445	2.26974	1.27796	0.541951	0.733399
Eucgr.C03151	0.684574	1.02839	2.8201	3.14039	4.07489
Eucgr.C03152	1.86477	1.2076	0	0	0
Eucgr.C03157	2.88506	12.873	25.2632	34.4058	37.3165
Eucgr.C03164	0.0911616	0.360606	0.376649	0.240012	0.483588
Eucgr.C03196	0.555847	0.122933	0.149546	0.228019	0.118369
Eucgr.C03211	1.22116	0.0816437	0.135328	0	0.0634325
Eucgr.C03239	0.889137	3.86892	6.37441	6.8342	7.52168
Eucgr.C03245	0.285046	0.883121	0.569467	0.140834	0.317719
Eucgr.C03259	5.63144	0.370637	0.172731	0.388186	0.441718
Eucgr.C03273	0.376035	0.152666	0.191356	0.0268827	0.201122
Eucgr.C03274	0.982987	0.640713	0.130545	0	0.236883
Eucgr.C03288	0.811351	0.404554	0.553202	0.194309	0.0164691
Eucgr.C03289	28.3788	25.8347	16.0525	6.13592	7.4893
Eucgr.C03290	322.698	186.694	77.9544	82.4961	52.2873
Eucgr.C03310	0.964441	0.495686	0.303587	0.274612	0.171345
Eucgr.C03320	6.6854	4.01041	2.47856	2.65143	1.70821
Eucgr.C03321	1.36498	0.543355	0.656848	0	1.33529
Eucgr.C03336	1.23497	0.234614	0.106129	0.0476259	0
Eucgr.C03337	8.31712	1.94835	1.15337	1.18503	0.478762
Eucgr.C03354	40.4307	7.99628	3.38382	1.20204	0.737829
Eucgr.C03356	3.84852	5.87559	14.8848	20.0456	17.9934
Eucgr.C03375	0.629554	0.521623	0.0981225	0.334107	0.236872
Eucgr.C03388	0.336792	0.161423	0.205958	0.201938	0.0146905
Eucgr.C03416	0.526751	0.175614	0.101494	0	0
Eucgr.C03424	2.23591	2.74749	8.30954	8.85799	9.90743
Eucgr.C03431	0.167805	0.300148	1.04914	2.0887	2.20701
Eucgr.C03434	0.192404	0.342194	0.754072	0.799298	1.82713
Eucgr.C03437	0.540118	2.15728	2.74931	4.24391	2.68456
Eucgr.C03440	0.208217	0.605661	1.81378	3.1939	3.9879
Eucgr.C03449	0.564772	1.01601	2.78554	2.87374	6.34472
Eucgr.C03454	0.0500951	0.0641373	0.481985	1.05613	2.26926
Eucgr.C03456	0.00889915	0	0.0678579	0.174154	0.513682
Eucgr.C03465	0.00894071	0.0160888	0.0580762	0.0869202	0.16423
Eucgr.C03486	7.89805	3.57412	1.53472	0.571014	0.70835
Eucgr.C03488	16.4333	2.26609	1.80768	1.57735	0.973015
Eucgr.C03507	7.35579	0.90617	0.660434	0.6845	0.201902
Eucgr.C03523	0.248366	0.175354	0.0412835	0	0.0314915
Eucgr.C03525	35.6986	35.7965	3.7156	0.965889	34.101
Eucgr.C03534	0.504852	0.365917	0.182082	0.230608	0.119832
Eucgr.C03535	2.07268	0.171652	0.0458717	0	0
Eucgr.C03536	14.736	3.28264	2.02947	1.50652	0.436921
Eucgr.C03537	2.59327	0.717353	0.493073	0.240805	0
Eucgr.C03539	1.32981	1.95686	1.38043	0.330297	0.276918
Eucgr.C03545	0.234264	0.0299791	0.0723848	0	0.0607411
Eucgr.C03552	0.237932	0.461397	0.987735	0.551739	1.06054
Eucgr.C03562	542.693	273.044	182.232	193.11	132.984
Eucgr.C03564	0.103627	0.459686	0.596921	0.327383	0.305961
Eucgr.C03565	1.34751	3.61002	12.0984	13.9752	12.5316
Eucgr.C03576	0.242619	0.0927463	0.0549037	0.12206	0.031103
Eucgr.C03608	1.26557	0.243918	0.176264	0.382084	0.370413
Eucgr.C03610	29.1018	12.1008	8.18431	7.73247	7.42093
Eucgr.C03618	0.433337	0.0443064	0.0537472	0.060144	0.0976354
Eucgr.C03624	0.608999	0.623934	0.513749	0.0446913	0
Eucgr.C03634	0.233285	0.328632	0.109374	0.09966	0
Eucgr.C03649	1.68151	0.994607	0.622369	0.518196	0.249874
Eucgr.C03655	0.213146	0.0980582	0	0.0172573	0.211106
Eucgr.C03662	1.86371	0.608229	0.511174	0.440917	0.181546
Eucgr.C03674	2.2869	1.32652	0.700625	0.46881	0.459926
Eucgr.C03680	1.60116	1.1232	0.33279	0.306799	0.374771
Eucgr.C03717	0.277813	1.14757	0.61997	0.428548	2.27303
Eucgr.C03718	0.0693344	0.745913	0.893293	0.934193	1.26849
Eucgr.C03722	1.58192	0.0703686	0	0.0142741	0
Eucgr.C03739	0.337491	0.0850857	0.198885	1.06373	0.0958674
Eucgr.C03753	0.460338	2.42988	6.00902	2.16677	2.51159
Eucgr.C03760	0	0.00498113	0.00592102	0.0745568	0.109855
Eucgr.C03766	297.863	465.526	250.368	159.288	72.526
Eucgr.C03767	0.250109	0.419464	1.91847	1.56816	0.772732
Eucgr.C03768	5.23649	9.34252	4.64153	2.0496	0.925167
Eucgr.C03776	189.181	145.433	58.9215	31.6158	10.5761
Eucgr.C03779	15.88	38.4727	19.2347	10.5201	7.10069
Eucgr.C03801	64.7393	21.872	0.143271	0.44878	0.117493
Eucgr.C03809	2.17841	3.64436	1.38944	0.437303	0.0574587
Eucgr.C03823	11.9476	14.3887	4.54566	4.38259	2.88278
Eucgr.C03830	0.396227	0.279347	0.0332881	0.0181405	0.0175245
Eucgr.C03842	0.84779	2.13942	5.55986	9.09594	4.01722
Eucgr.C03851	0.821485	2.69931	2.42223	3.1504	5.1418
Eucgr.C03852	2.36969	7.19305	8.02071	17.5487	18.8967
Eucgr.C03854	2.95624	2.09892	0.0636861	0.186334	0.0136792
Eucgr.C03857	5.42469	3.90993	0.579169	0.619156	0.183068
Eucgr.C03858	138.15	75.1535	10.4567	2.31365	0.672665
Eucgr.C03859	13.5384	9.69005	1.71479	0.832436	0.979714
Eucgr.C03863	1.95514	4.92074	22.0625	24.8183	17.6187
Eucgr.C03865	0.0173336	0.112823	0.462145	0.717435	0.383974
Eucgr.C03872	1.44066	1.21258	0.117459	0.221239	0.604779
Eucgr.C03879	2.10032	1.04625	0.195594	0.0410697	0.168447
Eucgr.C03880	0.12488	0.321461	0.155242	0	0
Eucgr.C03882	4.24856	4.01273	0.203834	0	0.136076
Eucgr.C03886	3.10758	7.22172	10.4555	18.926	29.4511
Eucgr.C03895	3.30549	1.85762	1.17347	0.503545	0.0486172
Eucgr.C03899	3.10072	1.20154	0.665597	0.859539	1.41965
Eucgr.C03908	4.44378	2.54136	0.592771	0.103398	0.409551
Eucgr.C03914	24.7162	4.77049	1.3882	0.957429	0.361841
Eucgr.C03923	0.518565	0.0824067	0.185336	0.285672	0.155265
Eucgr.C03925	0.451893	0.0881785	0.357778	0.12815	0.136126
Eucgr.C03932	5.63811	2.07882	1.85031	0.237214	0.527437
Eucgr.C03948	0.164512	0.471614	1.46301	1.2216	0.777331
Eucgr.C03955	2.1393	0.752735	1.18226	0.737714	0.52169
Eucgr.C03975	0.469364	0.086209	0.0607301	0.020257	0.0351524
Eucgr.C03984	6.77124	13.3826	23.2077	32.587	16.0696
Eucgr.C03990	80.5393	49.8971	1.45545	0.48783	0
Eucgr.C03993	2.58127	3.43177	0.997639	0.507964	0.331108
Eucgr.C03994	5.39111	1.37246	0.207109	0.21369	0.0841914
Eucgr.C03995	36.8829	14.7348	1.51624	1.77506	1.63115
Eucgr.C04009	0.772576	2.06397	4.72802	4.42927	3.17811
Eucgr.C04014	2.01334	10.4094	19.2735	16.9047	15.5782
Eucgr.C04020	11.9342	43.3383	75.324	52.0092	40.6376
Eucgr.C04029	27.9814	4.48202	2.42035	1.15876	0.981086
Eucgr.C04045	0.0731548	0.291675	0.292937	0.650848	0.561397
Eucgr.C04047	3.26264	1.12712	0.0376299	0.0279424	0.0267341
Eucgr.C04051	0.233902	0.833731	0.535952	1.18689	0.560616
Eucgr.C04067	0.206576	0.021278	0.00844293	0.00948084	0.0364861
Eucgr.C04071	0.250267	0.0373731	0.054185	0.0427103	0.0338659
Eucgr.C04097	0.282816	1.07652	2.1665	2.47301	3.2119
Eucgr.C04101	0	0.0623873	0.147412	0.15172	0.231265
Eucgr.C04124	0.493517	0.316018	0.0376446	0.0856926	0
Eucgr.C04134	51.2809	21.5426	10.779	9.90732	8.12634
Eucgr.C04147	0	0.0531951	0.364935	0.287093	0.717272
Eucgr.C04163	5.51042	14.1725	33.3484	33.6514	31.5224
Eucgr.C04170	0.34185	0.665201	2.35811	1.8965	2.37036
Eucgr.C04171	0.933214	0.506783	0.324505	0.26324	0.233403
Eucgr.C04178	1.94312	1.19489	1.24152	1.15295	0.330757
Eucgr.C04182	7.27694	10.1636	29.1052	46.0761	40.0016
Eucgr.C04184	8.35915	7.81913	2.81618	2.00615	1.50263
Eucgr.C04215	0.554675	1.49642	2.20502	4.00675	1.62568
Eucgr.C04219	2.78689	7.65271	11.0944	17.4976	28.9507
Eucgr.C04221	17.8134	15.0999	3.82319	3.57987	2.21362
Eucgr.C04222	0.426116	1.36585	2.13662	1.35956	1.84988
Eucgr.C04223	0.507925	3.33326	5.23233	5.16741	5.27602
Eucgr.C04239	0	3.61599	3.06748	3.56264	5.67236
Eucgr.C04242	18.7974	7.58301	4.63161	5.01787	3.09896
Eucgr.C04253	1.2589	0.825498	0.176567	0	0.174004
Eucgr.C04293	49.9269	39.481	16.0667	12.2577	8.84681
Eucgr.C04317	0.337877	0.471115	0.0700451	0.0200713	0
Eucgr.C04324	0.239505	0.141207	0.0533814	0.0504028	0.0283685
Eucgr.C04325	0.117367	0.0778562	0.0904383	0	0.00958488
Eucgr.C04367	0.137168	0.429447	0.974584	1.04358	1.49724
Eucgr.C04369	0	0	0.0223445	0.133915	0.103615
Eucgr.C04378	0.0238399	0.0830228	0.488706	0.951677	1.8914
Eucgr.C04388	1.83571	0.76507	0.548599	0.191278	0.0362471
Eucgr.C04389	0.0787679	0.385716	0.473294	0.0882869	0
Eucgr.C04390	3.41712	2.84297	0.977581	0.0269548	0.0660142
Eucgr.C04391	0.120329	0.556014	0.218547	0.0267578	0
Eucgr.C04413	0.434704	0.256899	0.242981	0	0.0514557
Eucgr.D00001	1.56017	10.5569	5.49444	3.18106	4.76859
Eucgr.D00003	0.206939	0	0	0	0.0182844
Eucgr.D00009	0.304685	0.567369	1.09411	1.28132	1.42526
Eucgr.D00010	0	0	0.146946	0.623158	0.797702
Eucgr.D00011	62.2645	107.584	214.03	285.423	333.866
Eucgr.D00019	12.2137	4.71761	0.772068	0.325631	0.89287
Eucgr.D00024	0.845763	0.247254	1.34659	1.88621	2.78914
Eucgr.D00025	1.90879	2.07116	6.43418	8.54125	6.89178
Eucgr.D00032	2.08441	0.137032	0.0532913	0	0
Eucgr.D00037	91.5944	82.1577	57.4206	30.8238	18.2668
Eucgr.D00040	110.279	63.8148	36.5598	18.3398	21.9153
Eucgr.D00042	0.312593	0.0986806	0.305602	0	0
Eucgr.D00050	0.628703	2.99648	5.68505	6.90733	7.27568
Eucgr.D00054	0.346642	0.101794	0	0.0361773	0.0343305
Eucgr.D00055	9.07008	5.07657	2.14783	1.70368	1.32406
Eucgr.D00056	25.2868	3.60012	0.298704	0.202101	0.181921
Eucgr.D00063	0.601942	0.153108	0.0972751	0.0820913	0.111619
Eucgr.D00070	2.84653	2.15764	0.195034	0.17343	0.0823676
Eucgr.D00086	0.812544	7.65797	9.87184	8.5585	11.6983
Eucgr.D00088	24.4847	143.229	172.333	143.635	135.462
Eucgr.D00093	0.120662	0.0973741	0.626778	1.01616	1.2263
Eucgr.D00105	0	0	0.0468782	0.043514	0.0986718
Eucgr.D00106	0.094082	0.275117	0.246808	0.326055	0.704184
Eucgr.D00115	2.08646	0.517939	1.24437	1.63468	1.2749
Eucgr.D00126	2.77566	1.18377	0.788481	0.787867	0.434848
Eucgr.D00139	1.76814	1.33812	0.487261	0.217453	0.0245661
Eucgr.D00158	13.0603	6.74869	2.16004	0.903069	0.109943
Eucgr.D00163	1.50787	0.813775	0.726402	0.351794	0.242565
Eucgr.D00167	6.28459	5.79221	1.99927	1.10876	0.578835
Eucgr.D00170	0.722997	0	0.0625498	0.287498	0.213886
Eucgr.D00173	15.2467	6.50346	6.78189	4.41748	3.77722
Eucgr.D00174	3.2429	3.99255	3.4488	0.864111	1.83307
Eucgr.D00192	1.0187	2.58407	4.34323	6.18224	4.00339
Eucgr.D00203	5.0179	3.2107	1.8931	1.18119	1.21554
Eucgr.D00212	0.363815	1.80157	1.02085	1.08929	0.899873
Eucgr.D00214	0.150324	0.0561767	0	0	0.0271519
Eucgr.D00233	0.10542	0.530903	0.742233	0.579775	0.328573
Eucgr.D00234	451.541	182.44	122.483	131.676	105.648
Eucgr.D00249	22.0269	10.8819	2.43805	0.970019	0.134772
Eucgr.D00254	1.5649	1.55569	0.167138	0.0627868	0.0422537
Eucgr.D00267	0	0.230213	0.447346	0.166976	0.3799
Eucgr.D00302	7.47803	7.82056	0.606066	0.36158	0.211555
Eucgr.D00318	0.274599	1.34233	2.86732	2.17778	2.25704
Eucgr.D00319	92.2538	32.9839	17.7232	24.2341	17.3745
Eucgr.D00321	743.84	414.681	173.227	167.852	166.486
Eucgr.D00324	0.0293363	0.709453	3.75564	6.84635	7.01699
Eucgr.D00325	0.348641	0.138369	0.0333143	0.036662	0
Eucgr.D00326	1.06735	4.47391	6.51598	8.25188	9.35312
Eucgr.D00332	0	0.099871	0.0508518	0.46259	0.538249
Eucgr.D00333	0.140354	0.202441	0.439164	0.528022	0.769171
Eucgr.D00335	82.2555	220.704	279.167	278.62	368.498
Eucgr.D00351	0.56465	0.214415	0.288886	0.337184	0.106022
Eucgr.D00354	100.877	88.1264	40.1009	27.0401	18.7871
Eucgr.D00371	0.992606	0.93684	0.188268	0.285358	0.235541
Eucgr.D00381	0.105969	0.0495198	0.0368116	0.0202719	0
Eucgr.D00385	2.43207	1.42518	0.884912	1.14092	0.530767
Eucgr.D00389	45.3029	22.6749	11.8494	11.2228	12.1055
Eucgr.D00406	1.30578	3.56084	1.80038	0.869661	2.08416
Eucgr.D00408	4.79339	3.18664	1.27404	1.0788	1.09121
Eucgr.D00409	35.0924	18.8345	8.41557	5.74651	5.63398
Eucgr.D00418	1.23738	2.6577	5.64805	5.13073	5.17808
Eucgr.D00436	0.0809827	0	0.0756064	0.0844824	0.0716913
Eucgr.D00447	0.111856	0.1983	0.599634	0.440407	0.35195
Eucgr.D00453	0.0605383	0.316906	0.832719	0.377071	0.29231
Eucgr.D00454	0.117745	0.209518	0.63249	0.564176	0.166245
Eucgr.D00455	0.638639	1.88995	3.71327	4.62261	6.14535
Eucgr.D00456	0.520487	1.04221	1.7219	2.86359	3.34518
Eucgr.D00459	0.313281	0.47492	2.03839	2.17676	2.48178
Eucgr.D00460	1.334	3.15186	5.31672	5.9833	7.6423
Eucgr.D00468	0.275252	0.937658	3.19998	0.824659	0.261226
Eucgr.D00476	40.7332	232.971	402.289	491.008	565.469
Eucgr.D00488	0.0252867	1.01864	1.37545	0.899349	1.5125
Eucgr.D00492	6.76073	7.87026	0.0264045	0	0
Eucgr.D00494	0.963776	14.0731	42.2041	113.496	142.523
Eucgr.D00496	0.0423713	2.01181	4.9916	11.9335	6.02852
Eucgr.D00497	0.0156389	1.12998	3.60539	5.66754	3.78936
Eucgr.D00498	0	0.469056	0.30482	0.654509	0.718316
Eucgr.D00499	0.101348	0.395661	2.43104	2.88643	1.70684
Eucgr.D00500	0.0440453	2.39994	2.9392	6.17447	7.84328
Eucgr.D00501	0	0	0.124083	0.156204	0.342377
Eucgr.D00502	0	0.185531	0.502491	0.874113	1.60589
Eucgr.D00506	0.0398078	12.447	55.6804	88.878	103.441
Eucgr.D00507	0	0.540716	0.601089	0.520762	1.21915
Eucgr.D00509	0.161534	0.0885109	0.193516	0.511099	0.86374
Eucgr.D00511	3.9054	11.0655	21.1119	19.9988	18.0102
Eucgr.D00517	0	0.542382	0.728687	2.31039	4.59409
Eucgr.D00523	3.29546	15.1826	9.9504	7.99644	9.31474
Eucgr.D00525	19.4411	7.84034	0.554161	0.1043	0.121064
Eucgr.D00528	16.6073	5.13297	0	0	0.0443916
Eucgr.D00533	51.2311	30.5494	10.4541	7.41898	4.74991
Eucgr.D00547	0.889821	0.910013	0.497511	0.248894	0.79361
Eucgr.D00560	0.558395	0.0899191	0.334558	0	0.201503
Eucgr.D00569	0.0399626	0.108098	0.216753	1.17672	0.391402
Eucgr.D00574	266.081	134.754	53.7514	44.8091	42.3996
Eucgr.D00575	1.52124	1.66093	0.0636602	0	0.0716974
Eucgr.D00576	6.78951	2.22784	0.137016	0.292842	0.136056
Eucgr.D00589	40.0279	24.2763	10.2627	10.7494	8.04712
Eucgr.D00592	0.883936	2.0034	2.22302	4.51213	4.43487
Eucgr.D00593	0.208033	0.394668	0.61779	0.346855	1.12346
Eucgr.D00608	0.177238	0.109832	0.375732	0.535035	0
Eucgr.D00617	0.778123	5.48027	10.2964	13.5727	8.11698
Eucgr.D00620	6.08751	39.103	52.3706	54.9769	55.4142
Eucgr.D00633	0.201808	0.157625	0.310705	0.544714	1.33103
Eucgr.D00637	0.443167	1.12619	2.35175	0.334094	1.87789
Eucgr.D00640	7.97282	6.09852	1.39708	3.64053	3.63178
Eucgr.D00646	0.77953	0.662336	0.134018	0	0.179589
Eucgr.D00647	2.56206	2.32447	1.41688	0.974153	0.233423
Eucgr.D00648	1.17446	0.238561	0.155518	0.51895	0.379743
Eucgr.D00657	2.12722	0.25207	0.180418	0.0968869	0.18348
Eucgr.D00666	0.183524	0.0397151	0.0173905	0	0
Eucgr.D00677	0.337169	0.19802	0.0183054	0.0735887	0.0540346
Eucgr.D00679	3.81357	1.33937	1.04683	0.296468	0.102755
Eucgr.D00689	2.19902	2.05434	2.10777	0.555427	0.737427
Eucgr.D00695	1.53996	4.64026	8.22461	9.20457	13.1823
Eucgr.D00702	37.5954	18.2572	7.46233	5.02182	2.11102
Eucgr.D00704	0.84374	2.3016	2.74118	2.08431	4.13736
Eucgr.D00726	1.60803	0.579097	0.171111	0.403705	0.225761
Eucgr.D00731	0.530962	0.377182	0.198156	0.235006	0.133167
Eucgr.D00732	9.3423	5.3909	3.49251	1.42105	0.982011
Eucgr.D00735	2.80212	2.21496	1.91416	0.817329	0.444806
Eucgr.D00739	0.110539	1.82357	2.11777	1.73185	2.27674
Eucgr.D00744	0.090624	0.126252	0.480132	0.598289	0.235725
Eucgr.D00751	1.96549	1.9901	0.489232	1.2078	0.790937
Eucgr.D00784	0.831109	2.11327	4.29303	3.7056	4.61381
Eucgr.D00791	2.1152	4.01278	10.1463	7.82831	10.7812
Eucgr.D00793	1.06397	3.47608	6.21889	5.21421	4.00874
Eucgr.D00796	0.124778	0.389821	1.70265	1.35826	1.20925
Eucgr.D00814	0.951411	1.07883	0.754813	0.417881	0.168781
Eucgr.D00824	0.137872	0.322032	0.910026	0.518688	0.525945
Eucgr.D00831	7.0793	16.044	32.497	30.2878	28.7537
Eucgr.D00840	0.742618	0.0293531	0.0717801	0	0.0750834
Eucgr.D00849	0.0363424	0.351595	0.17773	0.112843	0.136059
Eucgr.D00858	19.3771	27.7324	98.2417	163.55	164.014
Eucgr.D00859	0.371135	0.519529	0.172817	0.0822756	0.168018
Eucgr.D00861	0.280266	0.283432	0.274101	0.102166	0
Eucgr.D00863	2.85579	3.14639	0.68516	0.215223	0.122058
Eucgr.D00869	0.162799	0.676155	0.224814	0.166219	0.0682818
Eucgr.D00871	0.318289	0.534914	0.12565	0	0.133947
Eucgr.D00879	0.101712	0.42478	1.15044	1.28695	2.31841
Eucgr.D00890	0	0.261766	0.441973	0.187102	0.277431
Eucgr.D00891	0.839604	3.09312	5.64897	4.65519	6.41012
Eucgr.D00898	0	0.977374	0.707335	2.73613	1.85219
Eucgr.D00901	0.150177	0.128196	0.070698	0	0.0553115
Eucgr.D00903	0	0.0352403	0.0320153	0.0240928	0.12009
Eucgr.D00906	0.249882	0.230048	0.361791	0.0240652	0.101673
Eucgr.D00907	3.63574	2.15155	1.52337	0.880211	0.878207
Eucgr.D00909	3.16636	1.10775	0.751827	0.905221	0.569004
Eucgr.D00920	1.33014	1.7763	4.70315	5.57366	5.66421
Eucgr.D00928	0.79	1.33937	0.650898	0.216748	0.207114
Eucgr.D00934	0.30806	1.97043	1.17969	0.141113	0.0880705
Eucgr.D00943	0.149655	0.364	0.226523	0.840472	0.699717
Eucgr.D00951	2.09366	0.969145	0.429217	1.16639	1.30345
Eucgr.D00958	0	0.62615	0.880627	1.19209	2.69826
Eucgr.D00966	0.588101	0	0.125084	0.0939235	0.0954155
Eucgr.D00974	1.37658	1.54688	0.46917	0.26547	0.524051
Eucgr.D00982	18.4396	74.5095	107.438	182.287	174.682
Eucgr.D01004	0.249286	0.070913	0.0229138	0.0505293	0
Eucgr.D01005	1.80176	1.04048	0.0355965	0.0534576	0.157846
Eucgr.D01006	0.641732	0.759189	0.0423413	0.0783985	0.0172909
Eucgr.D01008	14.1101	10.878	2.35613	2.34523	0.443351
Eucgr.D01011	1.02515	0.331869	0.0413557	0.0463288	0.0776832
Eucgr.D01015	0.270596	0.0383586	0.138388	0.286091	0
Eucgr.D01027	31.952	55.1469	31.7528	27.096	13.5556
Eucgr.D01036	2.21837	0.032435	0	0	0
Eucgr.D01038	0.600587	0.202642	0.111074	0.0480106	0.0346147
Eucgr.D01050	4.76393	3.99294	3.41488	1.20883	1.81468
Eucgr.D01051	1.12004	0.779069	0.253681	0.0563287	0.711246
Eucgr.D01064	6.135	0.424764	0.640674	0.346776	0.596076
Eucgr.D01065	39.4023	17.2392	9.39866	7.55537	7.09257
Eucgr.D01072	2.63222	3.18643	10.5771	11.0612	7.08892
Eucgr.D01087	0.817675	2.31774	3.86248	1.69986	0.6849
Eucgr.D01088	0.0954706	0.295532	1.19307	0.41044	0.101404
Eucgr.D01100	1.74309	0.653316	0.0239957	0.0138386	0.406866
Eucgr.D01103	0.411817	0.145637	0.0452376	0.049865	0.0711738
Eucgr.D01104	2.48305	1.74268	0.23471	0	1.07906
Eucgr.D01105	69.4029	19.2418	0.381843	0.0610713	0.110971
Eucgr.D01106	23.103	7.33614	0.147522	0.0550063	0
Eucgr.D01108	0.249938	0.108418	0.243715	0.273658	0.0266547
Eucgr.D01114	8.43635	3.82969	0.0260029	0	0.0301238
Eucgr.D01127	0.214776	0.5929	0.631872	0.0766381	0
Eucgr.D01129	2.17802	2.15351	0.108569	0	0.0415519
Eucgr.D01141	3.97987	2.27209	1.72214	0.973854	0.896477
Eucgr.D01143	12.2931	6.82804	0.548743	0.214783	0.0290929
Eucgr.D01144	248.727	86.5368	12.7512	11.9245	12.0929
Eucgr.D01146	42.9426	10.7566	0.655312	0.132236	0.0626227
Eucgr.D01147	2.32433	2.8166	0.805983	0.704676	5.69479
Eucgr.D01150	4.86843	2.33327	2.02403	1.22749	1.80043
Eucgr.D01164	2.0698	1.07258	0.621703	0.406521	0.155637
Eucgr.D01168	9.84184	3.49498	0.884094	0.361595	0.449811
Eucgr.D01172	0.264446	1.65322	2.41334	2.78122	2.93369
Eucgr.D01174	0.0867607	2.21587	4.90308	5.39497	6.37357
Eucgr.D01189	0.690083	0.39606	0.201031	0.212678	0.115818
Eucgr.D01193	31.4899	17.6194	8.21226	4.12446	3.8837
Eucgr.D01195	1.32388	0.405412	0.572183	0.33323	0.202923
Eucgr.D01200	240.719	149.66	62.6612	40.3451	23.1227
Eucgr.D01218	3.37223	1.1181	0.724051	0.858875	0.93514
Eucgr.D01225	21.0806	13.4264	2.74829	2.63955	1.40664
Eucgr.D01248	0.603173	1.68483	2.71452	2.31551	2.1562
Eucgr.D01249	0.303225	0.118751	0.748098	0.738561	0.704939
Eucgr.D01252	0.844031	0.483039	0.4307	0.15414	0.113585
Eucgr.D01283	2.56413	3.21715	2.87706	1.08279	0.730408
Eucgr.D01286	397.586	247.091	113.111	119.295	75.0854
Eucgr.D01288	33.7435	14.5392	3.19019	0.557365	0.274008
Eucgr.D01292	0.142306	0.548139	0.455917	0.197978	0.846543
Eucgr.D01294	101.146	71.1714	14.3891	12.6793	11.7801
Eucgr.D01302	45.9875	2.47401	0.0458456	0.0264292	0
Eucgr.D01305	0.624951	1.69285	1.37657	1.02351	3.08963
Eucgr.D01314	0.638175	0.792568	0.846559	0.0520055	0.266486
Eucgr.D01323	17.9898	10.2024	5.71844	4.58509	10.2249
Eucgr.D01325	1.36797	3.50274	8.37857	7.50868	6.51958
Eucgr.D01336	5.54452	0.759348	0.0488504	0.298797	0.484243
Eucgr.D01344	68.6516	35.2489	5.55038	4.89325	4.97556
Eucgr.D01351	31.1411	124.603	194.102	222.472	300.492
Eucgr.D01367	0.348498	0.115899	1.406	2.66353	1.8391
Eucgr.D01368	41.9035	116.277	312.259	483.735	526.266
Eucgr.D01380	0.116398	1.22436	2.62994	3.64456	4.4132
Eucgr.D01396	4.12435	2.05347	0.561328	0.100469	0.380505
Eucgr.D01398	2.71807	0.858564	0.61211	0.0680176	0.167111
Eucgr.D01403	0.0502233	0.279561	0.222536	0.151184	0.342881
Eucgr.D01434	2.07306	9.43916	13.7839	14.2476	13.7521
Eucgr.D01438	1.07339	0.243323	0.271177	0.431049	0.429865
Eucgr.D01449	7.53286	3.24184	1.69811	1.26288	1.31464
Eucgr.D01468	0.443341	0.070754	0.147148	0.143122	0.0528718
Eucgr.D01479	5.87819	1.72803	3.21018	0.811167	0.989257
Eucgr.D01484	1.70934	0.120914	0.228287	0.210068	0.149246
Eucgr.D01485	2.60195	0.434034	0.379747	0.456964	0.303534
Eucgr.D01486	1.09569	0.17659	0.0332474	0.53201	0.0416951
Eucgr.D01491	11.3632	2.17905	5.18239	1.87995	0.612803
Eucgr.D01495	0.412939	0.784372	0.290507	0.209517	0.11187
Eucgr.D01500	0.0220521	0.30748	0.498261	0.380732	0.602467
Eucgr.D01503	0.184968	0.560914	0.682539	0.801165	0.57863
Eucgr.D01530	0	0.0439474	0.208998	0.0364653	0
Eucgr.D01534	0.270262	2.17853	3.31378	3.14541	3.0239
Eucgr.D01538	10.8827	3.51436	2.58317	2.03152	1.78103
Eucgr.D01540	50.4594	27.9984	15.6071	12.0963	15.1261
Eucgr.D01550	1.6127	0.267865	0.440537	0.383936	0
Eucgr.D01552	0.834896	0.30463	0.116882	1.06801	0.0487499
Eucgr.D01554	2.99784	0.959226	1.58835	2.30291	0.601138
Eucgr.D01560	0.859755	0.505031	0.670947	0.187202	0.331049
Eucgr.D01580	3.66773	2.64202	0.613209	2.57403	1.4589
Eucgr.D01581	0	0.0919027	0.40463	0.0699549	0.0324821
Eucgr.D01605	0.829985	0.0704417	0.0419557	0.143534	0.226082
Eucgr.D01617	1.26627	6.15282	3.04181	6.07727	6.06352
Eucgr.D01619	1.81727	3.5076	7.10358	8.45401	10.6921
Eucgr.D01622	31.0454	88.5142	112.077	143.783	163.693
Eucgr.D01632	0.174622	0.353468	0.0331056	0	0
Eucgr.D01635	8.65502	5.685	0.705004	0.740229	0.327011
Eucgr.D01643	0.497671	0.445385	0	0	0
Eucgr.D01645	1.66681	1.38098	1.43496	0.435137	0.0534218
Eucgr.D01646	1.14856	1.41999	0.0880748	0	0
Eucgr.D01662	21.2874	8.5596	9.27555	5.54906	4.8026
Eucgr.D01664	1.15992	2.64337	4.70191	4.6367	5.14199
Eucgr.D01666	0.518759	0.531201	1.00746	1.80309	2.51243
Eucgr.D01671	6.40978	25.1299	49.2623	56.6045	51.2887
Eucgr.D01675	13.775	6.81757	2.0157	1.17515	0.299408
Eucgr.D01678	17.4762	27.4282	14.3562	11.9461	6.79726
Eucgr.D01691	23.5829	6.6115	1.258	0.823092	0.67953
Eucgr.D01701	0.703429	1.54002	6.00593	8.20067	4.35451
Eucgr.D01717	117.459	350.864	932.399	1437.07	1511.01
Eucgr.D01721	0	0.94707	8.91633	16.7387	18.0732
Eucgr.D01722	10.4783	34.3948	60.8225	54.1203	52.2549
Eucgr.D01727	54.6271	19.1052	1.34713	0.894893	0.175869
Eucgr.D01733	136.313	81.5496	27.276	22.36	24.1283
Eucgr.D01742	0.245047	1.52518	4.17779	3.13995	3.28069
Eucgr.D01744	0.0969755	1.08331	1.38413	3.03138	2.11321
Eucgr.D01746	0.47602	1.18804	2.50015	1.41693	1.39831
Eucgr.D01747	0.27003	1.59178	4.64132	3.40411	3.24794
Eucgr.D01755	10.6123	3.12942	2.58695	2.1173	0.836378
Eucgr.D01763	1.86209	2.14132	0.0392206	0.0591231	0
Eucgr.D01765	3.2878	2.58274	1.79237	0.400685	0.121674
Eucgr.D01768	0	0.267538	1.15319	0.835298	0.678582
Eucgr.D01773	0.195251	0.362293	1.20856	0.893168	1.36173
Eucgr.D01775	0.974899	2.76427	2.71132	4.33049	2.12907
Eucgr.D01793	0.0207193	0.346625	1.46185	1.26348	4.23914
Eucgr.D01800	0.628396	0.367386	1.86439	2.53194	1.97847
Eucgr.D01804	1.82806	2.77598	5.36733	4.76131	9.49829
Eucgr.D01809	0.545519	0.476216	0.173699	0.257394	0
Eucgr.D01819	3.05273	25.3353	49.4913	65.8361	62.282
Eucgr.D01822	47.7454	136.86	196.21	185.235	293.658
Eucgr.D01823	1.01827	2.29113	2.55518	2.25101	4.38991
Eucgr.D01826	9.41825	32.4623	42.5799	38.3217	31.4531
Eucgr.D01836	212.226	388.653	559.864	825.979	936.116
Eucgr.D01839	97.5942	124.177	40.5755	37.515	26.3809
Eucgr.D01847	7.06256	77.8718	150.069	244.757	331.546
Eucgr.D01850	0.106035	0.309065	0.439712	0.197841	0.632184
Eucgr.D01852	0.0597946	1.15862	0.55687	0.114748	0.343848
Eucgr.D01855	0	0.0857395	0.55501	2.68988	1.85744
Eucgr.D01857	120.796	93.4401	69.1682	38.8131	30.1468
Eucgr.D01871	0	0.207517	1.2765	3.5454	4.8616
Eucgr.D01872	11.8568	78.3472	147.642	207.504	261.665
Eucgr.D01873	0.0534325	0.253631	0.656108	1.03606	0.85032
Eucgr.D01878	0	0.0892597	0.300984	0.168056	0.183564
Eucgr.D01887	8.34985	2.61348	2.31792	1.59691	1.48425
Eucgr.D01888	82.4743	52.6966	15.3577	16.2779	15.1432
Eucgr.D01892	3.36503	0.635111	0.315128	0.095494	0
Eucgr.D01894	0.505289	0.496242	0.316797	0.0646558	0.290161
Eucgr.D01896	0.411129	0.109591	0	0	0.0329232
Eucgr.D01901	1.23389	0.312487	0.82936	0.571725	0.525678
Eucgr.D01904	9.51676	0.592013	0	0	0
Eucgr.D01916	0	0.0275902	0.160797	0.0160659	0.22597
Eucgr.D01921	0.283292	0.0289106	0.667062	1.05392	0.906868
Eucgr.D01923	0.95176	0.443591	3.26559	4.83426	6.00666
Eucgr.D01924	3.2093	14.6052	29.7328	38.7974	48.7154
Eucgr.D01925	24.8879	50.2397	59.8219	91.9206	125.53
Eucgr.D01926	3.38197	5.49415	10.1248	12.2868	17.6665
Eucgr.D01948	0.658844	4.15075	2.19743	2.83621	9.47131
Eucgr.D01954	0.510785	1.38066	0.305536	0.0804118	0.338023
Eucgr.D01958	0.245177	0.2564	0.461534	0.869182	1.05895
Eucgr.D01960	0.195619	0.130448	0.457919	0.158674	0.0232292
Eucgr.D01966	5.08602	14.5419	27.0855	32.4925	32.5627
Eucgr.D01987	9.52191	4.71331	2.71802	2.50242	1.52028
Eucgr.D01988	0.412395	0.340826	0.891437	3.90852	4.37169
Eucgr.D01995	22.0991	21.1262	9.19336	4.81353	3.45038
Eucgr.D01997	21.4225	4.91072	2.56994	2.68839	2.48976
Eucgr.D02009	31.7986	17.0338	3.07553	1.03722	0.236226
Eucgr.D02011	11.7515	6.00596	1.76072	1.61453	0.912336
Eucgr.D02013	0.393546	0.345014	0.174646	0.129027	0.0457336
Eucgr.D02014	10.9215	35.8283	64.8867	80.4217	83.2072
Eucgr.D02016	115.572	89.7517	45.1114	40.761	24.5033
Eucgr.D02018	1.36563	4.7997	7.82309	8.10964	8.7829
Eucgr.D02025	5.28174	12.3922	18.2698	23.0297	23.7794
Eucgr.D02027	3.94812	8.83964	13.1564	16.173	22.6828
Eucgr.D02029	20.865	24.8162	5.66525	7.5199	9.61393
Eucgr.D02045	18.5235	14.1079	1.41183	1.2157	0.761375
Eucgr.D02046	0.593617	1.71277	3.97673	11.1235	9.58315
Eucgr.D02048	0.166756	0.0278959	0.0923416	0.0576032	0.0125883
Eucgr.D02056	1.2441	1.36753	0.770742	0.245562	0.342458
Eucgr.D02070	0.128229	0.541923	0.78011	1.9122	0.545688
Eucgr.D02074	1.40957	4.20829	8.37115	9.89882	10.4227
Eucgr.D02090	0	0.048323	0.0777938	0.2391	0.0444256
Eucgr.D02108	6.66904	11.3446	13.3994	16.1574	28.0454
Eucgr.D02111	0.34724	5.22462	11.7927	13.5482	16.1543
Eucgr.D02134	0.0285793	0.464756	1.29654	1.44565	0.860862
Eucgr.D02140	3.23525	6.28357	13.6894	17.2588	16.9278
Eucgr.D02150	5.53598	0.456124	0.581573	1.0462	1.28391
Eucgr.D02154	0.62326	1.57036	3.19088	4.05387	4.72868
Eucgr.D02167	26.9361	81.7046	105.961	120.793	116.13
Eucgr.D02168	0.489624	0.127262	0.228071	0.266972	0.289532
Eucgr.D02171	0.0151321	0.1443	0.22886	0.184172	0.177753
Eucgr.D02178	13.7694	5.05024	5.3709	3.96123	2.7616
Eucgr.D02179	35.8362	17.5313	8.04333	3.70938	9.22273
Eucgr.D02185	0.307966	0.0710679	0.754083	0.721992	2.49487
Eucgr.D02186	45.8766	21.5764	9.59025	13.5673	9.69364
Eucgr.D02188	0.0292857	0.130425	0.247884	1.1772	3.11895
Eucgr.D02217	4.90612	16.1865	14.6508	17.9355	24.0022
Eucgr.D02223	18.6023	12.2473	7.92933	4.39613	4.41399
Eucgr.D02252	0.770693	0.0637756	0	0	0
Eucgr.D02254	0.733053	0.133588	0.820876	0.590236	0.377618
Eucgr.D02256	0.150926	1.0866	1.25856	0.757526	1.06468
Eucgr.D02258	62.9483	47.0586	39.6105	25.1767	14.8325
Eucgr.D02259	7.59879	6.4523	3.62529	0.59238	0.0503183
Eucgr.D02260	56.9033	24.44	7.70182	4.63276	2.79763
Eucgr.D02261	5.99307	2.415	0.927827	0.29099	0
Eucgr.D02263	135.257	78.2261	36.4125	9.89314	4.16331
Eucgr.D02266	7.43083	2.72657	0.412593	0.372954	0.77606
Eucgr.D02271	0.454623	0.0756198	0	0	0.0765258
Eucgr.D02272	7.66927	3.97213	1.92894	2.06852	1.96227
Eucgr.D02273	8.64039	10.4962	1.99006	1.03612	1.27182
Eucgr.D02290	2.0394	0.947499	0.580603	0.596917	0.536138
Eucgr.D02299	0.376658	0.982544	2.47082	1.12505	1.48359
Eucgr.D02303	2.74531	0.855688	0.0976997	0.0271119	0.0279129
Eucgr.D02309	21.647	8.58338	3.71375	0.725554	0.102884
Eucgr.D02353	3.05889	1.238	0.10169	0.194349	0.148116
Eucgr.D02356	2.43188	2.70127	0.901505	0.156696	0.0244901
Eucgr.D02357	0.692886	1.22407	2.25466	5.28685	4.95521
Eucgr.D02367	0.384724	1.54669	2.20489	2.11858	1.7199
Eucgr.D02376	0.787279	0.1771	0.166097	0.0924744	0.0168923
Eucgr.D02382	0.0158957	0.141728	0.121327	0.0759405	0.149082
Eucgr.D02388	0.104747	0.764966	2.50932	5.25441	5.521
Eucgr.D02389	0	0	0.145523	0.552078	1.02813
Eucgr.D02390	0.252458	1.83576	12.5947	23.4726	21.717
Eucgr.D02395	1.76592	8.16905	5.37376	5.43462	4.21304
Eucgr.D02398	6.14386	0	2.29667	0	2.21108
Eucgr.D02406	5.12171	2.99542	0.776115	0.685838	1.16354
Eucgr.D02423	1.59282	7.96102	17.4917	27.5117	35.8063
Eucgr.D02447	0	0.118612	0.388876	0.687933	0.602003
Eucgr.D02459	0.00874067	0.0361319	0.104658	0.0960253	0.150725
Eucgr.D02470	0.257355	0.304722	0.213288	1.57791	1.44419
Eucgr.D02471	2.74645	0.717291	2.03544	1.74446	3.37579
Eucgr.D02472	0	0.0981368	0	0	1.55312
Eucgr.D02474	97.2954	44.5776	21.921	12.148	3.27735
Eucgr.D02487	1.42645	0.341472	0	0.305924	0
Eucgr.D02495	4.89772	2.17484	1.54012	0.135543	0
Eucgr.D02498	0.209051	0.490638	1.63194	3.03446	3.2342
Eucgr.D02510	0.242363	0.771796	1.69856	0.949765	0.701466
Eucgr.D02528	0.0837735	0.175857	0.642999	0.853402	0.354711
Eucgr.D02542	15.7696	5.39976	2.13762	1.18469	1.49967
Eucgr.D02543	12.1171	9.26261	2.03066	2.02282	1.69952
Eucgr.D02564	0.35703	0.937212	1.86109	2.43863	1.3048
Eucgr.D02566	8.06453	3.30177	1.01448	0.594216	0.280044
Eucgr.D02571	0.221854	0.133804	0.0587294	0.699916	0.020839
Eucgr.D02579	1.00916	0.360063	0.280891	0.104291	0.0327778
Eucgr.D02580	1.03896	0.444514	0.526251	0.299392	3.3144
Eucgr.D02586	17.5248	9.08957	6.02898	4.91022	4.50542
Eucgr.D02597	0.548468	1.7517	4.30029	3.20027	3.39983
Eucgr.D02608	4.80905	15.2992	17.3641	20.5266	18.7059
Eucgr.D02610	5.54701	2.63724	1.10368	0.342905	0
Eucgr.D02614	0.514364	1.28636	2.47551	2.45285	2.75706
Eucgr.D02623	0.709083	0.24796	0.219281	0.0738468	0.303268
Eucgr.D02624	22.933	12.0048	4.83315	2.26534	2.28982
Eucgr.D02625	0.35164	0.997504	0.700624	1.3298	1.71707
Eucgr.D02629	0.0149463	0.0577695	0.0989315	0.160976	0.240103
Eucgr.D02631	0.0448204	0.140677	0.277024	0.247708	0.154377
Eucgr.D02641	16.5609	45.2085	66.9484	88.9912	95.7318
Eucgr.D02644	0.433996	16.7346	46.1073	48.8145	65.1211
Eucgr.D02645	6.69976	14.8361	26.401	34.4763	57.0809
Eucgr.D02646	6.24105	7.31033	1.24043	0.314439	0.213132
Eucgr.E00001	362.208	151.848	30.1335	7.43119	0.953046
Eucgr.E00003	10.3398	6.57419	1.18077	0.069562	0
Eucgr.E00025	60.289	30.3644	12.717	18.5502	19.0432
Eucgr.E00026	18.8353	9.39227	4.79819	4.48803	3.47596
Eucgr.E00031	0.0596326	2.51567	4.50235	13.2533	19.9234
Eucgr.E00054	22.0097	83.0257	130.691	167.689	188.683
Eucgr.E00070	7.0345	22.6659	24.8742	33.7441	46.6355
Eucgr.E00072	0.393586	0.861852	1.76205	1.31971	2.01683
Eucgr.E00074	37.5018	70.7435	104.768	161.986	120.638
Eucgr.E00076	0	3.04528	6.0258	3.05085	5.06226
Eucgr.E00089	5.06264	2.63729	1.1667	1.71171	1.18192
Eucgr.E00096	0.991018	0.260105	0	0	0
Eucgr.E00098	0.715941	3.08418	7.85664	9.44856	4.5193
Eucgr.E00100	0.972825	0.0347276	0.208625	0	0.088831
Eucgr.E00143	0.640598	0.243037	0.343672	0.199177	0.0701074
Eucgr.E00163	0.414243	1.75457	2.28135	0.721301	0.424096
Eucgr.E00195	4.3492	7.69768	3.26583	1.91441	1.06462
Eucgr.E00212	2.5778	4.83715	9.87098	10.814	10.9412
Eucgr.E00213	0	0.0448576	0.117558	0.396575	0.395643
Eucgr.E00219	0.211627	0.167933	0.907227	1.88463	1.56406
Eucgr.E00261	1.1673	0.985602	0.0738787	0.111071	0
Eucgr.E00266	0.981382	11.2889	23.7165	35.3305	50.0345
Eucgr.E00267	0.707731	1.93024	2.64148	3.35181	3.21972
Eucgr.E00273	8.88971	2.61489	0.206607	0.0352455	0.0194261
Eucgr.E00278	0.12255	2.11346	6.55569	5.64333	12.9141
Eucgr.E00306	5.11865	13.0538	26.2697	32.6986	41.9866
Eucgr.E00317	4.61652	1.32944	0.690626	0.8252	1.60593
Eucgr.E00337	98.1925	39.7649	7.4616	1.59373	0.214255
Eucgr.E00338	605.372	288.348	56.6405	11.1056	0.592228
Eucgr.E00345	0.294461	0.924846	1.50584	1.06507	1.22602
Eucgr.E00352	14.6485	6.16529	0	0	0
Eucgr.E00357	0.0217289	0.631948	8.47478	27.5607	39.3787
Eucgr.E00358	0.106813	0.089109	0.563049	1.41317	0.773273
Eucgr.E00360	0.0171064	0.0199982	0.0377182	0.602257	0.344925
Eucgr.E00381	0.274256	1.99372	5.53668	5.63716	7.11079
Eucgr.E00382	0.356727	1.80565	4.12097	4.76851	4.68502
Eucgr.E00383	0.376154	2.1096	3.55809	4.92566	5.78026
Eucgr.E00385	0.585171	2.9193	7.20911	7.77327	8.66259
Eucgr.E00386	0.0520198	0.529745	2.01038	2.38378	2.3572
Eucgr.E00387	0.111087	1.15669	1.85184	1.71033	2.26535
Eucgr.E00390	0	0.0543771	0.0992215	0.426494	0.224897
Eucgr.E00393	0.0380981	0.156141	0.224278	0.27956	0.422482
Eucgr.E00395	0.214899	0.398933	0.883838	0.600513	0.969014
Eucgr.E00404	1.39464	0.360316	1.61545	1.68526	1.25262
Eucgr.E00407	32.1901	18.0229	7.07865	6.15078	3.46982
Eucgr.E00412	4.8432	0.613517	0.259498	0.288766	0.316072
Eucgr.E00414	1.16943	0.775789	3.61965	2.56471	2.24899
Eucgr.E00415	3.00806	0.894422	0.989412	0.812177	0.530829
Eucgr.E00419	32.0316	13.0468	2.10302	3.56663	1.30113
Eucgr.E00449	0.312925	0.497924	1.83286	2.35506	2.34282
Eucgr.E00450	2.2005	2.779	5.75337	9.55332	5.59467
Eucgr.E00460	40.1229	12.9424	7.13316	6.93024	5.28422
Eucgr.E00464	0	0.0622082	0.587165	0.845803	0.283562
Eucgr.E00474	1.06875	1.26428	5.30931	3.77289	4.2181
Eucgr.E00525	34.0914	23.3898	4.64447	3.05316	2.27461
Eucgr.E00527	6.05586	2.95674	1.11831	0.752029	0.472328
Eucgr.E00557	40.0429	13.9287	10.0477	6.26533	3.06216
Eucgr.E00560	31.7217	9.6356	9.14417	6.76778	3.73756
Eucgr.E00569	13.423	37.715	96.3267	123.165	166.573
Eucgr.E00577	64.2207	171.314	317.896	494.884	632.542
Eucgr.E00578	4.64427	14.427	25.5913	35.9512	42.8551
Eucgr.E00602	1.07684	0.37466	0.498518	0.301021	0.232804
Eucgr.E00630	6.90692	17.1244	27.2487	33.4013	33.9383
Eucgr.E00631	4.61291	5.7542	24.0097	17.9008	15.1919
Eucgr.E00639	0	0.111902	0.155459	0.483655	0.65364
Eucgr.E00641	2.0579	3.72828	11.2479	12.8748	12.0319
Eucgr.E00650	0.177257	1.52866	1.9595	1.74221	1.66154
Eucgr.E00653	11.2289	28.4438	47.3465	54.7717	74.3212
Eucgr.E00666	1.83846	3.73311	9.15474	7.3715	5.91719
Eucgr.E00672	0.207013	0.042303	0.411083	0.634718	0.883157
Eucgr.E00693	0.0768437	0.0830664	0	0.0146229	0.022149
Eucgr.E00694	2.61658	0.946249	0.164131	0.566985	0.364159
Eucgr.E00699	0.276716	0.366361	1.20431	1.59572	1.7644
Eucgr.E00701	0.108704	0.346457	0.788604	0.337648	0.329242
Eucgr.E00713	0.126361	0.458292	0.613527	0.558617	0.373481
Eucgr.E00723	0.628661	0.108386	0.188001	0.187954	0.264365
Eucgr.E00725	0.0842089	0.973879	0.719944	0.36136	0.623405
Eucgr.E00734	1.34882	0.226876	0.290799	0.323142	0.235413
Eucgr.E00752	0.566125	0	0.161504	0.205408	0.154211
Eucgr.E00761	0.0288719	0.444198	0.597012	0.177923	0.238994
Eucgr.E00784	1.24814	0.463205	0.0265412	0.0601863	0.385087
Eucgr.E00793	0.123302	4.52486	9.79664	7.59489	12.4137
Eucgr.E00795	0.46829	1.73787	2.20892	1.65331	2.92009
Eucgr.E00796	9.11809	29.2694	49.0875	44.5605	67.1778
Eucgr.E00798	16.0892	22.1555	11.143	5.53089	10.2703
Eucgr.E00800	5.49847	6.26146	15.1223	18.8403	37.4844
Eucgr.E00801	0.16099	0.129735	1.72096	0.428141	1.18249
Eucgr.E00808	0.317469	0.692849	2.44208	1.8978	1.46328
Eucgr.E00812	132.358	157.1	74.5199	27.6613	21.2321
Eucgr.E00819	2.5364	0.341223	0.172948	0.355051	0.211011
Eucgr.E00821	61.2575	40.6957	21.0718	19.2172	13.2569
Eucgr.E00825	1.20416	0.71911	0.226662	0.186781	0.198253
Eucgr.E00826	6.15239	3.40102	1.52669	1.17961	0.865423
Eucgr.E00836	0.754156	0.152748	0.15449	0	0
Eucgr.E00837	42.3063	17.3267	11.1157	9.10812	7.28281
Eucgr.E00858	186.033	125.217	20.4482	20.9549	21.6893
Eucgr.E00886	172.014	339.977	504.617	591.966	745.544
Eucgr.E00893	0.189556	1.78144	3.41302	2.85316	1.73868
Eucgr.E00894	0.0377214	0.877218	0.327018	0.487825	0.19094
Eucgr.E00910	0.01779	0.635427	0.636599	0.370553	0.451224
Eucgr.E00913	0	0.044334	0.118348	0.0956815	0.0735222
Eucgr.E00917	0.0417486	0.280365	0.246334	0.152954	0.174022
Eucgr.E00929	5.05788	2.02686	1.79915	3.76449	0.957788
Eucgr.E00930	1.09949	0.882511	0.436908	0.596492	0.111134
Eucgr.E00943	17.7135	6.03674	6.4473	3.92007	4.05814
Eucgr.E00955	0.0288719	1.14056	1.22663	1.91041	1.07036
Eucgr.E00960	0.295117	0.121138	0	0.0763439	0.0243242
Eucgr.E01006	22.2792	15.3121	6.48854	2.52192	0.475055
Eucgr.E01039	3.52252	2.94129	7.67378	13.1699	16.7828
Eucgr.E01042	0.0704456	0.882839	2.68915	2.37608	0.725828
Eucgr.E01043	0.0171504	0.0485497	0.029744	0.246434	0.23586
Eucgr.E01050	4.33387	0.638285	0.0538366	0	0.0250318
Eucgr.E01062	0.413504	0.206152	0.0524881	0	0
Eucgr.E01063	62.3097	12.3015	0.120572	0.0221311	0.0456632
Eucgr.E01070	21.1808	43.0328	81.8772	186.63	200.81
Eucgr.E01074	0.515753	2.73451	4.20421	4.94631	3.9018
Eucgr.E01077	1.28747	0.947267	3.19306	4.47732	2.4513
Eucgr.E01078	0.377547	0.639587	1.9159	1.17593	1.56384
Eucgr.E01092	0.867068	0.154126	0.483548	0.139012	0.356528
Eucgr.E01108	68.9048	37.92	21.0808	9.39777	5.84596
Eucgr.E01113	2.7895	6.26767	0.87034	0.25139	9.63172
Eucgr.E01114	2.1268	4.49502	0.266702	0.509644	7.3597
Eucgr.E01115	74.5236	72.0142	71.0828	29.5415	14.4101
Eucgr.E01128	0.931786	7.24821	3.96201	4.97564	6.38556
Eucgr.E01140	0.013804	0.313605	0.484528	0.502964	1.10466
Eucgr.E01152	6.69909	14.3515	26.7256	33.8762	27.4476
Eucgr.E01161	4.05087	14.5602	10.4522	19.7329	18.6953
Eucgr.E01162	0.315604	1.87865	2.51922	2.1892	2.15062
Eucgr.E01163	0.545198	0.926693	0.0967899	0	0.0276369
Eucgr.E01171	3.82638	11.2821	24.4014	28.5513	25.7103
Eucgr.E01172	0.0432005	0.295963	0.729068	1.85653	0.957327
Eucgr.E01210	0.492701	1.38595	4.95322	5.51202	5.5207
Eucgr.E01213	1.33942	2.17526	6.01996	6.29587	6.5073
Eucgr.E01227	0.110954	0.0586832	0.0631269	0.00597879	0.0167774
Eucgr.E01242	48.462	112.553	200.581	230.048	184.182
Eucgr.E01250	12.3049	34.2382	44.4058	52.9455	65.9484
Eucgr.E01263	0.945608	3.38848	4.20849	2.67296	2.20363
Eucgr.E01279	0	0.398991	0.486426	0.182781	0.0667772
Eucgr.E01292	0.0803477	0.139117	0.335251	0.224389	0.370814
Eucgr.E01302	0.204264	0.407508	1.43389	1.26958	2.16528
Eucgr.E01327	5.00857	2.47381	0.305144	0.0772241	0.032766
Eucgr.E01330	0.187862	0.20147	0.142463	0.0391946	0
Eucgr.E01333	0.207396	0.744834	0.69429	0.865714	1.09706
Eucgr.E01338	2.77715	0.754423	0.591807	0.531704	0.367584
Eucgr.E01343	0.831702	0.868226	0.687878	0.640429	0.167613
Eucgr.E01363	0.304892	0.22244	0.661314	0.694126	1.15682
Eucgr.E01364	0	2.01714	5.36882	6.80851	7.17368
Eucgr.E01367	1.61859	2.63404	1.01742	0.893685	0.322462
Eucgr.E01372	0	0.0505259	0.198344	0.109992	0.0323792
Eucgr.E01378	0	0.239502	0.375026	1.83235	0.133381
Eucgr.E01381	0.822404	0.221357	0.140376	0.124562	0.029794
Eucgr.E01382	1.21305	0.307994	0.30901	0.34519	0.0253384
Eucgr.E01392	18.8118	10.2884	3.27282	4.28282	1.47325
Eucgr.E01406	0.45781	0.296543	0.992712	1.60308	1.13514
Eucgr.E01410	6.37132	18.7878	43.1345	54.0918	55.0783
Eucgr.E01411	0	0.0711609	0.681224	0.863774	1.67524
Eucgr.E01414	1.30875	2.43748	7.73253	12.2136	11.6924
Eucgr.E01415	0.133921	0.832654	1.34029	2.31484	2.04211
Eucgr.E01434	7.9275	30.4073	42.5019	47.3486	49.9662
Eucgr.E01466	0.584296	0.285258	0.0792046	0.0593041	0.0466398
Eucgr.E01468	2.47384	0.730809	0.284437	0.151382	0
Eucgr.E01474	54.7764	18.142	4.041	0.740319	0.143344
Eucgr.E01482	0	0.399997	0.931096	1.09337	1.64625
Eucgr.E01501	0.794838	0.399366	0.279044	0.491852	0.0371312
Eucgr.E01502	3.08429	1.4479	0.588949	0.216323	0.584332
Eucgr.E01532	0.347891	0.451815	0.088038	0.0664352	0
Eucgr.E01536	2.37029	1.80257	0.522337	0.108511	0.246849
Eucgr.E01548	4.27962	4.93201	2.06674	1.75943	1.03134
Eucgr.E01562	1.04235	1.06071	0.341948	0.601787	0.232115
Eucgr.E01563	1.17215	1.36177	0.358649	0.167771	0.425179
Eucgr.E01588	0.584366	0.230307	0.151639	0.581414	0.408137
Eucgr.E01589	2.7945	0.569726	0.747701	0.348159	0.593456
Eucgr.E01594	0.0244453	0.293695	2.07882	4.53654	5.81875
Eucgr.E01599	4.84608	1.9307	1.75906	0.548385	0.352057
Eucgr.E01604	0.304495	0.859543	0.153054	0.0349543	1.6237
Eucgr.E01610	148.088	82.9789	15.9753	16.2882	14.2629
Eucgr.E01613	3.38015	4.28917	0.789431	0.165437	8.23812
Eucgr.E01615	0.415545	0.14404	1.11179	0.67007	0.24907
Eucgr.E01625	0.145463	0.219397	1.41906	0.433742	0.667014
Eucgr.E01628	4.52051	1.22204	0	0	0
Eucgr.E01630	405.628	189.116	30.3663	4.73697	0.234643
Eucgr.E01640	7.63514	2.66938	2.03604	0.833799	0.45926
Eucgr.E01641	4.07509	0.652234	0.270173	0.0863209	0.08243
Eucgr.E01644	3.61266	1.71226	1.33448	0.331829	0.282564
Eucgr.E01646	4.37506	7.8409	7.55006	1.81075	1.28801
Eucgr.E01648	0.459716	0.271563	0.36142	0.14811	0.0559026
Eucgr.E01649	2.13086	0.335063	0.150065	0.333045	0.176503
Eucgr.E01650	0.443806	0.85714	0.0919359	0.0337313	0
Eucgr.E01651	223.332	114.019	53.632	13.1496	9.69396
Eucgr.E01652	0	0.0576405	0.176731	0.290635	0.470165
Eucgr.E01654	0.0149899	0.343609	0.210535	0.110277	0.138574
Eucgr.E01659	0.548625	0.429257	0.0840388	0.0759647	0.174537
Eucgr.E01678	0.60562	1.09375	0.133638	0.272793	0.271002
Eucgr.E01680	1.29738	0.949204	1.23465	0	0.868101
Eucgr.E01704	1.23934	0.57599	0.372557	0.292962	0.126933
Eucgr.E01733	0	0.120999	1.0353	1.64876	1.3193
Eucgr.E01752	15.4196	6.56776	4.83449	4.72227	2.70006
Eucgr.E01776	4.64539	14.3954	23.0206	30.4184	33.2539
Eucgr.E01787	12.0368	5.94644	0.323763	0.622637	0.389867
Eucgr.E01788	16.6201	10.1334	0.558063	0.445202	0.35997
Eucgr.E01820	5.78969	3.06058	0.257949	0.428318	0.0455135
Eucgr.E01837	0	0.0935579	0.279118	0.0749514	0.234738
Eucgr.E01869	0.828107	0	0.908695	0.899877	0.765472
Eucgr.E01875	0.403054	1.07409	2.4276	2.04015	3.33809
Eucgr.E01892	6.32008	5.45849	2.4783	0.746729	1.55494
Eucgr.E01896	5.49523	20.003	43.773	44.5518	40.8517
Eucgr.E01910	0.00912158	0.0212984	0.0782439	0.0263074	0.1458
Eucgr.E01964	0.0316398	0.492594	1.60181	0.968109	0.66356
Eucgr.E01973	0	0.012033	0.0634898	0.0143399	0.0347639
Eucgr.E01982	0.535918	0.347725	0.281483	0.357996	0.0823456
Eucgr.E01995	0	0.173618	0.248096	0.155857	0.194587
Eucgr.E02023	0.016294	0.0354565	0.145757	0.0756244	0.226473
Eucgr.E02037	0.378122	0.228774	0.132883	0.150547	0
Eucgr.E02040	0.536357	0.182198	0.0835056	0.18837	0.2772
Eucgr.E02066	3.41677	1.88983	1.26552	2.16606	0.495983
Eucgr.E02068	5.96535	2.81769	0.823847	1.20146	1.50347
Eucgr.E02080	1.24212	1.99445	3.31543	6.45814	5.81074
Eucgr.E02148	0.739862	1.60224	3.92676	2.59456	2.08052
Eucgr.E02155	0.789372	0	0.744608	0.772177	0.561189
Eucgr.E02174	0.462041	1.21873	2.30532	2.02062	1.43893
Eucgr.E02190	0.113119	0.381986	0.521545	0.521256	0.36783
Eucgr.E02202	0.232659	0	0.159777	0.119974	0.261609
Eucgr.E02203	1.10085	4.60274	4.57068	5.2242	5.18817
Eucgr.E02221	1.30031	0.639234	2.25827	3.21063	1.83176
Eucgr.E02222	0.208687	0.110051	1.47216	1.87783	1.13227
Eucgr.E02229	0.363537	0.0596578	0.0329255	0.0483747	0.0231753
Eucgr.E02239	0.00883674	0.212437	0.859742	0.214426	0.498144
Eucgr.E02252	0.123232	0.388101	0.623186	1.00719	0.354561
Eucgr.E02263	0.130518	0.585061	1.31483	0.891363	0.432075
Eucgr.E02290	0.525418	1.93063	2.80817	0.872746	2.15391
Eucgr.E02300	0.392704	3.13503	7.25715	6.8496	10.4498
Eucgr.E02314	0.0873501	0.387471	0.793695	0.239696	0.313607
Eucgr.E02315	0.138669	0.732611	2.17415	2.01991	2.28057
Eucgr.E02356	0.546539	0.469255	0.960703	0	0.917588
Eucgr.E02372	0.0917589	0.0788555	0.0085378	0.0292085	0
Eucgr.E02376	0.679362	1.45839	2.76606	3.14625	1.06432
Eucgr.E02382	3.45063	1.65746	0.593635	2.45527	1.1174
Eucgr.E02403	0.387263	0.142168	0.241517	0.749349	1.22601
Eucgr.E02415	0.327436	0.698694	0.775339	0.434584	1.35202
Eucgr.E02426	93.7461	65.6752	21.7207	17.3104	10.8731
Eucgr.E02460	0.221214	0.906265	0.821414	0.653475	0.919235
Eucgr.E02472	0.110929	0	0.0197771	0.0147094	0.0070098
Eucgr.E02473	10.3519	6.04958	3.1977	3.5676	1.45945
Eucgr.E02481	1.93198	3.74553	6.28192	9.89044	7.59261
Eucgr.E02488	3.16909	0.475365	0.492901	0.301144	0.297666
Eucgr.E02490	0.375001	0.302067	0.0677344	0.116427	0.0274856
Eucgr.E02499	0.734375	1.19835	2.25586	2.28219	4.3151
Eucgr.E02501	6.20891	1.71738	0.674179	0.437013	0.406368
Eucgr.E02544	0.436307	0.758172	1.89762	0.757671	1.04003
Eucgr.E02587	1.05333	2.19053	3.27991	3.037	4.60363
Eucgr.E02599	0.130319	0.409752	0.384494	0.555398	0.289904
Eucgr.E02606	1.26529	3.38912	0.81532	0.399457	5.08876
Eucgr.E02607	2.3785	5.46149	0.501885	0.490799	13.051
Eucgr.E02608	5.27721	7.57459	1.53291	0.379879	19.0098
Eucgr.E02609	3.59394	11.1443	0.865232	1.06931	14.8699
Eucgr.E02629	0.023035	0.523893	0.655952	0.503547	0.159383
Eucgr.E02633	0	0.0806524	0.394778	0.908554	0.463099
Eucgr.E02639	0.720843	0.459459	0.117212	0.220863	0.0277144
Eucgr.E02649	0.137323	0.0889174	0	0.0178048	0
Eucgr.E02651	2.43988	7.58978	11.9605	14.1704	14.8049
Eucgr.E02665	5.41755	1.29753	0.617275	0.497339	0.163235
Eucgr.E02687	5.70092	2.50022	0	0.0402806	0.344333
Eucgr.E02690	3.28237	3.34922	0.243699	0.0489212	0.376861
Eucgr.E02711	9.49092	2.77108	1.95321	1.87084	1.83271
Eucgr.E02743	0.751068	1.53297	2.50284	2.41937	3.24095
Eucgr.E02751	1117.83	551.771	107.011	115.303	84.8186
Eucgr.E02754	0.896684	0.198339	0.14539	0.0811938	0.269988
Eucgr.E02755	6.2052	24.2973	39.0219	53.6992	68.2028
Eucgr.E02763	4.33945	21.4789	33.0931	39.1888	51.4363
Eucgr.E02767	1.16948	0.257878	0.0760481	0.0426379	0.2114
Eucgr.E02770	0.721314	1.81136	2.69928	5.31255	5.76151
Eucgr.E02771	3.59105	6.93713	12.4631	12.864	17.334
Eucgr.E02773	0.320669	1.00004	0.977202	1.23872	2.77395
Eucgr.E02775	0.900307	4.30739	5.24477	5.61855	10.8682
Eucgr.E02784	0.340525	0.081031	0.226478	0.220101	0
Eucgr.E02801	8.15043	4.89236	1.27157	0.984019	1.65899
Eucgr.E02804	3.84992	2.24817	0.797555	0.44203	0.805427
Eucgr.E02805	5.10989	2.63915	0.550691	0.762937	0.575941
Eucgr.E02857	0.578528	1.10339	2.91429	1.66824	1.34959
Eucgr.E02863	28.2567	12.3971	4.44605	1.65812	0.689487
Eucgr.E02867	46.2815	2.5809	0.0403549	0.045108	0.0470295
Eucgr.E02875	0.548225	1.16488	2.44649	1.88925	2.05888
Eucgr.E02876	0.598049	0.0971786	0.0302186	0.0501702	0
Eucgr.E02892	53.2845	24.0309	10.6493	9.43335	8.53163
Eucgr.E02899	0.496393	0.122294	0.190602	0.195063	0.554949
Eucgr.E02903	1.10336	0.289549	0.375565	0.323781	0.25864
Eucgr.E02922	1.49278	3.43112	7.62522	3.161	4.57142
Eucgr.E02924	0.317387	1.41598	4.68658	0.557588	1.78625
Eucgr.E02926	0	0	0.406566	0.0768044	0.361493
Eucgr.E02930	2.44277	1.56284	1.3813	0.454827	1.28721
Eucgr.E02934	0.0260004	0.079071	0.581113	0.19968	0.0785695
Eucgr.E02950	0.147093	0.353073	1.17706	0.386231	0.607411
Eucgr.E02958	7.47633	17.7151	32.3753	34.6725	37.0738
Eucgr.E02974	0.0732277	0.557508	0.0230004	0.0528583	0
Eucgr.E02975	0.868104	0.227637	0.332527	0.326178	0.242361
Eucgr.E02977	0	0	0.136146	0.135896	0.286632
Eucgr.E02992	0.348147	0.22056	0.285771	0.0467754	0.131396
Eucgr.E03008	0.0168535	0.184806	0.476898	0.308089	0.990264
Eucgr.E03010	2.1278	2.26963	0.894276	0.392202	0.851488
Eucgr.E03020	1.45803	0.882962	0.43166	0.384584	0.408349
Eucgr.E03026	0.344287	0.293706	0.487951	0.205221	0
Eucgr.E03041	2.04334	1.04133	0.448316	0.37529	0.152276
Eucgr.E03054	0.162139	0.0160289	0.00954692	0.0328689	0.0221198
Eucgr.E03067	0.0732181	0.390876	0.703748	0.153692	0.357353
Eucgr.E03083	2.67431	1.1741	0.612888	1.12818	1.4631
Eucgr.E03084	0.0667072	0.244962	0.278325	0.339338	0.172198
Eucgr.E03089	3.60341	1.87423	0.489885	1.00124	1.90001
Eucgr.E03092	0.0194535	0.063311	0.0839873	0.376681	0.129077
Eucgr.E03116	0.582929	1.67922	2.77435	2.18016	2.20677
Eucgr.E03117	0.381081	0.945932	2.79168	2.69853	2.98865
Eucgr.E03146	3.94299	2.40824	1.0825	0.58595	0.604974
Eucgr.E03168	1.99457	7.44748	14.3679	24.1597	17.2325
Eucgr.E03189	0.0416311	0.10865	0.200014	0.789678	1.64319
Eucgr.E03196	0.0342238	0.354642	0.399107	0.1475	0.372571
Eucgr.E03216	0	0.0510311	1.32119	0.926837	0.897043
Eucgr.E03220	0.753936	1.67036	3.32934	3.72647	4.22403
Eucgr.E03222	0.0959165	0.621567	1.28824	0.752538	0.455408
Eucgr.E03223	0.222747	0.37675	0.960058	1.70941	1.15802
Eucgr.E03226	11.6717	28.9824	32.4361	44.0418	57.9128
Eucgr.E03227	0.423546	1.19127	2.20425	2.4953	3.971
Eucgr.E03233	2.46136	0.610174	0.902123	0.844237	2.26693
Eucgr.E03234	2.87494	0.807756	0.227208	0.489199	0.14796
Eucgr.E03235	3.03244	0.820021	0.0662872	0.0145445	0
Eucgr.E03236	55.1381	14.5459	0.968273	0.723396	0.739686
Eucgr.E03237	2.83471	6.52843	12.0158	18.4715	17.255
Eucgr.E03238	0	0.117163	0.0478534	0.13111	0.236974
Eucgr.E03243	0.574424	0.383007	0.460098	0.119413	0.148924
Eucgr.E03249	287.387	88.3027	13.643	17.9408	13.2368
Eucgr.E03250	14.3986	6.64054	2.14237	1.48582	1.46139
Eucgr.E03260	29.8494	24.1861	10.9039	8.50898	7.08225
Eucgr.E03298	1.4867	2.09319	4.52134	3.64937	6.67115
Eucgr.E03318	0.0564663	0.813317	1.28865	1.17747	1.38903
Eucgr.E03319	4.88532	9.42393	21.3681	17.9449	21.3985
Eucgr.E03339	4.32057	1.2831	0.253593	0.284705	0.162479
Eucgr.E03341	5.93392	3.78711	1.13868	0.526146	0.870508
Eucgr.E03394	0.418316	0.294238	1.10214	1.22554	1.20916
Eucgr.E03399	0.362782	1.85879	3.62807	1.11074	1.33217
Eucgr.E03400	2.84062	1.28172	1.10199	1.05683	0.549296
Eucgr.E03405	4.25934	13.0797	17.7092	9.24381	19.2994
Eucgr.E03406	4.66176	2.29076	1.42057	0.954026	1.54609
Eucgr.E03420	5.84467	2.59035	3.44952	1.40574	1.75678
Eucgr.E03426	0	0.0713207	0.513521	0.864193	0.880678
Eucgr.E03432	0	0.309209	0.430868	0	0.260903
Eucgr.E03439	0.266028	0.601882	0.345074	0.0863405	0.41895
Eucgr.E03440	2.07722	0.753255	1.39752	0.415308	0.524996
Eucgr.E03451	5.21389	6.01763	0.497386	0.356432	2.91135
Eucgr.E03457	1.23516	1.45195	0.371295	0.696972	0.755299
Eucgr.E03496	0.0323042	0.0817773	0.278021	0.163095	0.0800391
Eucgr.E03506	0.184238	0.812821	0.7466	0.24846	0.471404
Eucgr.E03509	1.40128	0.579876	0.687425	0.512089	0.359279
Eucgr.E03547	0	0.924406	1.3632	0.935128	1.29202
Eucgr.E03558	73.4397	117.696	3.35296	3.90918	48.0354
Eucgr.E03562	12.9898	7.09529	1.75973	1.49244	1.5929
Eucgr.E03563	82.0235	71.321	10.3591	7.18152	4.51071
Eucgr.E03568	42.3296	35.046	7.90379	4.74398	7.47398
Eucgr.E03569	72.6188	46.9877	11.3673	16.5473	10.3469
Eucgr.E03570	0.890331	0.190265	0	0	0
Eucgr.E03575	2.34868	0.583718	0.30011	0.280071	0.214519
Eucgr.E03586	0.992382	0.961862	0.560061	0.184663	0.397487
Eucgr.E03591	0.252941	0.465292	0.912614	0.546231	1.4365
Eucgr.E03603	0.708298	0.356904	0	0	0
Eucgr.E03610	30.1441	19.438	6.50272	6.60511	6.05604
Eucgr.E03617	3.51903	3.95048	1.50991	1.07907	0.797256
Eucgr.E03620	2.42923	1.26747	1.4184	0.754004	0.288929
Eucgr.E03621	6.47557	2.58186	0.580538	0.249479	0.264546
Eucgr.E03650	0.361445	0.219708	0.0872993	0.0980106	0.0547744
Eucgr.E03656	2.50339	1.85867	0.846321	0.56278	0.485601
Eucgr.E03659	1.38695	0.971293	0.614176	0.287677	0.164017
Eucgr.E03660	0.294648	0.22659	0	0	0.0185412
Eucgr.E03662	1.75235	0.739708	0.469868	0.160912	0.190172
Eucgr.E03666	1.45045	0.488733	0.332875	0.0626797	0.0489095
Eucgr.E03667	4.14544	3.54575	0.79379	0.377066	0.188767
Eucgr.E03671	0.746037	1.71718	3.54649	3.15274	3.09194
Eucgr.E03675	0.402397	0.920808	1.64163	1.44369	1.89244
Eucgr.E03679	4.55729	1.97195	1.36651	1.17889	0.859041
Eucgr.E03685	64.333	45.2429	10.8337	3.07783	0.717406
Eucgr.E03687	3.33128	2.64272	1.21287	1.06808	0.607689
Eucgr.E03690	0.273275	1.69024	5.15769	11.548	12.1243
Eucgr.E03691	0	0	0.69064	0.577973	2.3986
Eucgr.E03711	0.854475	0.243422	0.114847	0.185104	0.286794
Eucgr.E03717	0.886655	0.377549	0.0429512	0.060315	0
[truncated: 3,151 more rows]

## Sheet: Table 2
Supplemental table 2. The result-cluster data of Mfuzz analysis
geneid	IN3	IN5	IN7	IN9	IN11	cluster
Eucgr.A00125.v2.0	1.057	0.128245	0.129718	0.193941	0	1
Eucgr.A00133.v2.0	5.62919	0.549073	0.434794	0.738623	0.377905	1
Eucgr.A00141.v2.0	0.541715	0.110519	0.105517	0.0714746	0.052225	1
Eucgr.A00443.v2.0	2.709	0.833879	1.06325	0.977279	0.578635	1
Eucgr.A00610.v2.0	1.1612	0.307307	1.05594	0.632001	0	1
Eucgr.A00744.v2.0	463.163	30.604	0.419031	0.412794	0.588804	1
Eucgr.A01006.v2.0	0.219192	0.0722211	0.130126	0.0669517	0.0343558	1
Eucgr.A01185.v2.0	0.574509	0.257589	0.398579	0.471896	0.128161	1
Eucgr.A01216.v2.0	1.76525	0.273477	0.222205	0.598937	0.543351	1
Eucgr.A01222.v2.0	8.18211	0.969797	0.124327	0.0462859	0.0254137	1
Eucgr.A01418.v2.0	12.3281	0.223742	0.584199	0.57035	1.20225	1
Eucgr.A01443.v2.0	4.97378	1.78233	1.51291	1.42334	1.32083	1
Eucgr.A01534.v2.0	8.11017	2.33075	1.91016	2.04836	1.20556	1
Eucgr.A01575.v2.0	24.9825	3.11494	0.652251	0.444513	0.0477743	1
Eucgr.A01632.v2.0	0.535495	0.194992	0.264498	0.0494749	0.163095	1
Eucgr.A01644.v2.0	0.236579	0.071159	0.112024	0.181647	0.013343	1
Eucgr.A01647.v2.0	0.402904	0.0717625	0.0293102	0	0	1
Eucgr.A01670.v2.0	20.4733	6.60146	3.71021	4.17915	4.68049	1
Eucgr.A01673.v2.0	4.33201	0.253014	0.108945	0.219449	0.331772	1
Eucgr.A01720.v2.0	13.4989	3.4096	3.8282	6.55886	7.14375	1
Eucgr.A01733.v2.0	1.44573	0.231091	0.848033	1.0821	0.857346	1
Eucgr.A01768.v2.0	9.05811	0.857188	0.785757	0.301265	0.234139	1
Eucgr.A01806.v2.0	90.6876	31.6954	20.1091	26.0501	18.4094	1
Eucgr.A01840.v2.0	0.332975	0.0171479	0.0156683	0.03613	0	1
Eucgr.A01957.v2.0	9.86123	2.65301	2.16848	1.82525	1.77885	1
Eucgr.A01963.v2.0	10.2546	0.0165886	0.0777321	0.174558	0	1
Eucgr.A02016.v2.0	8.69551	2.30377	2.04407	1.43822	2.88798	1
Eucgr.A02031.v2.0	2.61973	0.665302	0.23976	0.266056	0.563172	1
Eucgr.A02243.v2.0	2.22213	0.991351	0.41118	1.30297	0.630222	1
Eucgr.A02251.v2.0	7.3573	1.98677	2.11139	0.917165	1.87355	1
Eucgr.A02390.v2.0	0.425129	0.0650905	0.0470019	0	0.0544506	1
Eucgr.A02504.v2.0	1.36375	0.0969425	0.280202	0.0853622	0.342141	1
Eucgr.A02572.v2.0	0.345447	0.131626	0.24765	0.0197925	0.260927	1
Eucgr.A02608.v2.0	3.2175	0.568484	1.04331	0.819309	2.04032	1
Eucgr.A02644.v2.0	0.377382	0.0548225	0.0625285	0.0170655	0.032703	1
Eucgr.A02705.v2.0	0.668456	0.153578	0.114259	0.125741	0	1
Eucgr.A02713.v2.0	6.62987	1.48557	1.70149	1.42623	0.986063	1
Eucgr.A02732.v2.0	2.8272	0.229295	0.0432286	0.0983595	0.0933383	1
Eucgr.A02742.v2.0	0.171639	0.0407341	0.0303053	0.0836646	0.0159542	1
Eucgr.A02843.v2.0	1.22205	0.318268	0.345349	0.342489	0.128358	1
Eucgr.A02851.v2.0	1.15342	0.0752882	0.473789	0	0	1
Eucgr.B00020.v2.0	0.306278	0.0661778	0.0450926	0	0.0471678	1
Eucgr.B00190.v2.0	1.39443	0.430874	0.471889	0.328304	0.356062	1
Eucgr.B00191.v2.0	1.27483	0.186799	0.519025	0.360477	0.454051	1
Eucgr.B00201.v2.0	0.256467	0	0.0148347	0	0.0504638	1
Eucgr.B00207.v2.0	1.05508	0.237117	0.107589	0.136023	0.0570401	1
Eucgr.B00391.v2.0	10.6598	2.25683	2.448	6.81979	2.58944	1
Eucgr.B00524.v2.0	5.14621	0.739979	0	0	0	1
Eucgr.B00607.v2.0	0.815665	0.313146	0.624845	0	0.411616	1
Eucgr.B00627.v2.0	4.66729	0.411352	1.34385	2.35726	1.93605	1
Eucgr.B00631.v2.0	17.2563	4.94042	4.45037	3.52108	3.0003	1
Eucgr.B00750.v2.0	0.733291	0.197116	0.118886	0.167865	0.26233	1
Eucgr.B00794.v2.0	1.15214	0.466326	0.419916	0.390901	0.255307	1
Eucgr.B00864.v2.0	0.890397	0.041845	0	0.0618141	0.0369072	1
Eucgr.B00865.v2.0	2.18386	0.208756	0.152927	0.151079	0.249974	1
Eucgr.B00866.v2.0	7.27646	1.01535	1.11131	1.94086	1.94548	1
Eucgr.B00870.v2.0	0.818664	0.331473	0.349922	0.167903	0.398383	1
Eucgr.B00905.v2.0	1.31306	0.845535	0.837018	1.52728	0.30615	1
Eucgr.B00941.v2.0	0.512106	0.157573	0.223402	0.381003	0.0313114	1
Eucgr.B00945.v2.0	1.88734	0.224292	0.357706	0.508231	1.25914	1
Eucgr.B01048.v2.0	1.93648	0.402711	0.109628	0.42399	0.238141	1
Eucgr.B01235.v2.0	0.377653	0.0918501	0.107727	0	0.0808008	1
Eucgr.B01261.v2.0	4.9646	1.23365	1.0728	1.41339	1.69886	1
Eucgr.B01362.v2.0	0.543797	0.164111	0.297942	0.147625	0.230851	1
Eucgr.B01365.v2.0	6.1585	1.31233	0.658511	0.404735	0.321227	1
Eucgr.B01368.v2.0	0.63304	0.180437	0.240139	0.0668343	0.151209	1
Eucgr.B01481.v2.0	0.168356	0.0455321	0.067639	0.112839	0	1
Eucgr.B01602.v2.0	4.48577	1.73041	1.29462	1.7909	0.960624	1
Eucgr.B01621.v2.0	0.166367	0.0456968	0.057746	0.0279704	0	1
Eucgr.B01705.v2.0	1.28027	0.308449	0.610114	0.105901	0.35848	1
Eucgr.B01791.v2.0	30.989	14.2602	7.85673	19.6329	26.6937	1
Eucgr.B01793.v2.0	25.2309	11.1289	4.94431	11.3453	20.123	1
Eucgr.B01870.v2.0	3.83526	1.2551	1.44979	0.931852	0.786515	1
Eucgr.B01876.v2.0	1.26113	0.139906	0	0.0891297	0.042072	1
Eucgr.B01920.v2.0	9.31919	1.07243	0.176281	0.350589	0.392	1
Eucgr.B01934.v2.0	1.60142	0.261189	0.474045	0.369474	0.642753	1
Eucgr.B01965.v2.0	3.24242	1.25122	1.17321	1.57029	0.811322	1
Eucgr.B02183.v2.0	19.8889	5.57149	7.54151	7.33753	4.70704	1
Eucgr.B02188.v2.0	1.97048	0.257094	0.231016	0.0858827	0.201374	1
Eucgr.B02201.v2.0	2.37142	0.255103	1.17351	1.74106	0.599413	1
Eucgr.B02214.v2.0	19.5337	3.07057	0.435557	0.0808367	0	1
Eucgr.B02218.v2.0	193.014	20.342	0	0.0817151	0.0823837	1
Eucgr.B02239.v2.0	1.83253	0.589112	0.468171	0.465554	0.57953	1
Eucgr.B02319.v2.0	1.87617	0.37525	0.478757	0.224879	0.66514	1
Eucgr.B02408.v2.0	1.1323	0.130684	0.0120755	0.0557128	0.0301854	1
Eucgr.B02410.v2.0	11.3574	0.932404	0.0124072	0	0	1
Eucgr.B02520.v2.0	0.875342	0.0411541	0.0244291	0.110634	0.13613	1
Eucgr.B02676.v2.0	0.955826	0.490907	0.483609	0.230229	0.497572	1
Eucgr.B02774.v2.0	0.55544	0.231859	0.637308	0.183785	0.0294004	1
Eucgr.B02898.v2.0	1.75399	0.182254	0.223499	0.374675	0.125755	1
Eucgr.B02966.v2.0	2.90817	0.205347	0.857721	0.238735	0.269477	1
Eucgr.B02974.v2.0	5.30784	1.04289	1.61337	0.905684	0.644117	1
Eucgr.B03099.v2.0	2.40369	0.484116	0.593282	1.64946	0.695492	1
Eucgr.B03124.v2.0	0.594158	0.0346888	0	0	0	1
Eucgr.B03203.v2.0	1.48265	0.319255	0.0333615	0.149546	0.163749	1
Eucgr.B03247.v2.0	0.844766	0.218507	0.133773	0.178766	0.0892435	1
Eucgr.B03292.v2.0	0.493917	0.110291	0.170419	0.0584767	0.0614554	1
Eucgr.B03293.v2.0	11.7411	3.41836	2.52539	1.73797	1.34119	1
Eucgr.B03324.v2.0	0.809884	0	0	0	0	1
Eucgr.B03325.v2.0	0.965737	0.328311	0.139239	0.135945	0.313705	1
Eucgr.B03366.v2.0	336.503	94.359	46.6814	46.2076	51.8202	1
Eucgr.B03397.v2.0	0.270212	0.0489971	0.027138	0	0	1
Eucgr.B03440.v2.0	0.569326	0.198869	0.394574	0.102614	0.322727	1
Eucgr.B03503.v2.0	0.970929	0.164265	0.0937381	0.206315	0.308691	1
Eucgr.B03629.v2.0	60.6343	9.32799	6.15618	5.34743	7.14492	1
Eucgr.B03660.v2.0	1.20162	0.0964657	0.193445	0.132115	0.0415226	1
Eucgr.B03745.v2.0	6.15597	2.84027	1.45645	2.59011	3.61873	1
Eucgr.B03746.v2.0	67.4174	9.65288	15.3775	40.2539	46.5893	1
Eucgr.B03856.v2.0	22.0562	5.15166	2.00512	1.87156	1.74488	1
Eucgr.B03865.v2.0	0.984648	0.168432	0.547282	0.52731	0.237999	1
Eucgr.B03989.v2.0	26.8842	3.26724	0.0890437	0.0499241	0.101052	1
Eucgr.C00076.v2.0	10.2504	3.66149	4.82086	2.92044	2.42694	1
Eucgr.C00136.v2.0	3.1962	0.447472	0.0265479	0	0	1
Eucgr.C00164.v2.0	0.218863	0.05386	0.0880027	0	0.049516	1
Eucgr.C00198.v2.0	5.2785	0.461078	0	0	0	1
Eucgr.C00224.v2.0	1.09598	0.324848	0.10924	1.27232	0.595713	1
Eucgr.C00281.v2.0	12.1375	4.2258	4.08548	2.61119	3.04261	1
Eucgr.C00312.v2.0	0.251418	0.116802	0.214334	0.190984	0	1
Eucgr.C00493.v2.0	0.724218	0.162062	0.150156	0	0.103636	1
Eucgr.C00529.v2.0	1.99545	0.974631	1.32103	0.51604	0.962827	1
Eucgr.C00580.v2.0	10.6799	5.78877	8.18865	6.21191	2.80832	1
Eucgr.C00670.v2.0	0.253791	0.0641605	0.06561	0.0484853	0.116198	1
Eucgr.C00724.v2.0	6.62501	0.955997	0.952151	0.771269	0.701891	1
Eucgr.C00732.v2.0	12.8905	1.51154	0.369563	0.477648	0.447062	1
Eucgr.C00799.v2.0	0.277702	0.0692035	0.0756585	0.264588	0.239836	1
Eucgr.C00823.v2.0	10.2923	2.24124	5.19275	7.41658	9.80846	1
Eucgr.C00863.v2.0	25.3331	1.48271	0.132686	0.0491858	0.0309383	1
Eucgr.C01118.v2.0	3.08776	0.602535	0.307366	0.314826	0.0941764	1
Eucgr.C01131.v2.0	0.0844163	0.0216736	0.0408782	0.0568221	0	1
Eucgr.C01249.v2.0	0.698079	0.0684059	0.059064	0.0218504	0	1
Eucgr.C01251.v2.0	0.622403	0.143022	0.0465237	0.131558	0.184117	1
Eucgr.C01254.v2.0	1.96761	0.707458	0.391562	0.802452	1.14804	1
Eucgr.C01450.v2.0	0.965155	0.109629	0.162646	0.135581	0.134473	1
Eucgr.C01500.v2.0	10.8987	4.92602	3.87691	4.68985	2.90668	1
Eucgr.C01515.v2.0	4.45106	1.05776	1.30928	0.996834	1.22619	1
Eucgr.C01598.v2.0	1.00098	0.245536	0.561047	0.483019	0.137951	1
Eucgr.C01651.v2.0	0.830834	0.237261	0.52335	0.58351	0.0921691	1
Eucgr.C01662.v2.0	0.966251	0.188441	0.202711	0.296301	0.230618	1
Eucgr.C01743.v2.0	1.9211	0.53854	1.06225	0	1.04705	1
Eucgr.C01808.v2.0	1.91152	0.370876	0.584623	0.215669	0.05406	1
Eucgr.C01957.v2.0	0.436131	0.0154241	0.166862	0.167743	0.252829	1
Eucgr.C02126.v2.0	0.235122	0.065541	0.0486813	0.0804394	0	1
Eucgr.C02289.v2.0	10.5291	2.76479	1.27253	2.96227	2.14005	1
Eucgr.C02423.v2.0	0.48304	0.129461	0.0888707	0.165549	0.0363723	1
Eucgr.C02431.v2.0	0.395449	0.0668874	0.0369394	0.0417041	0.136628	1
Eucgr.C02456.v2.0	0.314521	0.046387	0.0333831	0.0188069	0	1
Eucgr.C02459.v2.0	0.416613	0.135684	0.0751514	0.172463	0.101573	1
Eucgr.C02467.v2.0	10.0076	0.983796	0.110184	0.250533	0	1
Eucgr.C02474.v2.0	2.90628	0.506252	0.121427	0.160938	0.0125207	1
Eucgr.C02504.v2.0	0.445441	0.0314383	0.114187	0.278061	0.0233538	1
Eucgr.C02554.v2.0	12.8045	1.69256	0.710223	0.339561	0.126539	1
Eucgr.C02593.v2.0	0.807009	0.142268	0.0211013	0	0.0949924	1
Eucgr.C02652.v2.0	1.17108	0.34293	0.878074	0.408025	0.270074	1
Eucgr.C02659.v2.0	0.51242	0.0406176	0.283571	0.149871	0.27053	1
Eucgr.C02660.v2.0	26.289	7.93854	10.9012	5.19212	4.50053	1
Eucgr.C02760.v2.0	52.1343	18.1316	14.5885	13.4618	9.62714	1
Eucgr.C02845.v2.0	0.938187	0.0630366	0.119087	0.197713	0.196596	1
Eucgr.C02980.v2.0	0.348361	0	0.0620309	0.0239031	0.115091	1
Eucgr.C03026.v2.0	2.17395	0.487819	0.206606	0.253985	0.344581	1
Eucgr.C03116.v2.0	0.39089	0	0.143986	0.132	0.315745	1
Eucgr.C03196.v2.0	0.555847	0.122933	0.149546	0.228019	0.118369	1
Eucgr.C03211.v2.0	1.22116	0.0816437	0.135328	0	0.0634325	1
Eucgr.C03259.v2.0	5.63144	0.370637	0.172731	0.388186	0.441718	1
Eucgr.C03273.v2.0	0.376035	0.152666	0.191356	0.0268827	0.201122	1
Eucgr.C03321.v2.0	1.36498	0.543355	0.656848	0	1.33529	1
Eucgr.C03336.v2.0	1.23497	0.234614	0.106129	0.0476259	0	1
Eucgr.C03337.v2.0	8.31712	1.94835	1.15337	1.18503	0.478762	1
Eucgr.C03354.v2.0	40.4307	7.99628	3.38382	1.20204	0.737829	1
Eucgr.C03488.v2.0	16.4333	2.26609	1.80768	1.57735	0.973015	1
Eucgr.C03507.v2.0	7.35579	0.90617	0.660434	0.6845	0.201902	1
Eucgr.C03535.v2.0	2.07268	0.171652	0.0458717	0	0	1
Eucgr.C03536.v2.0	14.736	3.28264	2.02947	1.50652	0.436921	1
Eucgr.C03545.v2.0	0.234264	0.0299791	0.0723848	0	0.0607411	1
Eucgr.C03576.v2.0	0.242619	0.0927463	0.0549037	0.12206	0.031103	1
Eucgr.C03608.v2.0	1.26557	0.243918	0.176264	0.382084	0.370413	1
Eucgr.C03618.v2.0	0.433337	0.0443064	0.0537472	0.060144	0.0976354	1
Eucgr.C03655.v2.0	0.213146	0.0980582	0	0.0172573	0.211106	1
Eucgr.C03722.v2.0	1.58192	0.0703686	0	0.0142741	0	1
Eucgr.C03899.v2.0	3.10072	1.20154	0.665597	0.859539	1.41965	1
Eucgr.C03914.v2.0	24.7162	4.77049	1.3882	0.957429	0.361841	1
Eucgr.C03923.v2.0	0.518565	0.0824067	0.185336	0.285672	0.155265	1
Eucgr.C03925.v2.0	0.451893	0.0881785	0.357778	0.12815	0.136126	1
Eucgr.C03955.v2.0	2.1393	0.752735	1.18226	0.737714	0.52169	1
Eucgr.C03975.v2.0	0.469364	0.086209	0.0607301	0.020257	0.0351524	1
Eucgr.C04029.v2.0	27.9814	4.48202	2.42035	1.15876	0.981086	1
Eucgr.C04067.v2.0	0.206576	0.021278	0.00844293	0.00948084	0.0364861	1
Eucgr.C04071.v2.0	0.250267	0.0373731	0.054185	0.0427103	0.0338659	1
Eucgr.D00003.v2.0	0.206939	0	0	0	0.0182844	1
Eucgr.D00032.v2.0	2.08441	0.137032	0.0532913	0	0	1
Eucgr.D00042.v2.0	0.312593	0.0986806	0.305602	0	0	1
Eucgr.D00056.v2.0	25.2868	3.60012	0.298704	0.202101	0.181921	1
Eucgr.D00063.v2.0	0.601942	0.153108	0.0972751	0.0820913	0.111619	1
Eucgr.D00115.v2.0	2.08646	0.517939	1.24437	1.63468	1.2749	1
Eucgr.D00170.v2.0	0.722997	0	0.0625498	0.287498	0.213886	1
Eucgr.D00351.v2.0	0.56465	0.214415	0.288886	0.337184	0.106022	1
Eucgr.D00560.v2.0	0.558395	0.0899191	0.334558	0	0.201503	1
Eucgr.D00648.v2.0	1.17446	0.238561	0.155518	0.51895	0.379743	1
Eucgr.D00657.v2.0	2.12722	0.25207	0.180418	0.0968869	0.18348	1
Eucgr.D00840.v2.0	0.742618	0.0293531	0.0717801	0	0.0750834	1
Eucgr.D00909.v2.0	3.16636	1.10775	0.751827	0.905221	0.569004	1
Eucgr.D00951.v2.0	2.09366	0.969145	0.429217	1.16639	1.30345	1
Eucgr.D00966.v2.0	0.588101	0	0.125084	0.0939235	0.0954155	1
Eucgr.D01015.v2.0	0.270596	0.0383586	0.138388	0.286091	0	1
Eucgr.D01036.v2.0	2.21837	0.032435	0	0	0	1
Eucgr.D01064.v2.0	6.135	0.424764	0.640674	0.346776	0.596076	1
Eucgr.D01108.v2.0	0.249938	0.108418	0.243715	0.273658	0.0266547	1
Eucgr.D01195.v2.0	1.32388	0.405412	0.572183	0.33323	0.202923	1
Eucgr.D01218.v2.0	3.37223	1.1181	0.724051	0.858875	0.93514	1
Eucgr.D01302.v2.0	45.9875	2.47401	0.0458456	0.0264292	0	1
Eucgr.D01336.v2.0	5.54452	0.759348	0.0488504	0.298797	0.484243	1
Eucgr.D01438.v2.0	1.07339	0.243323	0.271177	0.431049	0.429865	1
Eucgr.D01468.v2.0	0.443341	0.070754	0.147148	0.143122	0.0528718	1
Eucgr.D01479.v2.0	5.87819	1.72803	3.21018	0.811167	0.989257	1
Eucgr.D01484.v2.0	1.70934	0.120914	0.228287	0.210068	0.149246	1
Eucgr.D01485.v2.0	2.60195	0.434034	0.379747	0.456964	0.303534	1
Eucgr.D01486.v2.0	1.09569	0.17659	0.0332474	0.53201	0.0416951	1
Eucgr.D01491.v2.0	11.3632	2.17905	5.18239	1.87995	0.612803	1
Eucgr.D01538.v2.0	10.8827	3.51436	2.58317	2.03152	1.78103	1
Eucgr.D01550.v2.0	1.6127	0.267865	0.440537	0.383936	0	1
Eucgr.D01552.v2.0	0.834896	0.30463	0.116882	1.06801	0.0487499	1
Eucgr.D01554.v2.0	2.99784	0.959226	1.58835	2.30291	0.601138	1
Eucgr.D01605.v2.0	0.829985	0.0704417	0.0419557	0.143534	0.226082	1
Eucgr.D01662.v2.0	21.2874	8.5596	9.27555	5.54906	4.8026	1
Eucgr.D01755.v2.0	10.6123	3.12942	2.58695	2.1173	0.836378	1
Eucgr.D01887.v2.0	8.34985	2.61348	2.31792	1.59691	1.48425	1
Eucgr.D01892.v2.0	3.36503	0.635111	0.315128	0.095494	0	1
Eucgr.D01901.v2.0	1.23389	0.312487	0.82936	0.571725	0.525678	1
Eucgr.D01904.v2.0	9.51676	0.592013	0	0	0	1
Eucgr.D01997.v2.0	21.4225	4.91072	2.56994	2.68839	2.48976	1
Eucgr.D02048.v2.0	0.166756	0.0278959	0.0923416	0.0576032	0.0125883	1
Eucgr.D02150.v2.0	5.53598	0.456124	0.581573	1.0462	1.28391	1
Eucgr.D02168.v2.0	0.489624	0.127262	0.228071	0.266972	0.289532	1
Eucgr.D02178.v2.0	13.7694	5.05024	5.3709	3.96123	2.7616	1
Eucgr.D02252.v2.0	0.770693	0.0637756	0	0	0	1
Eucgr.D02254.v2.0	0.733053	0.133588	0.820876	0.590236	0.377618	1
Eucgr.D02271.v2.0	0.454623	0.0756198	0	0	0.0765258	1
Eucgr.D02376.v2.0	0.787279	0.1771	0.166097	0.0924744	0.0168923	1
Eucgr.D02398.v2.0	6.14386	0	2.29667	0	2.21108	1
Eucgr.D02623.v2.0	0.709083	0.24796	0.219281	0.0738468	0.303268	1
Eucgr.E00100.v2.0	0.972825	0.0347276	0.208625	0	0.088831	1
Eucgr.E00143.v2.0	0.640598	0.243037	0.343672	0.199177	0.0701074	1
Eucgr.E00317.v2.0	4.61652	1.32944	0.690626	0.8252	1.60593	1
Eucgr.E00412.v2.0	4.8432	0.613517	0.259498	0.288766	0.316072	1
Eucgr.E00415.v2.0	3.00806	0.894422	0.989412	0.812177	0.530829	1
Eucgr.E00560.v2.0	31.7217	9.6356	9.14417	6.76778	3.73756	1
Eucgr.E00602.v2.0	1.07684	0.37466	0.498518	0.301021	0.232804	1
Eucgr.E00723.v2.0	0.628661	0.108386	0.188001	0.187954	0.264365	1
Eucgr.E00734.v2.0	1.34882	0.226876	0.290799	0.323142	0.235413	1
Eucgr.E00752.v2.0	0.566125	0	0.161504	0.205408	0.154211	1
Eucgr.E00819.v2.0	2.5364	0.341223	0.172948	0.355051	0.211011	1
Eucgr.E00836.v2.0	0.754156	0.152748	0.15449	0	0	1
Eucgr.E00929.v2.0	5.05788	2.02686	1.79915	3.76449	0.957788	1
Eucgr.E00943.v2.0	17.7135	6.03674	6.4473	3.92007	4.05814	1
Eucgr.E01050.v2.0	4.33387	0.638285	0.0538366	0	0.0250318	1
Eucgr.E01092.v2.0	0.867068	0.154126	0.483548	0.139012	0.356528	1
Eucgr.E01338.v2.0	2.77715	0.754423	0.591807	0.531704	0.367584	1
Eucgr.E01382.v2.0	1.21305	0.307994	0.30901	0.34519	0.0253384	1
Eucgr.E01588.v2.0	0.584366	0.230307	0.151639	0.581414	0.408137	1
Eucgr.E01589.v2.0	2.7945	0.569726	0.747701	0.348159	0.593456	1
Eucgr.E01641.v2.0	4.07509	0.652234	0.270173	0.0863209	0.08243	1
Eucgr.E01649.v2.0	2.13086	0.335063	0.150065	0.333045	0.176503	1
Eucgr.E02040.v2.0	0.536357	0.182198	0.0835056	0.18837	0.2772	1
Eucgr.E02229.v2.0	0.363537	0.0596578	0.0329255	0.0483747	0.0231753	1
Eucgr.E02382.v2.0	3.45063	1.65746	0.593635	2.45527	1.1174	1
Eucgr.E02472.v2.0	0.110929	0	0.0197771	0.0147094	0.0070098	1
Eucgr.E02488.v2.0	3.16909	0.475365	0.492901	0.301144	0.297666	1
Eucgr.E02711.v2.0	9.49092	2.77108	1.95321	1.87084	1.83271	1
Eucgr.E02754.v2.0	0.896684	0.198339	0.14539	0.0811938	0.269988	1
Eucgr.E02767.v2.0	1.16948	0.257878	0.0760481	0.0426379	0.2114	1
Eucgr.E02784.v2.0	0.340525	0.081031	0.226478	0.220101	0	1
Eucgr.E02867.v2.0	46.2815	2.5809	0.0403549	0.045108	0.0470295	1
Eucgr.E02876.v2.0	0.598049	0.0971786	0.0302186	0.0501702	0	1
Eucgr.E02899.v2.0	0.496393	0.122294	0.190602	0.195063	0.554949	1
Eucgr.E02903.v2.0	1.10336	0.289549	0.375565	0.323781	0.25864	1
Eucgr.E02975.v2.0	0.868104	0.227637	0.332527	0.326178	0.242361	1
Eucgr.E03054.v2.0	0.162139	0.0160289	0.00954692	0.0328689	0.0221198	1
Eucgr.E03083.v2.0	2.67431	1.1741	0.612888	1.12818	1.4631	1
Eucgr.E03233.v2.0	2.46136	0.610174	0.902123	0.844237	2.26693	1
Eucgr.E03420.v2.0	5.84467	2.59035	3.44952	1.40574	1.75678	1
Eucgr.E03440.v2.0	2.07722	0.753255	1.39752	0.415308	0.524996	1
Eucgr.E03509.v2.0	1.40128	0.579876	0.687425	0.512089	0.359279	1
Eucgr.E03575.v2.0	2.34868	0.583718	0.30011	0.280071	0.214519	1
Eucgr.E03711.v2.0	0.854475	0.243422	0.114847	0.185104	0.286794	1
Eucgr.E03827.v2.0	9.11633	0.890307	1.31716	0.852215	0.690673	1
Eucgr.E03828.v2.0	7.13795	0.45757	0.10959	0.289061	0	1
Eucgr.E03864.v2.0	3.88466	0.884563	0.520103	1.48817	0	1
Eucgr.E03894.v2.0	0.207174	0.025148	0	0.0160209	0.0410171	1
Eucgr.E03996.v2.0	1.24943	0.305006	0.557686	0.597707	0.340171	1
Eucgr.E03999.v2.0	0.510126	0.041603	0	0.049579	0	1
Eucgr.E04086.v2.0	2.48831	0.664435	0.319688	0.178593	0.448896	1
Eucgr.E04129.v2.0	0.367015	0.0845847	0.114527	0.228627	0.288763	1
Eucgr.E04204.v2.0	1.8173	0.056797	0	0	0	1
Eucgr.E04253.v2.0	0.946898	0.29149	0.104568	0.334071	0.228472	1
Eucgr.F00097.v2.0	28.7168	4.05771	3.24143	4.33356	4.83807	1
Eucgr.F00110.v2.0	6.14109	1.30264	0.327199	0.976267	0.23233	1
Eucgr.F00155.v2.0	4.80844	0.673813	0.0304788	0.261914	0.0190792	1
Eucgr.F00262.v2.0	11.3756	1.93508	0.0745177	0.099737	0.130919	1
Eucgr.F00289.v2.0	0.245325	0.0663589	0.277941	0.154699	0.104973	1
Eucgr.F00340.v2.0	1.28239	0.134774	0.0525166	0.0290078	0	1
Eucgr.F00382.v2.0	1.89841	0.717385	0.484054	0.905881	0.715349	1
Eucgr.F00403.v2.0	40.6298	11.6543	7.71319	8.48635	5.3337	1
Eucgr.F00639.v2.0	2.18648	0.250347	0.206896	0.0376445	0.0721389	1
Eucgr.F00748.v2.0	0.50002	0.0276897	0	0	0	1
Eucgr.F00851.v2.0	0.304261	0	0.117292	0.0267693	0.2036	1
Eucgr.F00861.v2.0	0.493349	0.109352	0.168638	0	0	1
Eucgr.F00881.v2.0	0.17924	0.0267646	0	0.0540501	0.0568592	1
Eucgr.F01049.v2.0	0.29593	0.0739979	0.0738766	0.0415634	0.172101	1
Eucgr.F01190.v2.0	0.141636	0.0116462	0.0284796	0	0.0320752	1
Eucgr.F01233.v2.0	0.251599	0.0263349	0	0.0355688	0	1
Eucgr.F01234.v2.0	5.7058	0.0376567	0	0.0312456	0.016993	1
Eucgr.F01235.v2.0	0.356214	0.017267	0	0.0182593	0.0366785	1
Eucgr.F01237.v2.0	1.15162	0.415263	0.0484562	0.415825	0.27222	1
Eucgr.F01298.v2.0	0.886577	0.083593	0.333459	0.409371	0.178741	1
Eucgr.F01463.v2.0	0.220498	0.0733579	0.103639	0.0288465	0.140979	1
Eucgr.F01644.v2.0	0.656071	0	0	0.0609693	0	1
Eucgr.F01706.v2.0	0.573569	0.183238	0.53685	0.103851	0.207046	1
Eucgr.F01933.v2.0	0.44903	0.0854391	0	0.0510551	0.0829853	1
Eucgr.F02309.v2.0	51.1975	12.3356	6.75298	5.89478	5.8173	1
Eucgr.F02401.v2.0	6.2376	1.29318	0.729466	0.547694	0.664048	1
Eucgr.F02409.v2.0	0.737652	0.109352	0	0	0	1
Eucgr.F02546.v2.0	3.07609	0.33639	0.887851	0.1614	0.33941	1
Eucgr.F02556.v2.0	1.20733	0.362514	0.132537	0.88984	0.480158	1
Eucgr.F02563.v2.0	4.68146	0.504245	0.356272	0.99241	0.246934	1
Eucgr.F02635.v2.0	6.70072	0.389629	0.0508703	0.131519	0	1
Eucgr.F03003.v2.0	2.23504	0.0358048	0.0327154	0	0.22817	1
Eucgr.F03009.v2.0	0.299713	0.105489	0.0540949	0.0401242	0.118765	1
Eucgr.F03026.v2.0	20.1885	3.26598	0.966214	0.745764	0.748539	1
Eucgr.F03091.v2.0	5.31004	1.33105	1.30403	1.45621	1.02341	1
Eucgr.F03243.v2.0	0.2281	0.0255724	0.0922584	0	0.0327758	1
Eucgr.F03263.v2.0	2.0748	0.658194	1.05035	1.1714	0.304766	1
Eucgr.F03267.v2.0	4.19948	1.36927	1.15168	0.720963	1.43766	1
Eucgr.F03298.v2.0	2.98005	0.347056	0.81288	1.03006	1.43449	1
Eucgr.F03309.v2.0	9.4201	2.09981	4.06978	2.73464	1.53203	1
Eucgr.F03370.v2.0	0.68292	0.161958	0.308708	0.0586986	0.19222	1
Eucgr.F03371.v2.0	0.263099	0.014752	0.0532214	0.0598503	0.0392653	1
Eucgr.F03386.v2.0	2.86747	0.563194	0.849345	0.639574	0.562699	1
Eucgr.F03451.v2.0	0.472398	0.189724	0.189328	0.0823484	0.185682	1
Eucgr.F03588.v2.0	2.56794	0.321289	0	0.0409285	0.0412634	1
Eucgr.F03609.v2.0	2.19933	1.32565	0.194307	1.30854	1.90038	1
Eucgr.F03656.v2.0	0.31891	0.0403307	0.0208432	0.0954879	0	1
Eucgr.F03679.v2.0	0.33102	0.025947	0	0	0	1
Eucgr.F03723.v2.0	0.487808	0.285519	0.316795	0.463935	0.102097	1
Eucgr.F03761.v2.0	1.84623	0.255168	0.359692	0.312331	0.14255	1
Eucgr.F03824.v2.0	0.33149	0.0407341	0.284236	0.0169635	0.144974	1
Eucgr.F03836.v2.0	2.59188	1.08312	1.4966	0.663168	1.01332	1
Eucgr.F04060.v2.0	5.60825	1.88944	2.2002	1.62504	1.25143	1
Eucgr.F04115.v2.0	0.243434	0.0122409	0.0436027	0.0989233	0.098995	1
Eucgr.F04159.v2.0	23.4118	4.37837	0.0979598	1.45398	0.177188	1
Eucgr.F04292.v2.0	0.237967	0.0217387	0.0232285	0.0255627	0	1
Eucgr.F04294.v2.0	0.190848	0.0484507	0.112098	0.0308551	0.100221	1
Eucgr.F04297.v2.0	0.69691	0.0208797	0.121654	0.0599032	0.0162015	1
Eucgr.F04298.v2.0	0.148795	0	0.011303	0.0260639	0	1
Eucgr.F04299.v2.0	0.761874	0.171739	0.27332	0.208457	0	1
Eucgr.F04356.v2.0	8.20304	1.21233	2.3428	5.02362	6.62358	1
Eucgr.F04388.v2.0	0.357194	0.033337	0.122123	0.16616	0.0612964	1
Eucgr.F04420.v2.0	4.24451	0.23149	0.728533	1.06106	1.39999	1
Eucgr.F04421.v2.0	0.415649	0.0108737	0.0205422	0.0111946	0	1
Eucgr.G00016.v2.0	1.15221	0.496549	0.568847	0.231947	0.542821	1
Eucgr.G00062.v2.0	0.773809	0.167051	0.136047	0.12357	0	1
Eucgr.G00137.v2.0	0.287855	0.0156709	0.0591615	0.295534	0.254956	1
Eucgr.G00154.v2.0	0.348467	0.0900064	0.165502	0.0286276	0.106708	1
Eucgr.G00372.v2.0	0.49778	0.0884512	0.0334414	0.207996	0.0956209	1
Eucgr.G00459.v2.0	2.01006	0.429445	1.45313	1.3102	0.747151	1
Eucgr.G00471.v2.0	1.23078	0.100709	0.436023	0.54268	0.490893	1
Eucgr.G00657.v2.0	0.353298	0.104075	0.134056	0.16327	0.101177	1
Eucgr.G00698.v2.0	0.175921	0.0216557	0.0795223	0.116187	0	1
Eucgr.G00791.v2.0	1.27752	0.513691	0.547261	0.336077	0.360622	1
Eucgr.G00860.v2.0	0.83264	0.147646	0.359893	0.100777	0.0569024	1
Eucgr.G00950.v2.0	0.594236	0.256917	0.386583	0.256531	0.0994784	1
Eucgr.G01117.v2.0	9.11414	1.84151	0.50975	0.985667	0.631845	1
Eucgr.G01140.v2.0	4.87153	0.955778	0.914553	2.97468	1.47956	1
Eucgr.G01171.v2.0	25.3986	6.00164	8.51081	11.4303	5.2595	1
Eucgr.G01200.v2.0	10.0579	3.31936	2.35526	2.67052	1.94493	1
Eucgr.G01229.v2.0	0.486053	0.0137636	0	0	0	1
Eucgr.G01232.v2.0	1.61078	0.057563	0	0	0	1
Eucgr.G01294.v2.0	3.33703	0.115685	0	0.0345965	0.16216	1
Eucgr.G01448.v2.0	0.492433	0.140593	0.0855499	0.0383862	0.187721	1
Eucgr.G01660.v2.0	14.137	3.03237	0.972665	0.628841	1.04904	1
Eucgr.G01661.v2.0	1.33367	0	0	0	0	1
Eucgr.G01670.v2.0	1.99738	0.269441	0	0	0	1
Eucgr.G01673.v2.0	2.56003	0.0829304	0	0	0	1
Eucgr.G01761.v2.0	95.0126	20.5945	6.22668	7.92396	6.04924	1
Eucgr.G01839.v2.0	12.7409	4.30323	4.76964	3.37881	2.9584	1
Eucgr.G01970.v2.0	5.04876	0.62342	0.0197083	0.0674237	0.533555	1
Eucgr.G01985.v2.0	0.906743	0.0359979	0.0410508	0.125312	0.137118	1
Eucgr.G02084.v2.0	1.7788	0.426206	1.73154	0.156496	0.756217	1
Eucgr.G02086.v2.0	1.30884	0.174043	0.0328787	0.189044	0.212255	1
Eucgr.G02100.v2.0	1.1598	0.396162	0.460395	0.257718	0.634751	1
Eucgr.G02217.v2.0	0.732004	0.232921	0.131944	0.220155	0.30703	1
Eucgr.G02251.v2.0	0.580023	0.232723	0.477545	0.0980876	0.119309	1
Eucgr.G02258.v2.0	5.22162	1.78817	2.41432	1.953	1.29371	1
Eucgr.G02260.v2.0	0.557985	0.25855	0.147823	0.330935	0.139404	1
Eucgr.G02287.v2.0	1.41537	0.53739	0.51828	0.327427	0.322436	1
Eucgr.G02291.v2.0	3.85926	1.49314	1.22505	1.74332	0.505619	1
Eucgr.G02316.v2.0	0.761493	0.061624	0.0170251	0.0191827	0.0552915	1
Eucgr.G02319.v2.0	11.1155	2.65398	3.52912	3.59317	2.8922	1
Eucgr.G02328.v2.0	0.904419	0.162267	0.0953238	0.283092	0.134744	1
Eucgr.G02362.v2.0	1.06039	0.0783042	0.181069	0.185941	0.474398	1
Eucgr.G02377.v2.0	10.9136	4.21276	4.79755	4.11028	2.26764	1
Eucgr.G02383.v2.0	0.305944	0.0776558	0.129974	0.0489544	0	1
Eucgr.G02410.v2.0	0.489036	0.0331141	0	0	0	1
Eucgr.G02429.v2.0	5.66931	1.2399	2.52569	1.11577	1.55767	1
Eucgr.G02460.v2.0	0.183977	0.0330176	0.0131011	0	0.0163745	1
Eucgr.G02492.v2.0	1.13076	0.0715591	0	0.0170908	0.0190226	1
Eucgr.G02510.v2.0	2.72673	0.438388	0.389361	0.387999	0	1
Eucgr.G02579.v2.0	1.06694	0.0629005	0.465866	0.370393	0.503247	1
Eucgr.G02631.v2.0	0.207459	0.0266966	0	0	0	1
Eucgr.G02636.v2.0	5.90699	1.70073	0.915287	2.1595	2.8231	1
Eucgr.G02700.v2.0	1.33322	0.455345	0.563206	0.777103	0.217384	1
Eucgr.G02907.v2.0	3.13189	0.721837	0.894446	0.720276	0.486886	1
Eucgr.G02930.v2.0	0.242247	0.0381007	0.126567	0.115515	0.0141515	1
Eucgr.G02952.v2.0	0.892006	0.321618	0.782786	0.204893	0.0563571	1
Eucgr.G02985.v2.0	1.0514	0.424252	0.412481	0.564994	0.104057	1
Eucgr.G02995.v2.0	2.00196	0.0371974	0.0442162	0.0496518	0.0552639	1
Eucgr.G03100.v2.0	6.20461	2.62685	2.8029	3.01173	1.66369	1
Eucgr.G03117.v2.0	3.48899	0.698799	0.907536	1.19532	1.23004	1
Eucgr.G03141.v2.0	3.46336	1.27433	0.711822	1.49467	0.799547	1
Eucgr.G03267.v2.0	0.411531	0.074848	0.107755	0.0399973	0.173245	1
Eucgr.G03340.v2.0	1.34832	0.13771	0.493837	1.17393	0.499587	1
Eucgr.G03344.v2.0	0.770935	0.272558	0.25536	0.290755	0.0541439	1
Eucgr.G03404.v2.0	1.19976	0.115038	0.0276403	0.122807	0.045705	1
Eucgr.H00004.v2.0	0.20894	0.0632488	0.0918611	0.0390367	0.0142617	1
Eucgr.H00011.v2.0	19.8277	0.666607	0.0933777	0	0	1
Eucgr.H00012.v2.0	1.09733	0.12139	0.0155427	0.105533	0.0334462	1
Eucgr.H00110.v2.0	0.149186	0	0.0145816	0.033193	0.049603	1
Eucgr.H00154.v2.0	0.625335	0.0257514	0.58156	0	0.0764156	1
Eucgr.H00208.v2.0	17.4328	0.778358	0.825942	1.52176	0.0505769	1
Eucgr.H00209.v2.0	14.6205	1.66083	0.181363	0.721656	0.24643	1
Eucgr.H00220.v2.0	9.58594	4.49571	4.13592	4.27133	2.49281	1
Eucgr.H00305.v2.0	3.98287	0.0680183	0	0.0471368	0	1
Eucgr.H00332.v2.0	5.58168	2.08665	1.8071	1.01862	3.869	1
Eucgr.H00347.v2.0	0.950077	0.206363	0.0837565	0.0232009	0.137157	1
Eucgr.H00453.v2.0	4.34354	0.833239	0.141805	0.0784956	0.469193	1
Eucgr.H00572.v2.0	18.6392	3.7404	1.53314	1.12321	0.902607	1
Eucgr.H00631.v2.0	1.1376	0.365324	0.268745	0.711366	0.266019	1
Eucgr.H00662.v2.0	1.21578	0.135574	0	0	0	1
Eucgr.H00765.v2.0	2.00826	0.210879	0.985537	2.43487	0.569278	1
Eucgr.H00816.v2.0	1.14186	0.109352	0	0	0	1
Eucgr.H00821.v2.0	0.594994	0	0	0.0877812	0.215667	1
Eucgr.H00964.v2.0	2.00053	0.271525	0.0835065	0.234299	0.078208	1
Eucgr.H01028.v2.0	0.792083	0.159846	0.494211	0.625282	0.287777	1
Eucgr.H01093.v2.0	0.822452	0.166779	0.0793668	0.0911985	0	1
Eucgr.H01113.v2.0	5.40078	0.524311	0.838623	0.64888	0.553909	1
Eucgr.H01118.v2.0	4.92433	1.22885	1.49809	1.87944	1.52264	1
Eucgr.H01138.v2.0	0.309466	0.0492418	0.0680211	0	0.0587479	1
Eucgr.H01140.v2.0	0.159921	0.0280599	0.029003	0.016783	0	1
Eucgr.H01173.v2.0	19.1983	2.40189	0.292991	0.25454	0	1
Eucgr.H01186.v2.0	12.387	4.14898	2.97039	4.55535	3.4568	1
Eucgr.H01222.v2.0	2.5627	0.0524672	0	0	0	1
Eucgr.H01231.v2.0	0.337813	0.0598445	0	0.0266649	0	1
Eucgr.H01240.v2.0	4.41277	0.575727	0.075398	0.0844443	0	1
Eucgr.H01355.v2.0	0.800556	0.212371	0.64306	0.127835	0.65336	1
Eucgr.H01404.v2.0	5.67247	1.77908	2.30996	4.05416	1.24344	1
Eucgr.H01421.v2.0	1.0162	0.324611	0.584329	0.158925	0.152744	1
Eucgr.H01552.v2.0	1.2408	0.498131	0.379005	0.250378	0.634079	1
Eucgr.H01558.v2.0	0.880711	0.471027	0.788471	0.882793	0.195968	1
Eucgr.H01618.v2.0	1.13571	0.0615857	0	0	0	1
Eucgr.H01653.v2.0	0.232857	0.0703891	0.141218	0	0.0754604	1
Eucgr.H01693.v2.0	8.42035	2.82092	4.91294	3.57284	1.28105	1
Eucgr.H01915.v2.0	0.981419	0.179448	0.211066	0.158486	0.154702	1
Eucgr.H02243.v2.0	0.82072	0	0	0	0	1
Eucgr.H02377.v2.0	1.16011	0.127984	0.358216	0.115159	0	1
Eucgr.H02578.v2.0	1.04036	0.0818195	0.270652	0.220698	0.104867	1
Eucgr.H02696.v2.0	0.220854	0.0174692	0.0479936	0.0906218	0	1
Eucgr.H02804.v2.0	2.91178	1.12955	0.672212	1.09148	0.988715	1
Eucgr.H02820.v2.0	0.917891	0.287355	0.17615	0	0.476265	1
Eucgr.H02856.v2.0	6.42904	0.95601	0.393586	0.671864	0.739356	1
Eucgr.H02927.v2.0	1.60939	0.265378	0	0.197624	0	1
Eucgr.H03123.v2.0	1.91099	0.341872	0.98409	1.01842	0.90429	1
Eucgr.H03413.v2.0	0.42769	0	0.0566717	0.0419892	0.186238	1
Eucgr.H03441.v2.0	1.10068	0.470722	0.241855	0.931231	0.617273	1
Eucgr.H03461.v2.0	0.303468	0	0.0534939	0	0.0884556	1
Eucgr.H03466.v2.0	0.984218	0.174985	0.239642	0.0893956	0.158676	1
Eucgr.H03468.v2.0	0.107307	0.0160831	0.0343706	0.037897	0	1
Eucgr.H03564.v2.0	8.70304	3.00967	2.4161	2.1896	1.98945	1
Eucgr.H03597.v2.0	25.3449	2.20369	6.88538	4.6548	5.49699	1
Eucgr.H03675.v2.0	4.14774	1.77535	2.52581	2.29158	0.887016	1
Eucgr.H03718.v2.0	1.31695	0.455184	0.485333	0.470867	0.136596	1
Eucgr.H03875.v2.0	1.95465	0.3532	1.2384	0.594101	0.727216	1
Eucgr.H03987.v2.0	0.285076	0.0518817	0	0.0617142	0	1
Eucgr.H04000.v2.0	0.807883	0	0.0427423	0	0.099032	1
Eucgr.H04002.v2.0	18.5067	7.09527	4.87554	3.6404	6.39788	1
Eucgr.H04003.v2.0	9.19901	1.58021	2.02723	1.45499	2.23138	1
Eucgr.H04004.v2.0	2.62037	1.36989	1.54612	0.614491	1.57542	1
Eucgr.H04012.v2.0	5.86138	0.642376	1.66531	0.754034	0.731674	1
Eucgr.H04013.v2.0	147.332	51.992	59.3768	39.1851	37.8961	1
Eucgr.H04016.v2.0	7.74539	1.16595	1.78234	0.416306	0.625989	1
Eucgr.H04017.v2.0	3.91697	1.06711	0.46146	0.774902	0.680937	1
Eucgr.H04018.v2.0	1.20897	0.0799213	0.178282	0	0.397401	1
Eucgr.H04147.v2.0	4.12002	1.44714	1.71331	2.15196	0.857619	1
Eucgr.H04192.v2.0	0.547294	0.0256839	0.0628076	0	0.0707372	1
Eucgr.H04195.v2.0	3.29568	0.0701569	0.282874	0.0321086	0	1
Eucgr.H04196.v2.0	14.8652	2.2817	1.74477	0.909905	0.127115	1
Eucgr.H04262.v2.0	0.59932	0	0.0588396	0	0	1
Eucgr.H04265.v2.0	1.1544	0	0	0	0	1
Eucgr.H04313.v2.0	2.98567	1.06842	0.792654	0.826327	1.62789	1
Eucgr.H04329.v2.0	85.0073	30.8934	22.4157	29.2256	22.3356	1
Eucgr.H04440.v2.0	26.2236	9.40113	6.99179	6.27855	7.34115	1
Eucgr.H04441.v2.0	27.8731	9.69712	7.21425	7.41491	6.14774	1
Eucgr.H04644.v2.0	5.15585	0.35061	0	0	0	1
Eucgr.H04668.v2.0	4.11448	0.826059	0.498363	0.429746	0.610561	1
Eucgr.H04752.v2.0	5.41113	1.28565	1.72784	1.05897	1.50799	1
Eucgr.H04760.v2.0	9.21286	1.9749	1.05368	0.504506	0.41221	1
Eucgr.H04800.v2.0	1.9187	0.759547	0.4181	0.607975	0.627798	1
Eucgr.H04849.v2.0	3.19232	0.541702	0.547113	0.094149	0.139938	1
Eucgr.H04854.v2.0	0.755396	0.159928	0	0.11383	0	1
Eucgr.H04857.v2.0	1.54644	0.611069	0.220153	0.215803	0.719861	1
Eucgr.H04866.v2.0	9.7365	0.687472	0.063889	0.186953	0.36771	1
Eucgr.H04870.v2.0	0.67459	0.0224112	0.0408537	0.0153962	0.0166834	1
Eucgr.H04921.v2.0	0.441907	0.146046	0.151883	0.100312	0.0533031	1
Eucgr.H04925.v2.0	0.386884	0.187849	0.241548	0.0118975	0.33611	1
Eucgr.H04929.v2.0	1.92807	0.42183	1.16347	0.687019	0.555546	1
Eucgr.H04961.v2.0	1.3641	0.530147	1.45518	0.322583	0.197757	1
Eucgr.H05035.v2.0	0.252015	0.051498	0	0	0.103394	1
Eucgr.H05052.v2.0	620.147	32.7163	0.374329	0.31898	0.115507	1
Eucgr.I00200.v2.0	313.092	116.513	85.2451	85.8545	72.9347	1
Eucgr.I00273.v2.0	0.215291	0	0.0349973	0.0581991	0.212424	1
Eucgr.I00324.v2.0	0.637888	0.141499	0.136896	0.1524	0.0290171	1
Eucgr.I00335.v2.0	6.46626	0.872972	0.0972063	0.353514	0.599027	1
Eucgr.I00400.v2.0	3.53805	0.23759	0.154661	0.116132	0.553837	1
Eucgr.I00454.v2.0	0.358176	0	0.0136502	0	0.158135	1
Eucgr.I00590.v2.0	3.62198	0.502211	0.299904	0.168187	0.204068	1
Eucgr.I00658.v2.0	7.92207	1.07907	1.74669	3.56043	3.36113	1
Eucgr.I00695.v2.0	14.5084	2.12301	5.17063	3.21572	2.91773	1
Eucgr.I00739.v2.0	11.5658	4.28216	2.97361	3.2216	3.36528	1
Eucgr.I00760.v2.0	14.5312	5.02017	3.85874	3.69274	3.71933	1
Eucgr.I00900.v2.0	1.56022	0.334092	0.909909	0.827465	0.745732	1
Eucgr.I00961.v2.0	3.81255	0.770022	1.96443	0.41101	0.0532001	1
Eucgr.I00966.v2.0	0.998931	0.0584082	1.06411	0.278018	0.717346	1
Eucgr.I01011.v2.0	1.83244	0.693612	0.450502	0.709381	0.590762	1
Eucgr.I01055.v2.0	2.64908	0.235423	0.117588	0.13261	0.220393	1
Eucgr.I01091.v2.0	0.369695	0.115749	0.0339199	0.0572757	0.131898	1
Eucgr.I01160.v2.0	6.30105	1.68687	2.17605	1.8375	0.361028	1
Eucgr.I01226.v2.0	21.081	8.87281	4.18607	6.49102	8.56195	1
Eucgr.I01273.v2.0	41.0563	8.24294	5.76238	6.02545	5.1873	1
Eucgr.I01384.v2.0	0.153122	0.0362084	0.16036	0.131196	0	1
Eucgr.I01453.v2.0	0.570742	0.096941	0.0930098	0.339191	0.395139	1
Eucgr.I01620.v2.0	16.5165	5.9384	5.2274	4.22012	6.90955	1
Eucgr.I01750.v2.0	0.997424	0.0415156	0	0	0.0269071	1
Eucgr.I01761.v2.0	1.73818	0.583719	0.952321	0.112439	0.257642	1
Eucgr.I01765.v2.0	1.07205	0.108858	0.358096	0.0903249	0	1
Eucgr.I01791.v2.0	3.56864	0.37299	0.102623	0.117462	0.25266	1
Eucgr.I01870.v2.0	2.34136	1.16294	0.308422	1.30144	1.04716	1
Eucgr.I01927.v2.0	1.80861	0.509311	0.800228	0.401219	0.227742	1
Eucgr.I01967.v2.0	0.588062	0.168763	0.116056	0.195083	0.0379761	1
Eucgr.I01990.v2.0	4.22979	1.82796	2.17842	2.76315	1.13533	1
Eucgr.I02278.v2.0	2.03747	1.05263	0.466508	0.464842	1.94591	1
Eucgr.I02358.v2.0	4.83885	0.657534	0	0.0698135	0.48016	1
Eucgr.I02408.v2.0	6.90352	2.31572	1.81822	1.5447	1.25385	1
Eucgr.I02436.v2.0	104.553	29.9417	17.4048	15.4039	13.2496	1
Eucgr.I02464.v2.0	6.23818	0.828574	0.199664	0.369141	0.499373	1
Eucgr.I02638.v2.0	0.306464	0.0709519	0.117973	0.0242539	0.0114486	1
Eucgr.J00003.v2.0	1.64335	0.150739	0.691581	1.46256	0.334879	1
Eucgr.J00071.v2.0	0.637965	0.12255	0.351714	0.235805	0.100182	1
Eucgr.J00145.v2.0	0.752847	0.320018	0.24584	0.185043	0.349709	1
Eucgr.J00171.v2.0	0.233701	0.0270802	0.0160748	0	0	1
Eucgr.J00323.v2.0	72.9481	17.1611	6.47179	7.41846	5.89236	1
Eucgr.J00325.v2.0	0.193547	0	0.175465	0.082076	0.0490798	1
Eucgr.J00407.v2.0	0.770108	0.108875	0	0	0	1
Eucgr.J00469.v2.0	0.520875	0.036387	0.101989	0.152605	0.071787	1
Eucgr.J00556.v2.0	2.55464	0.636825	1.05212	1.11568	0.504721	1
Eucgr.J00593.v2.0	0.214067	0.0595106	0.0246456	0.0459295	0.0862607	1
Eucgr.J00680.v2.0	4.57917	0.343902	0	0	0	1
Eucgr.J00765.v2.0	1.70004	0.434501	0.202591	1.04418	0.530581	1
Eucgr.J00772.v2.0	1.6486	0.338394	0.272628	0.0257638	0.0759842	1
Eucgr.J00773.v2.0	3.82711	0.524069	0.0421526	0.109822	0.127783	1
Eucgr.J00821.v2.0	0.194151	0.050342	0.104436	0.0390588	0	1
Eucgr.J00823.v2.0	0.312559	0.133636	0.147955	0.075313	0.174835	1
Eucgr.J00827.v2.0	0.768814	0.0340331	0.0264336	0	0	1
Eucgr.J00892.v2.0	0.767892	0	0.0649307	0	0	1
Eucgr.J00970.v2.0	1.12882	0.362682	0.15208	0.473484	0.145263	1
Eucgr.J00979.v2.0	3.80305	0.459468	0.190338	0.277978	0.100637	1
Eucgr.J01272.v2.0	2.70309	0.488466	0.163272	0.0822526	0.144129	1
Eucgr.J01279.v2.0	1.09177	0.200767	0.382124	0	0.117867	1
Eucgr.J01394.v2.0	1.75538	0	0	0.0886293	0	1
Eucgr.J01405.v2.0	5.38343	2.05676	2.34557	3.89077	1.41966	1
Eucgr.J01410.v2.0	6.97153	0.772759	0	0.0167552	0	1
Eucgr.J01552.v2.0	2.08373	0.799532	0.280027	0.387605	1.04732	1
Eucgr.J01555.v2.0	2.59303	0.198651	0.233803	0.0745578	0.334954	1
Eucgr.J01645.v2.0	4.16676	1.04736	0.9862	0.783478	0.776594	1
Eucgr.J01703.v2.0	5.7844	1.67839	1.47516	2.1902	1.67763	1
Eucgr.J01707.v2.0	2.0316	0.628889	0.487467	0.860424	0.577413	1
Eucgr.J01729.v2.0	4.55121	0.720566	0.284085	0.223199	0.314156	1
Eucgr.J01732.v2.0	0.950338	0.128547	0.0384396	0.0858827	0	1
Eucgr.J01737.v2.0	6.32639	0.698535	0.0703445	0	0	1
Eucgr.J01756.v2.0	1.14056	0.101164	0.391699	0.179585	1.06913	1
Eucgr.J01806.v2.0	0.158145	0.0699696	0.140346	0.00859003	0.054705	1
Eucgr.J01836.v2.0	0.620277	0.296907	0.708711	0.0418121	0.241035	1
Eucgr.J01913.v2.0	2.89296	0.699624	0.744168	0.399553	0.412256	1
Eucgr.J01930.v2.0	1.35047	0.433895	0.300745	0.896163	0.543328	1
Eucgr.J01985.v2.0	19.0627	3.74167	1.08778	1.08825	1.52134	1
Eucgr.J02152.v2.0	0.724465	0.0878721	0.268103	0.378074	0.752301	1
Eucgr.J02237.v2.0	1.99187	0.345882	0.200601	0.142875	0.267594	1
Eucgr.J02292.v2.0	1.42924	0.499583	0.269958	1.01804	0.386694	1
Eucgr.J02476.v2.0	1.82224	0.405371	0.74272	1.39278	1.5406	1
Eucgr.J02519.v2.0	1.49361	0.708195	0.401007	0.577724	0.822734	1
Eucgr.J02559.v2.0	1.75072	0.33835	1.38059	1.50118	0.915036	1
Eucgr.J02690.v2.0	1.55346	0.271236	0.201629	0.392997	0.105368	1
Eucgr.J02714.v2.0	0.768443	0.0914347	0.332323	0.0465706	0.0479465	1
Eucgr.J02758.v2.0	19.571	4.12363	2.04457	0.986847	1.72672	1
Eucgr.J02909.v2.0	2.25221	1.03487	1.09131	1.01079	0.587154	1
Eucgr.J03005.v2.0	2.30998	0.55712	0.585262	0.357673	0.468637	1
Eucgr.J03071.v2.0	4.64822	0.988017	1.59984	1.46071	0.621902	1
Eucgr.J03128.v2.0	0.670096	0.0123195	0.416244	0.233857	0.190371	1
Eucgr.J03181.v2.0	38.4714	13.1856	11.1209	8.63391	10.5528	1
Eucgr.K00006.v2.0	122.169	40.9126	31.439	48.2754	67.1192	1
Eucgr.K00097.v2.0	4.02516	1.37548	2.26858	2.13939	0.697125	1
Eucgr.K00138.v2.0	0.76823	0.145752	0.0728877	0.033185	0.0993732	1
Eucgr.K00139.v2.0	4.90376	2.34957	1.73279	1.16377	2.78788	1
Eucgr.K00215.v2.0	11.403	3.36469	2.49195	2.56012	2.54321	1
Eucgr.K00279.v2.0	8.829	0.962639	0	0	0	1
Eucgr.K00327.v2.0	1.65221	0.160841	0.108186	0.325846	0	1
Eucgr.K00474.v2.0	0.488655	0.0730681	0.594073	0.181378	0.225994	1
Eucgr.K00601.v2.0	0.335231	0	0.0752348	0.125909	0.164078	1
Eucgr.K00690.v2.0	1.44204	0.313721	0.589867	0.403699	0.75043	1
Eucgr.K00736.v2.0	0.439221	0.117821	0.156376	0.0861811	0.0690016	1
Eucgr.K00897.v2.0	1.87161	0.46824	0.353662	0.210846	0.478343	1
Eucgr.K00958.v2.0	2.20151	0.0387856	0	0.0517718	0	1
Eucgr.K01085.v2.0	5.54588	1.17996	0.215285	0.686439	0.390037	1
Eucgr.K01087.v2.0	0.276052	0.0690993	0.0834204	0.0710267	0.0223231	1
Eucgr.K01198.v2.0	7.72409	0	0	0.0733275	0.122931	1
Eucgr.K01254.v2.0	4.86254	2.5029	2.35836	0.685138	3.44004	1
Eucgr.K01373.v2.0	2.88562	0.234753	0	0.0398664	0	1
Eucgr.K01438.v2.0	0.244036	0.0340145	0.0765	0.149403	0.135451	1
Eucgr.K01459.v2.0	0.112829	0.053281	0.0896373	0	0.0662951	1
Eucgr.K01858.v2.0	10.7675	1.04128	0.0712951	0.0796446	0.154872	1
Eucgr.K01960.v2.0	0.273613	0.0811382	0.0484842	0.0627102	0.102671	1
Eucgr.K02029.v2.0	0.58358	0.0527817	0.107033	0	0.135753	1
Eucgr.K02054.v2.0	50.0816	6.48857	1.2082	0.982527	0.914995	1
Eucgr.K02075.v2.0	0.585879	0.133746	0.396266	0.498074	0.384116	1
Eucgr.K02096.v2.0	0.549263	0.244259	0.207007	0.459747	0	1
Eucgr.K02118.v2.0	8.24856	1.18458	0	0.0450814	0.0855601	1
Eucgr.K02121.v2.0	0.224805	0.0382631	0.0137971	0	0	1
Eucgr.K02192.v2.0	5.32045	1.03611	1.00515	0.237382	0.0206075	1
Eucgr.K02195.v2.0	0.672317	0.364953	0.490101	0.133295	0.349235	1
Eucgr.K02209.v2.0	6.4611	1.95783	1.56742	1.81438	1.88724	1
Eucgr.K02248.v2.0	10.596	1.98033	3.8185	4.96035	5.98145	1
Eucgr.K02251.v2.0	1.06796	0.0392597	0.0741682	0	0.1165	1
Eucgr.K02326.v2.0	1.7436	0.225734	0.0508735	0.197616	0.11033	1
Eucgr.K02510.v2.0	0.869463	0.154243	0.0971962	0	0	1
Eucgr.K02513.v2.0	0.552245	0.0846277	0.0132706	0	0.0285569	1
Eucgr.K02546.v2.0	0.464845	0.211143	0.517849	0.091927	0.230991	1
Eucgr.K02557.v2.0	0.28909	0.00957143	0.0893173	0.0591235	0.0424224	1
Eucgr.K02577.v2.0	0.357527	0.0692103	0.476212	0.119677	0	1
Eucgr.K02626.v2.0	8.12947	0.230335	1.00918	0.865281	0.541048	1
Eucgr.K02667.v2.0	23.0623	5.60112	3.76854	3.42145	2.89177	1
Eucgr.K02767.v2.0	1.56895	0.272476	0.180185	0.0290165	0.033954	1
Eucgr.K02797.v2.0	1.20633	0.331786	0.496627	0.255512	0.390985	1
Eucgr.K02862.v2.0	0.555479	0.0720663	0.11425	0	0.0467076	1
Eucgr.K02865.v2.0	0.430451	0.0761534	0.204743	0.163271	0.125951	1
Eucgr.K02873.v2.0	11.6752	1.97482	0.292194	0.442441	0.571099	1
Eucgr.K03095.v2.0	2.52693	0.54687	0.778339	0.917434	0.80021	1
Eucgr.K03167.v2.0	3.84765	1.29908	2.29184	2.54123	0.92846	1
Eucgr.K03194.v2.0	0.886657	0.126967	0	0.0326787	0	1
Eucgr.K03213.v2.0	1.4378	0.788024	0.746473	0.115622	1.05314	1
Eucgr.K03296.v2.0	0.655228	0.115063	0.298127	0.201486	0.323248	1
Eucgr.K03331.v2.0	0.91534	0.120127	0.100977	0.0286102	0.0270098	1
Eucgr.K03382.v2.0	0.30891	0	0.0304083	0	0	1
Eucgr.K03393.v2.0	1.5114	0.687114	0.848788	0.400952	0.689861	1
Eucgr.K03413.v2.0	1.90599	0.251435	0	0	0	1
Eucgr.K03414.v2.0	3.04349	0.451719	0.0570133	0.0793273	0.115488	1
Eucgr.K03418.v2.0	288.225	45.9563	0	0.122492	0.0829588	1
Eucgr.K03419.v2.0	19.3374	2.66421	0	0	0.0777044	1
Eucgr.K03520.v2.0	47.1875	16.8723	10.5532	12.3414	12.4306	1
Eucgr.K03538.v2.0	1.30378	0.354699	1.47502	0.136835	1.04094	1
Eucgr.L00316.v2.0	1.21332	0.322088	0.559037	0.52255	0.105022	1
Eucgr.L00331.v2.0	1.7902	0.432577	0.214335	0.264832	0.317433	1
Eucgr.L00337.v2.0	1.51809	0.351052	0.652721	0.332401	0.31267	1
Eucgr.L00446.v2.0	0.299868	0.0724623	0.114877	0.0863546	0	1
Eucgr.L00451.v2.0	2.66007	0.345709	0.327109	0.127567	0.494346	1
Eucgr.L00453.v2.0	0.393467	0.0747193	0.0277948	0	0.0458853	1
Eucgr.L00540.v2.0	12.7226	2.27533	0.819019	0.490868	0.440662	1
Eucgr.L00632.v2.0	0.309582	0.0238484	0.049425	0.013887	0.0154566	1
Eucgr.L00658.v2.0	2.91702	1.63677	2.84418	0.796491	1.42376	1
Eucgr.L00786.v2.0	7.67772	1.2694	0.141449	0.0196072	0.0375736	1
Eucgr.L00798.v2.0	0.619055	0.160949	0.13519	0.328259	0.246541	1
Eucgr.L00860.v2.0	5.76487	0.999481	0.61677	0.0685668	0.404266	1
Eucgr.L00970.v2.0	7.14303	2.32786	2.05238	1.19243	1.20273	1
Eucgr.L00984.v2.0	1.17572	0.0321986	0.242916	0.133882	0.242607	1
Eucgr.L01154.v2.0	0.652392	0.141285	0.324753	0.109619	0.136684	1
Eucgr.L01298.v2.0	4.89374	1.14311	0.669321	0.863283	0.578333	1
Eucgr.L01306.v2.0	0.22951	0.0287951	0.0456499	0.0172227	0.016198	1
Eucgr.L01376.v2.0	0.275702	0.0344704	0.027309	0.171392	0.0442701	1
Eucgr.L01388.v2.0	0.371565	0.19479	0.198765	0	0.305851	1
Eucgr.L01405.v2.0	6.01591	0.888854	0.0810646	0	0	1
Eucgr.L01417.v2.0	0.448353	0.0304877	0.254479	0.382496	0.2724	1
Eucgr.L01448.v2.0	28.9954	9.69781	5.88716	7.79396	4.39975	1
Eucgr.L01482.v2.0	7.69736	3.61355	6.31847	3.73245	1.77011	1
Eucgr.L01498.v2.0	2.19469	0.0997125	0.898017	0.40525	0.455405	1
Eucgr.L01519.v2.0	0.539605	0.111794	0.0836732	0.0629161	0.124962	1
Eucgr.L01558.v2.0	2.4288	1.3901	1.77896	2.24795	0.269465	1
Eucgr.L01595.v2.0	0.749918	0	0.291574	0.327911	0.102672	1
Eucgr.L01608.v2.0	32.2875	5.10195	0.846222	0.534371	0.308279	1
Eucgr.L01642.v2.0	3.18184	0.454463	0.912996	2.18792	2.71487	1
Eucgr.L01677.v2.0	0.467438	0.115816	0.158437	0.248039	0.31605	1
Eucgr.L01961.v2.0	3.62451	0.54264	0.0708716	0.262449	0.129011	1
Eucgr.L02058.v2.0	0.221797	0.0224322	0.0826829	0.0130382	0.0271073	1
Eucgr.L02093.v2.0	3.26748	0.09573	0	0	0	1
Eucgr.L02129.v2.0	0.732496	0.0383547	0	0	0	1
Eucgr.L02290.v2.0	3.66028	0.808261	0.414786	0.608017	0.697994	1
Eucgr.L02297.v2.0	1.0183	0.395314	0.604269	0.762362	0.134139	1
Eucgr.L02309.v2.0	1.41348	0.316571	1.3273	1.04235	0.93685	1
Eucgr.L02390.v2.0	5.51867	0.954218	0.0669948	0.037562	0.0700778	1
Eucgr.L02413.v2.0	3.01672	0.552334	1.03357	1.57164	0.718788	1
Eucgr.L02499.v2.0	2.88108	0.543367	1.91907	0.714836	0.935947	1
Eucgr.L02566.v2.0	0.230313	0.0392324	0.0714385	0.0794316	0	1
Eucgr.L02625.v2.0	1.17233	0.414875	0.525689	0.687051	0	1
Eucgr.L02879.v2.0	0.0678592	0.0253226	0	0.0417441	0.0507756	1
Eucgr.L02900.v2.0	2.80852	0.32748	0.232145	0.986033	0.0984783	1
Eucgr.L02904.v2.0	2.01218	0.0799281	0.0414471	0.0465423	0.051803	1
Eucgr.L02951.v2.0	2.62763	0.842203	1.05466	0.615649	0.626535	1
Eucgr.L03023.v2.0	3.73525	1.42967	2.70546	0.871893	1.04475	1
Eucgr.L03052.v2.0	18.3268	4.35556	4.44031	8.04673	5.27567	1
Eucgr.L03158.v2.0	0.738383	0.0465464	0.0240555	0.0823643	0.104307	1
Eucgr.L03201.v2.0	2.37966	0.534032	1.23835	1.78637	0.704635	1
Eucgr.L03237.v2.0	3.50244	0.646251	1.0482	1.09948	0.602176	1
Eucgr.L03258.v2.0	25.8423	1.57924	1.8085	0.971007	0.223556	1
Eucgr.L03291.v2.0	2.90938	0.301073	0.230438	0.360389	0.113223	1
Eucgr.L03358.v2.0	1.48157	0.347548	0.125271	0.503019	0.0784173	1
Eucgr.L03446.v2.0	0.561001	0.185457	0.312814	0.100017	0.176896	1
Eucgr.L03499.v2.0	1.40243	0.202304	0.382567	0.0883597	0.259917	1
Eucgr.L03605.v2.0	0.455765	0.125801	0.402718	0.0376217	0	1
Eucgr.L03657.v2.0	2.46775	0.536139	0.612645	0.307712	0.672989	1
Eucgr.A00098.v2.0	0.59956	1.16969	0.0301711	0	0	2
Eucgr.A00228.v2.0	4.21423	5.92627	3.19793	1.67492	1.14201	2
Eucgr.A00264.v2.0	11.2529	16.7073	1.35558	0.722944	13.6526	2
Eucgr.A00405.v2.0	11.5974	12.1011	13.412	4.27768	2.35005	2
Eucgr.A00786.v2.0	65.1317	150.51	101.843	58.4339	30.3934	2
Eucgr.A00930.v2.0	0.425672	0.551364	0.507586	0.154587	0	2
Eucgr.A01114.v2.0	4.50733	6.08055	2.40186	0.314214	0.06355	2
Eucgr.A01347.v2.0	0.180206	0.29302	0.190975	0.0235261	0.0245874	2
Eucgr.A01446.v2.0	32.2178	60.7446	64.092	32.55	12.2885	2
Eucgr.A01506.v2.0	1.8939	3.21501	0.318422	0.0727618	0	2
Eucgr.A01563.v2.0	1.35931	2.40783	0	0	0.879407	2
Eucgr.A01636.v2.0	0.187484	1.71922	0.205438	0.622275	0.653054	2
Eucgr.A01876.v2.0	1.86045	4.78057	3.96661	0.400182	0.225646	2
Eucgr.A01877.v2.0	0.904036	2.24979	0.189512	0.0420271	0.397066	2
Eucgr.A01930.v2.0	0.830087	1.30988	0.351671	0	0.347158	2
Eucgr.A01977.v2.0	0.375182	0.71243	0.202156	0.243019	0.130891	2
Eucgr.A02363.v2.0	0.251524	0.359378	0.232189	0.0520569	0.103586	2
Eucgr.A02365.v2.0	0.258202	0.482887	0.23368	0.0988967	0.217824	2
Eucgr.A02433.v2.0	12.6214	18.1911	7.80754	9.5663	3.59691	2
Eucgr.A02707.v2.0	0.357926	0.344937	0.471801	0.380512	0	2
Eucgr.A02744.v2.0	0.766339	1.52353	0.132345	0.0212099	0.976402	2
Eucgr.A02745.v2.0	6.35576	11.2135	0.0555998	0.127777	5.40201	2
Eucgr.A02746.v2.0	2.26494	8.17085	0.0378651	0.0853276	2.25693	2
Eucgr.A02747.v2.0	1.28015	2.33697	0.0543201	0	0.7592	2
Eucgr.B00716.v2.0	0.383143	0.699027	0.1608	0.346287	0.0829556	2
Eucgr.B00844.v2.0	0.3098	1.19832	0.94397	0.749639	0.213187	2
Eucgr.B00847.v2.0	5.26895	9.26129	1.32802	0.588469	10.3798	2
Eucgr.B01109.v2.0	0.876798	0.842848	0.926035	0.7492	0.185928	2
Eucgr.B01334.v2.0	0.824761	1.27118	0.0397603	0.136023	1.30777	2
Eucgr.B01394.v2.0	1.61929	2.64278	1.5501	0.559483	0.929625	2
Eucgr.B01584.v2.0	1249.4	2910.28	86.4957	63.2065	1255.72	2
Eucgr.B01663.v2.0	0	0.226458	0.150164	0.0169271	0.120869	2
Eucgr.B02269.v2.0	2.18334	3.83736	0.438631	0.117538	0.148191	2
Eucgr.B02590.v2.0	12.7852	60.9876	35.2143	10.8379	3.38918	2
Eucgr.B02917.v2.0	2.08096	7.48407	0.992699	0.539348	0.894951	2
Eucgr.B02918.v2.0	53.9136	92.0799	35.0164	23.8867	19.3924	2
Eucgr.B03333.v2.0	2.57437	5.73966	1.5899	1.18575	0.459146	2
Eucgr.B03334.v2.0	0.175097	0.268835	0.18054	0.101506	0	2
Eucgr.B03340.v2.0	0.502412	2.01146	0.920985	0.616569	0.29867	2
Eucgr.B03476.v2.0	0.401499	0.686185	0.0444198	0.0838626	0.0579445	2
Eucgr.B03483.v2.0	0.17352	0.285563	0	0.118226	0.143472	2
Eucgr.B03595.v2.0	1.52449	2.79577	2.95139	0.739805	0.09565	2
Eucgr.B03781.v2.0	74.5744	104.346	61.5488	45.1283	22.6188	2
Eucgr.B03904.v2.0	6.01244	11.8463	1.03877	0.290077	0.648057	2
Eucgr.C01225.v2.0	0.318902	0.803076	0.793191	0.256726	0.181608	2
Eucgr.C01838.v2.0	19.4138	30.5865	1.16838	0	20.2321	2
Eucgr.C01847.v2.0	0.479545	1.04995	0.953812	0.522507	0.229455	2
Eucgr.C02162.v2.0	30.2704	96.6051	54.5822	41.1296	21.7073	2
Eucgr.C02191.v2.0	2.06168	3.93475	2.87852	2.84361	0.935995	2
Eucgr.C02523.v2.0	0.167105	0.273719	0.136995	0.0478105	0.0113378	2
Eucgr.C02556.v2.0	0.0651851	1.23097	0.126764	0.494688	0.225045	2
Eucgr.C03014.v2.0	2.56314	4.32585	0.297853	0.0825751	3.18775	2
Eucgr.C03075.v2.0	3.80036	6.22446	1.05605	0.89338	6.20191	2
Eucgr.C03129.v2.0	2.41031	3.17464	2.14713	1.04733	0.741869	2
Eucgr.C03143.v2.0	0.724445	2.26974	1.27796	0.541951	0.733399	2
Eucgr.C03245.v2.0	0.285046	0.883121	0.569467	0.140834	0.317719	2
Eucgr.C03539.v2.0	1.32981	1.95686	1.38043	0.330297	0.276918	2
Eucgr.C03634.v2.0	0.233285	0.328632	0.109374	0.09966	0	2
Eucgr.C03766.v2.0	297.863	465.526	250.368	159.288	72.526	2
Eucgr.C03768.v2.0	5.23649	9.34252	4.64153	2.0496	0.925167	2
Eucgr.C03779.v2.0	15.88	38.4727	19.2347	10.5201	7.10069	2
Eucgr.C03809.v2.0	2.17841	3.64436	1.38944	0.437303	0.0574587	2
Eucgr.C03880.v2.0	0.12488	0.321461	0.155242	0	0	2
Eucgr.C04391.v2.0	0.120329	0.556014	0.218547	0.0267578	0	2
Eucgr.D00001.v2.0	1.56017	10.5569	5.49444	3.18106	4.76859	2
Eucgr.D00174.v2.0	3.2429	3.99255	3.4488	0.864111	1.83307	2
Eucgr.D00212.v2.0	0.363815	1.80157	1.02085	1.08929	0.899873	2
Eucgr.D00406.v2.0	1.30578	3.56084	1.80038	0.869661	2.08416	2
Eucgr.D00523.v2.0	3.29546	15.1826	9.9504	7.99644	9.31474	2
Eucgr.D00814.v2.0	0.951411	1.07883	0.754813	0.417881	0.168781	2
Eucgr.D00849.v2.0	0.0363424	0.351595	0.17773	0.112843	0.136059	2
Eucgr.D00859.v2.0	0.371135	0.519529	0.172817	0.0822756	0.168018	2
Eucgr.D00861.v2.0	0.280266	0.283432	0.274101	0.102166	0	2
Eucgr.D00869.v2.0	0.162799	0.676155	0.224814	0.166219	0.0682818	2
Eucgr.D00871.v2.0	0.318289	0.534914	0.12565	0	0.133947	2
Eucgr.D00906.v2.0	0.249882	0.230048	0.361791	0.0240652	0.101673	2
Eucgr.D00928.v2.0	0.79	1.33937	0.650898	0.216748	0.207114	2
Eucgr.D00934.v2.0	0.30806	1.97043	1.17969	0.141113	0.0880705	2
Eucgr.D01027.v2.0	31.952	55.1469	31.7528	27.096	13.5556	2
Eucgr.D01127.v2.0	0.214776	0.5929	0.631872	0.0766381	0	2
Eucgr.D01283.v2.0	2.56413	3.21715	2.87706	1.08279	0.730408	2
Eucgr.D01314.v2.0	0.638175	0.792568	0.846559	0.0520055	0.266486	2
Eucgr.D01495.v2.0	0.412939	0.784372	0.290507	0.209517	0.11187	2
Eucgr.D01632.v2.0	0.174622	0.353468	0.0331056	0	0	2
Eucgr.D01678.v2.0	17.4762	27.4282	14.3562	11.9461	6.79726	2
Eucgr.D01852.v2.0	0.0597946	1.15862	0.55687	0.114748	0.343848	2
Eucgr.D01954.v2.0	0.510785	1.38066	0.305536	0.0804118	0.338023	2
Eucgr.D02395.v2.0	1.76592	8.16905	5.37376	5.43462	4.21304	2
Eucgr.E00195.v2.0	4.3492	7.69768	3.26583	1.91441	1.06462	2
Eucgr.E00798.v2.0	16.0892	22.1555	11.143	5.53089	10.2703	2
Eucgr.E00894.v2.0	0.0377214	0.877218	0.327018	0.487825	0.19094	2
Eucgr.E01115.v2.0	74.5236	72.0142	71.0828	29.5415	14.4101	2
Eucgr.E01163.v2.0	0.545198	0.926693	0.0967899	0	0.0276369	2
Eucgr.E01343.v2.0	0.831702	0.868226	0.687878	0.640429	0.167613	2
Eucgr.E01367.v2.0	1.61859	2.63404	1.01742	0.893685	0.322462	2
Eucgr.E01646.v2.0	4.37506	7.8409	7.55006	1.81075	1.28801	2
Eucgr.E01650.v2.0	0.443806	0.85714	0.0919359	0.0337313	0	2
Eucgr.E01654.v2.0	0.0149899	0.343609	0.210535	0.110277	0.138574	2
Eucgr.E01678.v2.0	0.60562	1.09375	0.133638	0.272793	0.271002	2
Eucgr.E02974.v2.0	0.0732277	0.557508	0.0230004	0.0528583	0	2
Eucgr.E03026.v2.0	0.344287	0.293706	0.487951	0.205221	0	2
Eucgr.E03439.v2.0	0.266028	0.601882	0.345074	0.0863405	0.41895	2
Eucgr.E03869.v2.0	4.66836	11.3682	4.17458	3.93378	2.35177	2
Eucgr.E03884.v2.0	1.49869	2.67607	1.97509	1.20486	0.542998	2
Eucgr.F00171.v2.0	0.397087	0.935786	0.0966804	0.385677	0.247985	2
Eucgr.F01120.v2.0	0.107323	0.43852	0.379382	0.149808	0.144269	2
Eucgr.F01307.v2.0	1.45783	2.90257	1.96918	1.01067	0.525487	2
Eucgr.F01353.v2.0	0.263247	1.32806	0.800418	0.326177	0.490253	2
Eucgr.F01835.v2.0	0.0593548	0.332575	0.15906	0.0489331	0.0279483	2
Eucgr.F02065.v2.0	0.0852684	0.483054	0.117429	0.0292053	0	2
Eucgr.F02489.v2.0	3.0748	3.60037	4.24011	2.73742	0.585284	2
Eucgr.F02518.v2.0	0	0.266544	0.168728	0.0210722	0.0591319	2
Eucgr.F02858.v2.0	0.0161919	0.182224	0.0689864	0.125421	0.0928696	2
Eucgr.F03931.v2.0	0.290941	1.50251	0.49885	0.800099	0.773877	2
Eucgr.F04125.v2.0	2.43488	3.80264	0.930539	0.971835	0.0731314	2
Eucgr.G00260.v2.0	0	0.544807	0.395658	0.272075	0.112632	2
Eucgr.G00371.v2.0	0.285236	0.405733	0.121028	0.231416	0.0612185	2
Eucgr.G00394.v2.0	0.564994	1.23568	0.429565	0.0686503	0.544005	2
Eucgr.G00511.v2.0	3.91503	6.09666	3.16216	1.57542	1.1034	2
Eucgr.G00596.v2.0	0.680224	1.40287	1.23757	0.249672	1.22401	2
Eucgr.G00980.v2.0	12.9275	24.5675	0.142979	0.0638101	0.0302184	2
Eucgr.G01001.v2.0	0.707741	0.740107	0.660689	0.388109	0.169872	2
Eucgr.G01158.v2.0	0.154732	0.204378	0.128334	0.00911909	0.0255896	2
Eucgr.G01230.v2.0	0.388432	1.70346	0.612252	0.442727	0.601976	2
Eucgr.G01328.v2.0	1.93077	3.54938	0.0363765	0	0	2
Eucgr.G01473.v2.0	0.0916065	1.29965	1.13559	0.177918	0.330201	2
Eucgr.G01690.v2.0	0.831789	1.39182	1.4502	0.678864	0.168578	2
Eucgr.G01913.v2.0	0.114595	0.921991	0.0740469	0.244392	0.166791	2
Eucgr.G02354.v2.0	0.416039	0.618491	0.178037	0	0	2
Eucgr.G02375.v2.0	8.86961	13.4419	6.27408	3.9978	2.20279	2
Eucgr.G02577.v2.0	3.68448	10.0601	5.38422	4.08321	1.69473	2
Eucgr.G02660.v2.0	0	0.385938	0.285314	0.140982	0.0388522	2
Eucgr.G02724.v2.0	4.8667	5.46737	4.00901	1.36502	2.55993	2
Eucgr.G02880.v2.0	5.17526	8.89592	10.4103	4.17862	1.74727	2
Eucgr.G02890.v2.0	0.615143	0.799987	0.188223	0	0.910313	2
Eucgr.G02910.v2.0	3.82692	5.4888	3.75565	2.69938	1.0788	2
Eucgr.G02972.v2.0	0.388511	0.646832	0.0999897	0.41207	0.283629	2
Eucgr.G02973.v2.0	0.251734	0.333218	0.281897	0.0347118	0.17057	2
Eucgr.G03000.v2.0	0.451664	2.38972	1.00976	0.124396	0	2
Eucgr.G03051.v2.0	0.759583	0.681302	0.791547	0.185837	0.138527	2
Eucgr.G03108.v2.0	0.0932428	1.24677	0.478255	0.26892	0.466911	2
Eucgr.G03299.v2.0	0.0895339	0.6539	0.566512	0.14838	0.028048	2
Eucgr.H00266.v2.0	8.69533	11.8334	5.60599	0.985492	0.194822	2
Eucgr.H00378.v2.0	0.0442646	0.436405	0.0393742	0.102078	0.0694	2
Eucgr.H00382.v2.0	0.524719	3.45432	1.01906	1.05214	0.87271	2
Eucgr.H00384.v2.0	8.20754	10.6831	9.42411	5.66001	1.88245	2
Eucgr.H00470.v2.0	20.0548	43.4684	46.5724	17.3338	4.55664	2
Eucgr.H00473.v2.0	1.34767	5.76641	5.03739	1.30962	0.256684	2
Eucgr.H00583.v2.0	1.38775	1.98983	0.654636	0.373323	0	2
Eucgr.H00738.v2.0	0.754677	5.76635	3.53032	3.67667	2.47016	2
Eucgr.H00775.v2.0	16.2548	29.3308	0.908125	1.84404	15.6262	2
Eucgr.H00945.v2.0	0.017544	0.230107	0.151257	0.0899474	0.119661	2
Eucgr.H01164.v2.0	0.366494	0.63588	0.195266	0.088794	0.0482909	2
Eucgr.H01177.v2.0	0.184055	0.968372	0.851778	0.0641302	0.42433	2
Eucgr.H01218.v2.0	0.65185	1.35463	0.705094	0.254105	0.448281	2
Eucgr.H01504.v2.0	0.142994	0.308037	0.159526	0.28793	0	2
Eucgr.H01594.v2.0	0.393226	0.883797	0.151588	0.0689322	0.199118	2
Eucgr.H01609.v2.0	0.758315	0.941577	0.539715	0.324663	0.151039	2
Eucgr.H01666.v2.0	0.0793671	0.374463	0.127581	0.0845231	0	2
Eucgr.H01674.v2.0	0.0171064	0.289197	0.0560528	0.0837119	0.078908	2
Eucgr.H01947.v2.0	2.26016	3.0004	0.382606	0.0836748	3.64491	2
Eucgr.H02040.v2.0	0.372289	0.781519	0.0965168	0.0540349	0	2
Eucgr.H02178.v2.0	0.181065	1.07266	0.607726	0.373901	0.804444	2
Eucgr.H02445.v2.0	4.24003	4.77779	3.50395	1.47334	1.14236	2
Eucgr.H02452.v2.0	0.974701	2.01266	0.59719	0.499497	0.0550853	2
Eucgr.H02562.v2.0	2.43679	4.40313	2.03478	1.543	1.05223	2
Eucgr.H02568.v2.0	0.793098	1.3553	0.782285	0.66496	0.255512	2
Eucgr.H02656.v2.0	1.75121	2.65179	0.921504	0.51733	0.751271	2
Eucgr.H02719.v2.0	8.03131	16.5216	0.504181	0.405281	12.9429	2
Eucgr.H03184.v2.0	3.42426	6.19604	3.48367	1.0415	3.8109	2
Eucgr.H03340.v2.0	26.9029	44.8097	28.2228	16.5925	9.20136	2
Eucgr.H03422.v2.0	0.542894	1.45961	0.469577	0.308912	0.18635	2
Eucgr.H04052.v2.0	2.51319	3.84169	1.78298	1.18015	0.105277	2
Eucgr.H04220.v2.0	0.805205	1.65567	0.37178	0	0.0621474	2
Eucgr.H04374.v2.0	26.2487	40.2447	40.5428	11.1295	1.76782	2
Eucgr.H04897.v2.0	1.52918	3.90885	0.0462057	0.0770432	0.049458	2
Eucgr.H04899.v2.0	0.435432	1.10426	0	0.146871	0.0416072	2
Eucgr.H04914.v2.0	0.630953	1.27502	0.159146	0.179969	0.115141	2
Eucgr.I00411.v2.0	0.824104	0.790338	0.856511	0.150726	0	2
Eucgr.I00469.v2.0	0.620864	0.468645	0.760722	0.243692	0.0952071	2
Eucgr.I00549.v2.0	0.233381	0.28261	0.237507	0.229123	0.0207715	2
Eucgr.I00734.v2.0	22.8884	61.8663	14.9643	16.8953	7.54798	2
Eucgr.I01575.v2.0	0.395478	1.2346	0.0987785	0	0	2
Eucgr.I01887.v2.0	0.541005	1.05987	1.04365	0.673497	0.26368	2
Eucgr.I01931.v2.0	0.980344	3.39783	0.352399	0.849193	1.64313	2
Eucgr.I01944.v2.0	0.363053	1.26597	0.860632	0.45874	0.213102	2
Eucgr.I02032.v2.0	0.200378	0.193326	0.237081	0.020403	0.189704	2
Eucgr.I02065.v2.0	0.288005	4.14019	1.53995	0.55481	0.0758653	2
Eucgr.I02145.v2.0	9.1434	40.0712	10.7624	16.8865	23.6925	2
Eucgr.I02146.v2.0	0.202287	0.47679	0.36064	0.043841	0.37334	2
Eucgr.I02474.v2.0	0.0710486	0.288749	0.110215	0.105151	0	2
Eucgr.I02792.v2.0	0.652894	0.690459	0.806676	0.484283	0.0965304	2
Eucgr.J00154.v2.0	0.512479	1.24149	0	0.461011	0.225428	2
Eucgr.J00166.v2.0	0.555068	0.986646	0.0212246	0.0244299	0	2
Eucgr.J00632.v2.0	0.436651	0.805494	0.0240888	0	0	2
Eucgr.J00824.v2.0	2.54276	11.8756	3.11563	1.57842	3.50376	2
Eucgr.J00825.v2.0	21.108	57.9791	6.70148	9.63647	17.377	2
Eucgr.J00826.v2.0	190.509	432.322	101.76	153.425	171.245	2
Eucgr.J00962.v2.0	51.458	73.2382	45.0998	30.0839	16.7361	2
Eucgr.J01008.v2.0	0.105694	0.16591	0.21858	0.0752816	0	2
Eucgr.J01326.v2.0	1.16375	1.5765	1.48518	1.21837	0.320362	2
Eucgr.J01354.v2.0	1.13457	2.01109	0.0414471	0.282324	1.58977	2
Eucgr.J01453.v2.0	0.149642	0.17289	0.161526	0.0597768	0.0132042	2
Eucgr.J01668.v2.0	5.33747	9.82338	2.65837	1.29189	0.27801	2
Eucgr.J01688.v2.0	1.35959	2.93179	0.484245	0.252002	0.268509	2
Eucgr.J02105.v2.0	1.21897	2.17685	2.54476	0.982454	0.334171	2
Eucgr.J02209.v2.0	6.00334	10.0065	7.61076	3.6116	1.96955	2
Eucgr.J02656.v2.0	0.261294	0.211137	0.31932	0.193601	0	2
Eucgr.J02671.v2.0	0.430548	0.41772	0.489121	0.111052	0.218671	2
Eucgr.J02706.v2.0	21.1924	26.4761	18.0782	4.74152	3.97613	2
Eucgr.J02731.v2.0	1.85838	2.7588	0.646563	0.242865	2.32996	2
Eucgr.J02737.v2.0	1.36592	3.04338	0.499336	0	3.52441	2
Eucgr.J02843.v2.0	0	1.18922	0.164512	0.471236	0.36821	2
Eucgr.J02919.v2.0	3.2395	6.69423	4.35877	0.563082	0.971504	2
Eucgr.J03198.v2.0	0.142046	0.502039	0	0.116338	0.0571242	2
Eucgr.K00161.v2.0	1.43023	2.48734	1.29004	0.267587	0.482992	2
Eucgr.K00209.v2.0	0.8179	0.882898	0.765085	0.213316	0.741475	2
Eucgr.K00956.v2.0	0.651859	0.890649	0.518596	0.747349	0.0441055	2
Eucgr.K00957.v2.0	0	0.955308	0.595489	0.36659	0.132012	2
Eucgr.K00987.v2.0	0.710668	2.15189	0.480925	0.0527514	0	2
Eucgr.K00996.v2.0	0.0814406	0.208871	0.162292	0.11674	0	2
Eucgr.K01015.v2.0	0.77709	0.889021	0.732586	0.175701	0.113214	2
Eucgr.K01106.v2.0	0	0.240042	0.0539785	0.0598644	0	2
Eucgr.K01380.v2.0	4.36204	5.29142	3.59385	1.6077	0.827567	2
Eucgr.K01556.v2.0	0.311312	0.429815	0.251982	0.0947207	0	2
Eucgr.K01703.v2.0	0	0.571425	0.215303	0.144194	0.300653	2
Eucgr.K02042.v2.0	1.66621	2.10149	1.51847	0.233615	1.42753	2
Eucgr.K02320.v2.0	0.121391	0.51113	0.521185	0.10239	0.067139	2
Eucgr.K02639.v2.0	0.215737	0.336713	0.10622	0	0.32811	2
Eucgr.K02695.v2.0	10.0935	17.7985	0.642312	0.54792	10.0739	2
Eucgr.K02946.v2.0	21.2066	29.5375	13.3811	14.2395	5.1562	2
Eucgr.K03008.v2.0	0.165861	0.372883	0	0.0133789	0	2
Eucgr.K03068.v2.0	1.29673	1.31392	1.36044	0.432771	0.316962	2
Eucgr.K03192.v2.0	0.370168	0.8302	0.168077	0.0270446	0.0543261	2
Eucgr.K03295.v2.0	0.21292	1.3303	0.801429	0.434388	0.677167	2
Eucgr.K03335.v2.0	6.04886	13.0033	9.88891	5.54759	2.85456	2
Eucgr.K03343.v2.0	0.46229	0.631872	0.430555	0.250742	0.0936482	2
Eucgr.K03407.v2.0	0.203832	0.352515	0.0639004	0	0.0694336	2
Eucgr.L00123.v2.0	3.11229	6.73927	3.35768	1.76771	0.517903	2
Eucgr.L00132.v2.0	0.706013	1.14653	0.784298	0.209163	0.396368	2
Eucgr.L00134.v2.0	0	0.392724	0.170051	0.14159	0.116144	2
Eucgr.L00141.v2.0	1.86175	2.59807	1.32168	0.230374	0.381503	2
Eucgr.L00142.v2.0	1.61163	2.06169	1.19572	0.81398	0.279557	2
Eucgr.L00599.v2.0	1.43816	1.59375	1.23671	0.74441	0.372374	2
Eucgr.L00730.v2.0	18.7279	32.3333	1.22451	2.35402	15.9771	2
Eucgr.L00803.v2.0	1.38565	3.93726	0.0555998	0	0	2
Eucgr.L00823.v2.0	0.0205892	0.281335	0.190638	0.177764	0.0778744	2
Eucgr.L00851.v2.0	1.47471	3.44709	0.995329	1.65855	0.785971	2
Eucgr.L00997.v2.0	0.112978	0.411691	0.0425374	0.146419	0	2
Eucgr.L01093.v2.0	0.0443431	0.114366	0.0580658	0.0328135	0	2
Eucgr.L01104.v2.0	1.54974	7.23713	7.6549	1.14337	0.816077	2
Eucgr.L01234.v2.0	1.31577	1.34455	1.49047	1.79523	0.252488	2
Eucgr.L01279.v2.0	7.23755	9.32959	8.58003	3.27663	2.35585	2
Eucgr.L01433.v2.0	0.625879	0.953208	0.14744	0.584559	0.21063	2
Eucgr.L01488.v2.0	0.0574342	0.383494	0.0525819	0.0586438	0	2
Eucgr.L01766.v2.0	0.015034	0.12027	0.050901	0	0.0229617	2
Eucgr.L01793.v2.0	0.686649	2.10694	1.85999	0.544448	0.508235	2
Eucgr.L01891.v2.0	2.15412	6.3692	2.22654	1.32888	2.27222	2
Eucgr.L02370.v2.0	0.533843	0.650884	0.389358	0.124162	0.0388107	2
Eucgr.L02447.v2.0	0.0847533	0.963126	0.202253	0.544489	0.364045	2
Eucgr.L02568.v2.0	1.16641	1.24783	1.27394	0.242911	0.307611	2
Eucgr.L02665.v2.0	4.16438	5.85643	2.76748	0.92399	2.44055	2
Eucgr.L02750.v2.0	0.0842293	0.13798	0.0823921	0.00828423	0.0661975	2
Eucgr.L03097.v2.0	0	0.884384	0.287071	0.253008	0.64113	2
Eucgr.L03222.v2.0	0.261881	0.885636	0.281924	0	0.261765	2
Eucgr.L03223.v2.0	0.408121	0.570011	0.196788	0.0322398	0.164954	2
Eucgr.L03228.v2.0	4.96018	7.60452	2.04701	1.6344	1.80395	2
Eucgr.L03261.v2.0	1.16268	1.64307	1.22974	0.34457	1.24098	2
Eucgr.A00231.v2.0	5.37369	5.27238	2.63721	2.29479	1.30972	3
Eucgr.A00291.v2.0	5.1871	5.17417	0.49461	0.0924376	3.45998	3
Eucgr.A00333.v2.0	44.5749	51.0976	3.90605	4.02894	23.8965	3
Eucgr.A00513.v2.0	15.2566	19.4565	0.925403	0.361047	0.105685	3
Eucgr.A00639.v2.0	5.79109	5.45877	1.97573	3.05016	1.08501	3
Eucgr.A00721.v2.0	1.30283	1.68056	0.51271	0.158181	0.12884	3
Eucgr.A00852.v2.0	1.21506	1.21454	0.552195	0.255514	0.11455	3
Eucgr.A00895.v2.0	2.90081	2.68004	1.30638	0.719148	0.396554	3
Eucgr.A01154.v2.0	2.17957	2.21897	0.309566	0.26818	0.277894	3
Eucgr.A01255.v2.0	59.9218	79.5632	4.12639	2.99157	30.1307	3
Eucgr.A01257.v2.0	4.74793	5.50341	0.0320488	0.146824	2.11084	3
Eucgr.A01269.v2.0	220.32	192.877	48.7569	38.8018	31.4988	3
Eucgr.A01380.v2.0	32.4743	33.9395	11.133	7.39872	8.34955	3
Eucgr.A01600.v2.0	3.21409	2.56863	2.02371	0.466324	0.540537	3
Eucgr.A01796.v2.0	14.3263	11.7955	5.15557	1.1027	0.0787945	3
Eucgr.A01851.v2.0	1.71188	1.35521	1.02764	0.27213	0.503531	3
Eucgr.A01871.v2.0	7.01697	9.34814	0.0941905	0.185372	0.104244	3
Eucgr.A01903.v2.0	6.50529	8.37237	1.74359	1.04575	0.498605	3
Eucgr.A02209.v2.0	888.768	680.772	188.281	53.518	25.1541	3
Eucgr.A02212.v2.0	21.1751	17.074	4.50377	1.34631	1.98642	3
Eucgr.A02328.v2.0	5.57206	5.17301	3.29861	3.3124	1.43175	3
Eucgr.A02574.v2.0	5.52847	4.19331	2.3731	1.31486	0.784043	3
Eucgr.A02687.v2.0	23.2145	18.1147	9.04175	4.95954	5.94279	3
Eucgr.A02694.v2.0	9.1404	8.33727	5.45254	3.74617	2.33831	3
Eucgr.A02844.v2.0	9.86488	10.3222	4.14082	2.34969	3.02343	3
Eucgr.A02870.v2.0	2.13916	3.22734	0.0775041	0.196639	0.294394	3
Eucgr.A02980.v2.0	1.26779	1.29392	0.338483	0.248437	0.64949	3
Eucgr.A02982.v2.0	6.74703	5.60193	0.434548	1.05896	1.47284	3
Eucgr.A02983.v2.0	17.1797	16.2875	1.63633	6.23228	4.86506	3
Eucgr.B00086.v2.0	8.13931	8.73278	0.839327	0.26414	0.0938145	3
Eucgr.B00094.v2.0	1.19806	1.4149	0.241632	0.529601	0.992122	3
Eucgr.B00241.v2.0	5.68528	4.99359	1.448	0.954475	0.401154	3
Eucgr.B00325.v2.0	0.720541	0.698108	0.474478	0.0943288	0.647126	3
Eucgr.B00404.v2.0	0.233607	0.181499	0.0701519	0	0.017326	3
Eucgr.B00513.v2.0	1.82929	1.57128	0	0.0370965	0.170061	3
Eucgr.B00555.v2.0	0.372553	0.280315	0.0580636	0.0319753	0.0152963	3
Eucgr.B00742.v2.0	4.33612	3.76384	2.02168	1.23449	0.528808	3
Eucgr.B00850.v2.0	10.4445	12.7009	0.913578	0.602844	15.5408	3
Eucgr.B01055.v2.0	6.70909	6.90382	0.302776	0.0927187	0.529842	3
Eucgr.B01056.v2.0	3.5409	2.67562	0.0586204	0.0646167	0	3
Eucgr.B01241.v2.0	51.9603	37.6516	8.78824	2.26528	0.41697	3
Eucgr.B01531.v2.0	19.0505	22.461	4.67008	3.56667	11.2239	3
Eucgr.B01784.v2.0	0.459888	0.418636	0.262122	0.245581	0.0755073	3
Eucgr.B02164.v2.0	20.3308	18.3751	4.17844	1.93929	0.297618	3
Eucgr.B02295.v2.0	0.380416	0.305248	0.157226	0.160044	0.0786339	3
Eucgr.B02853.v2.0	2.56509	2.07219	0.582256	0.801271	1.00382	3
Eucgr.B02873.v2.0	5.97724	4.41138	1.4398	0.704022	0.823243	3
Eucgr.B03065.v2.0	3.76261	3.7144	0.174621	0.221178	0.0304181	3
Eucgr.B03225.v2.0	95.6279	86.3761	27.2846	13.1088	8.49129	3
Eucgr.B03252.v2.0	0.354451	0.306783	0.134614	0.103951	0.070868	3
Eucgr.B03477.v2.0	0.126726	0.173677	0.0262022	0	0.0910639	3
Eucgr.B03520.v2.0	9.90325	7.62474	5.0981	3.41457	1.09014	3
Eucgr.B03592.v2.0	23.138	24.3676	4.38114	2.50389	2.27428	3
Eucgr.B03609.v2.0	0.599137	0.501266	0.267186	0.287225	0.155067	3
Eucgr.B03637.v2.0	0.123991	0.15146	0	0.0190273	0.010348	3
Eucgr.B03641.v2.0	6.25426	7.11022	1.17799	1.69101	1.05518	3
Eucgr.B03654.v2.0	0.320649	0.342123	0.0115455	0.0396319	0.0249289	3
Eucgr.B03657.v2.0	0.518986	0.38199	0	0	0	3
Eucgr.B03972.v2.0	1.00177	0.796768	0.537202	0.0190073	0.47848	3
Eucgr.B04003.v2.0	4.84857	5.82705	0.115246	0.0587875	0.0237796	3
Eucgr.B04017.v2.0	2.67501	2.45376	2.19313	1.68077	0.659693	3
Eucgr.B04040.v2.0	2.08279	1.84993	0.55407	0.137543	0	3
Eucgr.C00253.v2.0	8.79058	8.99096	4.48661	0.817875	0.711418	3
Eucgr.C00333.v2.0	1.67282	1.69805	1.16042	0.161542	0.0890363	3
Eucgr.C00387.v2.0	0.624837	0.626605	0.235117	0.158447	0.35848	3
Eucgr.C00389.v2.0	0.807119	0.649857	0.547668	0.153286	0.32174	3
Eucgr.C00395.v2.0	0.461537	0.349269	0.181937	0.0744272	0.035132	3
Eucgr.C00680.v2.0	0.605008	0.431633	0.535981	0	0.0763621	3
Eucgr.C00686.v2.0	0.270499	0.223613	0.150774	0	0	3
Eucgr.C00812.v2.0	1.6321	1.93257	0.229119	0.419922	0.600611	3
Eucgr.C00927.v2.0	0.541539	0.525675	0.271083	0.0300763	0.0576358	3
Eucgr.C00955.v2.0	1.26818	1.07573	0.531425	0.313442	0.208391	3
Eucgr.C01015.v2.0	4.93841	5.22343	1.71416	0.582213	0.123363	3
Eucgr.C01178.v2.0	20.6228	18.6553	7.94772	7.16183	5.23559	3
Eucgr.C01201.v2.0	1.07617	1.16943	0.737038	0.150772	0.391027	3
Eucgr.C01203.v2.0	1.21333	1.37631	0.331332	0.226503	0.348042	3
Eucgr.C01446.v2.0	1.64922	2.07371	0.417396	0.0871603	0.209835	3
Eucgr.C02337.v2.0	11.6327	10.0392	4.89865	2.55844	2.25427	3
Eucgr.C02340.v2.0	4.08269	4.51195	1.34679	1.15523	0.583507	3
Eucgr.C02416.v2.0	0.541225	0.461746	0.37482	0.075939	0.371719	3
Eucgr.C02812.v2.0	660.574	492.973	11.0567	3.00462	0.982598	3
Eucgr.C02906.v2.0	1.1805	1.00254	0.904915	0.210503	0.442951	3
Eucgr.C02910.v2.0	57.4819	54.9947	13.5904	15.3775	8.28401	3
Eucgr.C02911.v2.0	76.7807	70.4216	5.04983	0.398239	0.238753	3
Eucgr.C02947.v2.0	82.794	130.765	1.88362	1.42971	82.4112	3
Eucgr.C03101.v2.0	7.12344	6.93278	3.53499	1.72419	1.20893	3
Eucgr.C03125.v2.0	6.25227	5.31573	2.1596	1.00357	0.933681	3
Eucgr.C03289.v2.0	28.3788	25.8347	16.0525	6.13592	7.4893	3
Eucgr.C03375.v2.0	0.629554	0.521623	0.0981225	0.334107	0.236872	3
Eucgr.C03525.v2.0	35.6986	35.7965	3.7156	0.965889	34.101	3
Eucgr.C03624.v2.0	0.608999	0.623934	0.513749	0.0446913	0	3
Eucgr.C03776.v2.0	189.181	145.433	58.9215	31.6158	10.5761	3
Eucgr.C03823.v2.0	11.9476	14.3887	4.54566	4.38259	2.88278	3
Eucgr.C03854.v2.0	2.95624	2.09892	0.0636861	0.186334	0.0136792	3
Eucgr.C03872.v2.0	1.44066	1.21258	0.117459	0.221239	0.604779	3
Eucgr.C03882.v2.0	4.24856	4.01273	0.203834	0	0.136076	3
Eucgr.C03993.v2.0	2.58127	3.43177	0.997639	0.507964	0.331108	3
Eucgr.C04184.v2.0	8.35915	7.81913	2.81618	2.00615	1.50263	3
Eucgr.C04221.v2.0	17.8134	15.0999	3.82319	3.57987	2.21362	3
Eucgr.C04293.v2.0	49.9269	39.481	16.0667	12.2577	8.84681	3
Eucgr.C04317.v2.0	0.337877	0.471115	0.0700451	0.0200713	0	3
Eucgr.C04390.v2.0	3.41712	2.84297	0.977581	0.0269548	0.0660142	3
Eucgr.D00037.v2.0	91.5944	82.1577	57.4206	30.8238	18.2668	3
Eucgr.D00070.v2.0	2.84653	2.15764	0.195034	0.17343	0.0823676	3
Eucgr.D00139.v2.0	1.76814	1.33812	0.487261	0.217453	0.0245661	3
Eucgr.D00167.v2.0	6.28459	5.79221	1.99927	1.10876	0.578835	3
Eucgr.D00254.v2.0	1.5649	1.55569	0.167138	0.0627868	0.0422537	3
Eucgr.D00302.v2.0	7.47803	7.82056	0.606066	0.36158	0.211555	3
Eucgr.D00354.v2.0	100.877	88.1264	40.1009	27.0401	18.7871	3
Eucgr.D00371.v2.0	0.992606	0.93684	0.188268	0.285358	0.235541	3
Eucgr.D00492.v2.0	6.76073	7.87026	0.0264045	0	0	3
Eucgr.D00547.v2.0	0.889821	0.910013	0.497511	0.248894	0.79361	3
Eucgr.D00575.v2.0	1.52124	1.66093	0.0636602	0	0.0716974	3
Eucgr.D00646.v2.0	0.77953	0.662336	0.134018	0	0.179589	3
Eucgr.D00647.v2.0	2.56206	2.32447	1.41688	0.974153	0.233423	3
Eucgr.D00689.v2.0	2.19902	2.05434	2.10777	0.555427	0.737427	3
Eucgr.D00735.v2.0	2.80212	2.21496	1.91416	0.817329	0.444806	3
Eucgr.D00751.v2.0	1.96549	1.9901	0.489232	1.2078	0.790937	3
Eucgr.D00863.v2.0	2.85579	3.14639	0.68516	0.215223	0.122058	3
Eucgr.D00901.v2.0	0.150177	0.128196	0.070698	0	0.0553115	3
Eucgr.D00974.v2.0	1.37658	1.54688	0.46917	0.26547	0.524051	3
Eucgr.D01006.v2.0	0.641732	0.759189	0.0423413	0.0783985	0.0172909	3
Eucgr.D01008.v2.0	14.1101	10.878	2.35613	2.34523	0.443351	3
Eucgr.D01050.v2.0	4.76393	3.99294	3.41488	1.20883	1.81468	3
Eucgr.D01129.v2.0	2.17802	2.15351	0.108569	0	0.0415519	3
Eucgr.D01643.v2.0	0.497671	0.445385	0	0	0	3
Eucgr.D01645.v2.0	1.66681	1.38098	1.43496	0.435137	0.0534218	3
Eucgr.D01646.v2.0	1.14856	1.41999	0.0880748	0	0	3
Eucgr.D01763.v2.0	1.86209	2.14132	0.0392206	0.0591231	0	3
Eucgr.D01765.v2.0	3.2878	2.58274	1.79237	0.400685	0.121674	3
Eucgr.D01809.v2.0	0.545519	0.476216	0.173699	0.257394	0	3
Eucgr.D01839.v2.0	97.5942	124.177	40.5755	37.515	26.3809	3
Eucgr.D01894.v2.0	0.505289	0.496242	0.316797	0.0646558	0.290161	3
Eucgr.D01995.v2.0	22.0991	21.1262	9.19336	4.81353	3.45038	3
Eucgr.D02013.v2.0	0.393546	0.345014	0.174646	0.129027	0.0457336	3
Eucgr.D02029.v2.0	20.865	24.8162	5.66525	7.5199	9.61393	3
Eucgr.D02045.v2.0	18.5235	14.1079	1.41183	1.2157	0.761375	3
Eucgr.D02056.v2.0	1.2441	1.36753	0.770742	0.245562	0.342458	3
Eucgr.D02259.v2.0	7.59879	6.4523	3.62529	0.59238	0.0503183	3
Eucgr.D02273.v2.0	8.64039	10.4962	1.99006	1.03612	1.27182	3
Eucgr.D02356.v2.0	2.43188	2.70127	0.901505	0.156696	0.0244901	3
Eucgr.D02543.v2.0	12.1171	9.26261	2.03066	2.02282	1.69952	3
Eucgr.D02646.v2.0	6.24105	7.31033	1.24043	0.314439	0.213132	3
Eucgr.E00261.v2.0	1.1673	0.985602	0.0738787	0.111071	0	3
Eucgr.E00693.v2.0	0.0768437	0.0830664	0	0.0146229	0.022149	3
Eucgr.E00812.v2.0	132.358	157.1	74.5199	27.6613	21.2321	3
Eucgr.E00930.v2.0	1.09949	0.882511	0.436908	0.596492	0.111134	3
Eucgr.E01330.v2.0	0.187862	0.20147	0.142463	0.0391946	0	3
Eucgr.E01532.v2.0	0.347891	0.451815	0.088038	0.0664352	0	3
Eucgr.E01536.v2.0	2.37029	1.80257	0.522337	0.108511	0.246849	3
Eucgr.E01548.v2.0	4.27962	4.93201	2.06674	1.75943	1.03134	3
Eucgr.E01562.v2.0	1.04235	1.06071	0.341948	0.601787	0.232115	3
Eucgr.E01563.v2.0	1.17215	1.36177	0.358649	0.167771	0.425179	3
Eucgr.E01659.v2.0	0.548625	0.429257	0.0840388	0.0759647	0.174537	3
Eucgr.E01892.v2.0	6.32008	5.45849	2.4783	0.746729	1.55494	3
Eucgr.E02372.v2.0	0.0917589	0.0788555	0.0085378	0.0292085	0	3
Eucgr.E02490.v2.0	0.375001	0.302067	0.0677344	0.116427	0.0274856	3
Eucgr.E02690.v2.0	3.28237	3.34922	0.243699	0.0489212	0.376861	3
Eucgr.E03010.v2.0	2.1278	2.26963	0.894276	0.392202	0.851488	3
Eucgr.E03260.v2.0	29.8494	24.1861	10.9039	8.50898	7.08225	3
Eucgr.E03451.v2.0	5.21389	6.01763	0.497386	0.356432	2.91135	3
Eucgr.E03457.v2.0	1.23516	1.45195	0.371295	0.696972	0.755299	3
Eucgr.E03558.v2.0	73.4397	117.696	3.35296	3.90918	48.0354	3
Eucgr.E03563.v2.0	82.0235	71.321	10.3591	7.18152	4.51071	3
Eucgr.E03568.v2.0	42.3296	35.046	7.90379	4.74398	7.47398	3
Eucgr.E03586.v2.0	0.992382	0.961862	0.560061	0.184663	0.397487	3
Eucgr.E03617.v2.0	3.51903	3.95048	1.50991	1.07907	0.797256	3
Eucgr.E03660.v2.0	0.294648	0.22659	0	0	0.0185412	3
Eucgr.E03667.v2.0	4.14544	3.54575	0.79379	0.377066	0.188767	3
Eucgr.E03687.v2.0	3.33128	2.64272	1.21287	1.06808	0.607689	3
Eucgr.E03789.v2.0	4.31733	3.34921	2.70852	1.24393	1.00492	3
Eucgr.E03865.v2.0	1.89702	2.22711	0.849789	0.343898	0.0735161	3
Eucgr.E04087.v2.0	0.715815	0.664512	0.366002	0.178595	0.333389	3
Eucgr.E04191.v2.0	0.191856	0.240775	0.0787857	0.102126	0	3
Eucgr.E04193.v2.0	0.917507	0.829455	0.490812	0.563357	0.160802	3
Eucgr.E04238.v2.0	1.76202	2.07223	0.285093	0.309841	0.35229	3
Eucgr.E04245.v2.0	4.23999	3.63174	1.0903	0.893554	0.664149	3
Eucgr.E04327.v2.0	34.1805	30.647	13.1714	9.33862	8.606	3
Eucgr.F00036.v2.0	3.10603	2.31377	0.108157	0.0200509	0.0223172	3
Eucgr.F00156.v2.0	47.2022	35.5072	8.52056	2.71012	1.01394	3
Eucgr.F00248.v2.0	0.359447	0.296221	0.205155	0.199814	0	3
Eucgr.F00249.v2.0	24.8088	31.4894	12.0798	10.8053	7.9001	3
Eucgr.F00375.v2.0	0.769971	0.621493	0.435374	0	0.393561	3
Eucgr.F00505.v2.0	3.08964	2.87262	0.758253	1.02119	0.968511	3
Eucgr.F01372.v2.0	0.691388	0.587108	0.404807	0.162983	0.0771836	3
Eucgr.F01570.v2.0	0.316437	0.449002	0.0871412	0.167773	0.310039	3
Eucgr.F01758.v2.0	88.6214	71.0488	18.2198	4.77828	0.335163	3
Eucgr.F01762.v2.0	15.8031	12.8777	3.47059	1.14407	0.197829	3
Eucgr.F01765.v2.0	27.7316	21.7479	7.73897	1.82514	0.0165227	3
Eucgr.F01797.v2.0	0.172313	0.170887	0.0694376	0.0085613	0.0164062	3
Eucgr.F01857.v2.0	16.3987	22.3498	6.4866	4.90812	2.10451	3
Eucgr.F01919.v2.0	10.1633	9.72349	6.78916	2.5406	1.20336	3
Eucgr.F01924.v2.0	8.92805	7.78984	5.35058	3.15241	2.03613	3
Eucgr.F02549.v2.0	2.51349	2.23082	0.647463	0.358704	0.0680262	3
Eucgr.F02652.v2.0	134.607	117.705	34.0836	21.663	14.4824	3
Eucgr.F02724.v2.0	0.319829	0.361206	0.119548	0.0669449	0.167064	3
Eucgr.F02902.v2.0	1.56101	1.29279	0.46847	0.0412589	0.0393862	3
Eucgr.F03127.v2.0	2.15631	1.86141	0.505186	0.615677	0.224057	3
Eucgr.F03245.v2.0	21.3302	28.1867	4.61641	2.84264	26.8581	3
Eucgr.F03258.v2.0	0.441785	0.489269	0.0108646	0.0376268	0.0741674	3
Eucgr.F03292.v2.0	4.33794	4.40542	1.96582	0.864664	1.33603	3
Eucgr.F03413.v2.0	291.686	228.289	74.2112	41.6898	33.0435	3
Eucgr.F03880.v2.0	0.537038	0.573639	0.30909	0.116829	0.348943	3
Eucgr.F03987.v2.0	41.25	33.2446	12.1412	8.64661	8.48588	3
Eucgr.G00054.v2.0	3.85897	3.28514	2.20476	1.22059	0.445928	3
Eucgr.G00392.v2.0	12.3935	10.8037	4.33231	2.19516	3.55284	3
Eucgr.G00396.v2.0	4.62583	3.6997	1.53232	0.775064	1.79874	3
Eucgr.G00497.v2.0	0.709722	0.680027	0	0	0	3
Eucgr.G00619.v2.0	9.85798	7.70847	2.69959	0.336644	0.023673	3
Eucgr.G00839.v2.0	0.911909	1.06108	0.464268	0.17353	1.03842	3
Eucgr.G00843.v2.0	3.60764	2.7222	0.18223	0.059996	0.348169	3
Eucgr.G00890.v2.0	0.433839	0.384297	0.136934	0.11572	0.254007	3
Eucgr.G00920.v2.0	0.841525	1.01188	0.114495	0.170536	0.104918	3
Eucgr.G00963.v2.0	10.7275	13.8928	0.554815	0	0	3
Eucgr.G00964.v2.0	4.4619	7.51029	0.0277814	0	0.0348403	3
Eucgr.G00965.v2.0	1.56864	1.61575	0.0407879	0	0	3
Eucgr.G00966.v2.0	11.2085	17.9068	0.498614	0	0	3
Eucgr.G00968.v2.0	4.44296	4.44996	0.0321572	0	0	3
Eucgr.G00973.v2.0	10.8865	15.222	0.248299	0.162255	0.0690321	3
Eucgr.G00975.v2.0	5.70463	8.03369	0.350622	0.280987	0.46347	3
Eucgr.G01133.v2.0	253.12	192.882	5.81785	0.142386	0.256477	3
Eucgr.G01304.v2.0	1.55629	1.32277	0.0319487	0	0	3
Eucgr.G01320.v2.0	40.1013	55.5512	0.523807	0.694849	34.8335	3
Eucgr.G01341.v2.0	1.51571	1.39584	0.839107	0.0332445	0.229696	3
Eucgr.G01344.v2.0	0.765606	0.723614	0.227545	0.077802	0.129094	3
Eucgr.G01352.v2.0	1.68419	2.27779	0.488696	0.181924	0.138237	3
Eucgr.G01464.v2.0	0.39544	0.543439	0.0721819	0.0808618	0.029542	3
Eucgr.G01524.v2.0	3.662	3.04614	0.863227	0.566854	0.398331	3
Eucgr.G01647.v2.0	1.48501	1.88973	0	0.355145	1.59966	3
Eucgr.G01677.v2.0	141.118	122.91	69.9546	36.0638	24.1553	3
Eucgr.G02055.v2.0	40.381	39.9408	13.3206	8.83506	6.66275	3
Eucgr.G02167.v2.0	62.7148	84.4378	28.0796	13.5603	8.36744	3
Eucgr.G02234.v2.0	5.0403	5.78314	0.446024	0	3.97025	3
Eucgr.G02385.v2.0	31.0987	26.0323	17.3199	11.539	3.23298	3
Eucgr.G02397.v2.0	3.8689	3.82345	0	0	0	3
Eucgr.G02409.v2.0	2.99387	2.34314	0.675594	0.40047	0.354871	3
Eucgr.G02455.v2.0	3.21415	3.05706	1.36244	0.506155	0.261981	3
Eucgr.G02538.v2.0	0.164059	0.138461	0.116231	0.0981478	0	3
Eucgr.G02707.v2.0	0.193926	0.233229	0.060708	0.0679564	0.0313681	3
Eucgr.G02769.v2.0	0.19214	0.220045	0.0347304	0.0127566	0	3
Eucgr.G02891.v2.0	7.78607	7.59096	3.29509	1.70061	3.05216	3
Eucgr.G02949.v2.0	1.40058	1.93413	0.167604	0.0865515	0.0838227	3
Eucgr.G03014.v2.0	2.67855	2.2485	0.864488	0.736437	0.647271	3
Eucgr.G03047.v2.0	31.8942	26.2924	9.31105	7.32199	5.12796	3
Eucgr.G03099.v2.0	2.67088	2.75375	1.05227	1.587	0.452904	3
Eucgr.G03248.v2.0	35.6387	27.7622	5.74464	6.61528	3.63039	3
Eucgr.H00093.v2.0	152.621	139.983	23.789	25.055	25.5404	3
Eucgr.H00201.v2.0	341.307	351.516	63.9675	37.4132	14.6597	3
Eucgr.H00204.v2.0	254.72	286.723	106.124	63.4142	35.5886	3
Eucgr.H00210.v2.0	1.07602	0.998726	0.89402	0.109143	1.09686	3
Eucgr.H00232.v2.0	94.385	91.176	38.1602	31.4471	22.6324	3
Eucgr.H00235.v2.0	82.2766	70.1004	22.6919	16.0398	10.304	3
Eucgr.H00288.v2.0	0.776946	0.606891	0.268944	0.151749	0.0752063	3
Eucgr.H00306.v2.0	0.720434	0.575648	0.729807	0.0546228	0	3
Eucgr.H00326.v2.0	3.00644	2.21439	1.08829	0.275377	0.278651	3
Eucgr.H00328.v2.0	0.547623	0.575722	0.322202	0.0544644	0.0606205	3
Eucgr.H00331.v2.0	0.381348	0.304568	0.0472639	0	0.223086	3
Eucgr.H00443.v2.0	0.458476	0.390138	0.48714	0.109658	0.223366	3
Eucgr.H00467.v2.0	56.839	46.2476	28.1009	15.0048	9.10776	3
Eucgr.H00581.v2.0	8.20485	8.85453	2.22798	0.75623	0.450858	3
Eucgr.H00863.v2.0	0.944947	0.952667	0.277592	0.0609483	0.468146	3
Eucgr.H00951.v2.0	0.735393	0.599897	0.430575	0.272239	0.147	3
Eucgr.H01114.v2.0	2.67909	2.52066	0.698043	0.176183	0.143294	3
Eucgr.H01174.v2.0	113.432	90.2314	29.4037	25.4438	15.7609	3
Eucgr.H01179.v2.0	1.42768	2.0087	0.16441	0.0363726	1.88611	3
Eucgr.H01185.v2.0	0.471402	0.367281	0.262975	0.0221311	0	3
Eucgr.H01219.v2.0	13.6628	17.2958	7.05393	2.44256	1.77879	3
Eucgr.H01283.v2.0	5.21124	4.37962	1.21442	1.31157	1.53887	3
Eucgr.H01494.v2.0	0.387495	0.42421	0.0930006	0.356115	0.31234	3
Eucgr.H01627.v2.0	13.1411	11.2772	5.14523	3.38171	2.16349	3
Eucgr.H01757.v2.0	0.439136	0.349414	0.111684	0	0.0780618	3
Eucgr.H01970.v2.0	9.57957	10.7418	0.363136	0.955504	1.50858	3
Eucgr.H02416.v2.0	0.257289	0.261778	0.0207812	0.0113434	0.0234049	3
Eucgr.H02446.v2.0	37.8161	31.3888	18.6532	11.9996	6.96451	3
Eucgr.H02563.v2.0	10.9893	9.49048	5.84315	3.19167	1.64461	3
Eucgr.H02564.v2.0	0.232456	0.255433	0.0458489	0.342054	0.134455	3
Eucgr.H02643.v2.0	32.9599	34.5053	13.7565	10.4219	5.98657	3
Eucgr.H02918.v2.0	31.3342	30.3973	6.83529	11.2106	9.06197	3
Eucgr.H02991.v2.0	80.3054	109.624	9.69153	11.0748	59.0656	3
Eucgr.H03159.v2.0	0.716832	0.797982	0.144633	0.0399973	0	3
Eucgr.H03186.v2.0	12.7861	11.9086	5.14023	3.81888	2.98681	3
Eucgr.H03336.v2.0	0.439148	0.358563	0.172332	0.0544141	0	3
Eucgr.H03342.v2.0	25.7069	25.8298	2.13391	3.43448	1.38648	3
Eucgr.H03343.v2.0	3.54411	5.21955	0.173153	0.210562	0.108211	3
Eucgr.H03344.v2.0	51.1791	51.7074	1.60853	1.65977	1.32121	3
Eucgr.H03354.v2.0	7.07613	8.21665	0.334158	0.247744	0.431508	3
Eucgr.H03914.v2.0	25.7303	18.4071	1.62759	0.518843	0.222786	3
Eucgr.H03952.v2.0	1.68977	1.75832	0.731393	0.714836	0.138953	3
Eucgr.H03969.v2.0	1.02613	0.952934	0.240335	0.216837	0.0515188	3
Eucgr.H03989.v2.0	1.03146	0.881831	0.393243	0	0.55115	3
Eucgr.H04030.v2.0	6.03571	6.92238	0.853366	0.0685914	0.202294	3
Eucgr.H04053.v2.0	1.05239	1.16636	0.508925	0.269269	0.132298	3
Eucgr.H04077.v2.0	12.3423	11.1662	4.5707	3.48598	2.67117	3
Eucgr.H04081.v2.0	100.024	87.8862	36.6468	22.2994	17.3166	3
Eucgr.H04149.v2.0	1.07403	0.851055	0.705614	0.217096	0.500126	3
Eucgr.H04161.v2.0	15.4775	18.893	0.552553	0.0983967	0.308233	3
Eucgr.H04164.v2.0	0.487253	0.350343	0.0623538	0	0	3
Eucgr.H04398.v2.0	0.476305	0.454834	0.204676	0.113928	0.0249927	3
Eucgr.H04523.v2.0	0.310748	0.225089	0.128769	0.0238988	0	3
Eucgr.H04815.v2.0	362.276	317.862	25.8328	28.4207	17.9697	3
Eucgr.H04910.v2.0	0.981832	0.805935	0.452707	0.154603	0.328474	3
Eucgr.I00108.v2.0	42.7485	37.5186	11.438	10.6393	12.2454	3
Eucgr.I00433.v2.0	8.20181	6.67348	3.81835	3.56484	1.99315	3
Eucgr.I00442.v2.0	1.72464	1.84767	0.714174	0.285955	0.183508	3
Eucgr.I00449.v2.0	12.0191	9.59661	6.31857	2.99974	2.1805	3
Eucgr.I00492.v2.0	9.99971	8.08486	4.98778	2.65093	1.01957	3
Eucgr.I00494.v2.0	31.5403	27.7615	18.1923	9.31788	6.71494	3
Eucgr.I00614.v2.0	2.22232	1.88503	1.84073	1.42726	0.354989	3
Eucgr.I00659.v2.0	430.434	577.709	38.4536	11.1404	10.4852	3
Eucgr.I00671.v2.0	9.74625	9.75145	0.177086	0.295008	4.97231	3
Eucgr.I00683.v2.0	0.29642	0.273062	0.0373097	0.0280152	0	3
Eucgr.I00717.v2.0	156.971	164.052	41.4859	34.6442	25.7319	3
Eucgr.I00747.v2.0	281.173	231.78	119.332	91.836	71.1821	3
Eucgr.I00750.v2.0	3.90972	2.95299	1.19064	0.337985	0.6741	3
Eucgr.I00772.v2.0	0.368111	0.388979	0.117371	0	0.0286828	3
Eucgr.I01017.v2.0	2.01182	1.80721	0.192957	0.330138	0.150309	3
Eucgr.I01161.v2.0	19.9534	18.4004	14.9729	11.1559	3.16739	3
Eucgr.I01253.v2.0	2.41391	1.93015	0.725437	0.233151	0.911975	3
Eucgr.I01341.v2.0	11.7585	9.05744	1.5672	1.99584	0.687085	3
Eucgr.I01349.v2.0	27.2291	23.0766	14.6647	12.5376	6.63533	3
Eucgr.I01360.v2.0	11.1705	8.4789	0.227508	0.0834727	0.411512	3
Eucgr.I01482.v2.0	0.999616	1.07262	0	0	0.102197	3
Eucgr.I01483.v2.0	3.17306	3.58031	1.11231	0.724484	0.403482	3
Eucgr.I01544.v2.0	217.153	241.049	116.247	98.7334	56.3119	3
Eucgr.I01728.v2.0	125.289	100.452	38.1631	36.9964	30.8781	3
Eucgr.I01790.v2.0	106.293	109.47	74.744	34.3289	18.746	3
Eucgr.I01849.v2.0	0.514107	0.751659	0.122746	0	0.386772	3
Eucgr.I01857.v2.0	2.94241	3.84665	0.580976	0.342382	3.88829	3
Eucgr.I02039.v2.0	30.2838	25.415	7.23584	9.3556	8.42604	3
Eucgr.I02326.v2.0	0.846756	0.685322	0.047458	0.10717	0.0539347	3
Eucgr.I02531.v2.0	4.8367	3.75879	1.896	0.986995	1.36596	3
Eucgr.I02579.v2.0	0.61726	0.520648	0.294525	0.0983705	0.0399122	3
Eucgr.I02625.v2.0	41.5093	45.7473	0.857823	0.137864	0.138992	3
Eucgr.I02626.v2.0	6.11325	8.18977	0.0321496	0.0741346	0	3
Eucgr.I02673.v2.0	4.74488	5.01187	0.800879	1.52659	0.825872	3
Eucgr.J00073.v2.0	0.221223	0.25277	0.0202849	0.184796	0.185633	3
Eucgr.J00074.v2.0	0.896111	0.807584	0.221552	0.373981	0.314796	3
Eucgr.J00120.v2.0	240.746	168.793	9.56469	3.51994	1.5002	3
Eucgr.J00375.v2.0	0.549847	0.460848	0.0575653	0.161737	0	3
Eucgr.J00400.v2.0	44.1968	56.2718	13.659	18.1415	26.4008	3
Eucgr.J00402.v2.0	77.0975	76.8949	1.13849	2.19232	1.86511	3
Eucgr.J00532.v2.0	8.08786	8.50137	0.201413	0.199911	0.218309	3
Eucgr.J00686.v2.0	0.692746	0.726315	0.0518625	0.0289869	0.070991	3
Eucgr.J00819.v2.0	172.353	163.541	45.8391	47.7174	31.2101	3
Eucgr.J00940.v2.0	0.727038	0.88921	0.151992	0	0.0631603	3
Eucgr.J00964.v2.0	0.831918	0.773915	0.702617	0.201369	0.322822	3
Eucgr.J01011.v2.0	215.922	225.282	83.2595	67.451	44.3408	3
Eucgr.J01077.v2.0	1.06353	1.26579	0.391105	0.436954	0.221308	3
Eucgr.J01153.v2.0	1.3509	1.55552	0.59189	0.413814	0.201736	3
Eucgr.J01235.v2.0	1.00877	0.976793	0.0894351	0	0.0396413	3
Eucgr.J01355.v2.0	35.8571	28.3139	24.2952	11.359	5.63073	3
Eucgr.J01708.v2.0	5.21869	4.98178	2.4621	1.71551	0.856365	3
Eucgr.J01772.v2.0	0.462747	0.667592	0	0	0.470909	3
Eucgr.J01811.v2.0	1.344	1.13821	0.697805	0.309061	0.280393	3
Eucgr.J01857.v2.0	0.951324	1.06629	0.010946	0.0375739	0	3
Eucgr.J01873.v2.0	0.718941	0.691391	0.422092	0.293086	0.0487371	3
Eucgr.J01934.v2.0	1.62218	2.29999	0.119454	0.0301083	0	3
Eucgr.J01966.v2.0	2.41526	2.12	0.801554	0.239231	0.689385	3
Eucgr.J02004.v2.0	0.82328	1.33783	0.0821171	0	0.205964	3
Eucgr.J02158.v2.0	3.43647	3.15848	1.8058	0.811153	0.772682	3
Eucgr.J02352.v2.0	10.5813	11.3953	2.36778	1.88873	1.39053	3
Eucgr.J02377.v2.0	0.345875	0.267537	0.17055	0.0340806	0.0867802	3
Eucgr.J02409.v2.0	2.18375	1.8556	0.887842	0.553917	1.74284	3
Eucgr.J02470.v2.0	0.487739	0.41835	0.45874	0.034546	0.0966767	3
Eucgr.J02550.v2.0	1.14894	1.08106	0.347019	0.193216	0.156859	3
Eucgr.J02576.v2.0	0.168597	0.186296	0.0700025	0	0.0142935	3
Eucgr.J02643.v2.0	1.0376	1.3238	0.393348	0	0.401823	3
Eucgr.J02666.v2.0	115.643	158.416	9.79112	11.8611	59.595	3
Eucgr.J02732.v2.0	6.44073	9.43685	1.91036	2.08213	4.14134	3
Eucgr.J02736.v2.0	246.495	351.352	16.1484	18.8911	144.849	3
Eucgr.J02738.v2.0	10.0153	14.8007	0.267752	1.99699	10.5639	3
Eucgr.J02796.v2.0	1.77735	1.5887	0.158466	1.16916	0.183889	3
Eucgr.J02927.v2.0	211.443	189.799	37.3184	44.6474	36.1759	3
Eucgr.J03131.v2.0	29.9889	24.1436	4.34123	3.44078	2.58564	3
Eucgr.K00045.v2.0	16.1919	13.2156	5.83944	4.12866	3.38811	3
Eucgr.K00120.v2.0	5.43904	6.30694	2.59512	1.25698	0.79817	3
Eucgr.K00154.v2.0	16.3569	13.7522	4.58413	1.78453	0.514854	3
Eucgr.K00165.v2.0	0.424841	0.30804	0.080106	0.0594177	0	3
Eucgr.K00560.v2.0	1.37892	1.55516	0.613903	0.419742	0.0777993	3
Eucgr.K00576.v2.0	2.05915	2.02423	0.893657	0.441397	1.23956	3
Eucgr.K00879.v2.0	1.29098	1.13839	0.452157	0.235778	0.0263966	3
Eucgr.K01023.v2.0	4.85285	3.68091	0.329483	0.12172	0	3
Eucgr.K01289.v2.0	131.401	118.159	43.2682	31.757	12.3181	3
Eucgr.K01619.v2.0	46.5562	68.6296	4.38726	2.06916	48.306	3
Eucgr.K01622.v2.0	2.42335	2.14572	0.136815	0.0745581	2.19129	3
Eucgr.K02016.v2.0	5.34924	4.96983	1.621	1.31076	1.04417	3
Eucgr.K02129.v2.0	42.2812	46.5794	24.7958	14.7691	6.85037	3
Eucgr.K02443.v2.0	2.07606	1.78833	0.2695	0.242707	0.10527	3
Eucgr.K02704.v2.0	0.405953	0.409608	0.318694	0.0420743	0.284736	3
Eucgr.K02809.v2.0	3.82695	3.62651	1.81327	1.59805	0.883492	3
Eucgr.K02947.v2.0	71.5373	75.1266	27.5454	31.1143	11.8595	3
Eucgr.K02957.v2.0	7.14393	5.62823	1.9062	1.03902	0.861126	3
Eucgr.K03065.v2.0	0.12524	0.116341	0.0635968	0.101422	0	3
Eucgr.K03072.v2.0	1.96613	1.59587	0.821058	0.587728	0.461309	3
Eucgr.K03346.v2.0	9.82266	11.8165	0.0924946	0	0.140636	3
Eucgr.K03347.v2.0	7.00186	6.51019	0.198501	0	0.0491235	3
Eucgr.K03348.v2.0	4.82567	3.57664	0.442877	0.465686	0.0872394	3
Eucgr.K03372.v2.0	0.661926	0.791796	0	0.0297654	0	3
Eucgr.K03563.v2.0	3.04747	2.71555	1.01245	0.227717	0.219196	3
Eucgr.L00121.v2.0	21.1342	18.4202	8.44985	4.71552	5.51468	3
Eucgr.L00164.v2.0	84.2844	104.175	36.3029	11.7674	83.4729	3
Eucgr.L00350.v2.0	89.8781	71.1286	33.3669	23.9703	18.6827	3
Eucgr.L00852.v2.0	67.9264	67.017	8.86147	5.02933	1.82577	3
Eucgr.L00968.v2.0	2.44335	2.18092	0.717489	0.0872231	0.064862	3
Eucgr.L01036.v2.0	38.2774	32.1943	0.54762	0.236574	0.0694182	3
Eucgr.L01080.v2.0	1.08639	1.08158	0.120292	0.13446	0.309341	3
Eucgr.L01217.v2.0	0.737945	0.612586	0.150288	0	0.0229771	3
Eucgr.L01344.v2.0	2.6544	2.10928	1.2308	0.441809	0.787908	3
Eucgr.L01476.v2.0	0.509463	0.403329	0.0552748	0	0.238716	3
Eucgr.L01507.v2.0	4.2739	3.68716	1.0922	2.52144	1.33274	3
Eucgr.L01508.v2.0	28.5406	24.6848	11.077	11.7127	4.72654	3
Eucgr.L01631.v2.0	0.517241	0.664805	0.0722406	0.0817508	0.0281095	3
Eucgr.L01869.v2.0	211.497	254.079	4.06147	3.50137	1.58973	3
Eucgr.L01908.v2.0	52.8442	48.9283	20.0839	13.9202	8.08644	3
Eucgr.L01973.v2.0	1.65623	1.86221	0.690221	0.484374	0.456228	3
Eucgr.L02232.v2.0	26.6625	21.7901	15.2373	12.3438	5.82112	3
Eucgr.L02296.v2.0	3.91743	3.45219	2.34362	0.927303	1.03858	3
Eucgr.L02358.v2.0	12.2641	9.46954	3.03096	2.63916	1.43466	3
Eucgr.L02418.v2.0	2.19958	2.16191	0.148322	0.0596459	0.0586592	3
Eucgr.L02460.v2.0	19.6034	16.9578	3.829	2.68711	2.07898	3
Eucgr.L02497.v2.0	1.73818	1.9646	1.29703	0.586923	0.35607	3
Eucgr.L02524.v2.0	0.635841	0.57367	0.087601	0	0	3
Eucgr.L02793.v2.0	1.9947	1.70468	1.10542	0.435763	0.0267341	3
Eucgr.L02810.v2.0	3.97729	3.69868	1.01847	0.173502	0	3
Eucgr.L02818.v2.0	0.482292	0.407238	0.0628076	0	0	3
Eucgr.L03216.v2.0	5.79855	7.44306	0.117433	0	0.0712291	3
Eucgr.L03450.v2.0	2.2678	1.70734	0.715954	0.235047	0.558855	3
Eucgr.L03473.v2.0	2.64335	3.2419	0.165386	0.442187	2.91445	3
Eucgr.L03518.v2.0	1.71136	1.48354	0.40337	0.415545	0.647903	3
Eucgr.A00042.v2.0	9.57227	4.00166	2.08747	2.29455	0.963291	4
Eucgr.A00205.v2.0	0.751178	0.479769	0.210042	0.0334375	0.769801	4
Eucgr.A00299.v2.0	13.0978	6.09201	3.48064	3.74253	1.5456	4
Eucgr.A00368.v2.0	0.312163	0.0930149	0	0.100568	0	4
Eucgr.A00450.v2.0	4.09765	1.58112	0.516168	0.851329	0.606724	4
Eucgr.A00482.v2.0	9.10619	4.77882	3.75969	2.0649	2.03769	4
Eucgr.A00531.v2.0	6.41087	2.93116	1.95596	2.38104	1.40709	4
Eucgr.A00598.v2.0	45.7239	18.9578	6.25921	6.63344	3.43605	4
Eucgr.A00620.v2.0	0.437984	0.129382	0.132281	0.0256226	0.0609625	4
Eucgr.A00724.v2.0	76.6034	21.2716	3.01293	0.0328651	0.25192	4
Eucgr.A00745.v2.0	286.749	102.202	28.5334	6.43323	0.0967648	4
Eucgr.A00854.v2.0	18.0602	6.50809	0.903928	0.179623	0	4
Eucgr.A00894.v2.0	0.637515	0.229024	0.0144707	0	0	4
Eucgr.A00912.v2.0	3.3289	1.6577	1.71563	1.55048	0.703278	4
Eucgr.A00981.v2.0	32.3316	12.8153	5.87404	4.32249	5.27508	4
Eucgr.A01205.v2.0	0.288677	0.105852	0.0370234	0.0413593	0	4
Eucgr.A01206.v2.0	22.5011	10.4975	5.2739	4.81266	4.59604	4
Eucgr.A01227.v2.0	0.385236	0.203078	0.110462	0.0920017	0.181075	4
Eucgr.A01228.v2.0	0.332528	0.114881	0.0351723	0.0191987	0	4
Eucgr.A01528.v2.0	5.70613	2.9789	1.21824	1.50486	1.90395	4
Eucgr.A01630.v2.0	0.782241	0.282196	0.0662466	0.0501877	0.0240087	4
Eucgr.A01641.v2.0	26.9199	10.6591	3.93827	3.68113	3.4133	4
Eucgr.A01738.v2.0	12.4683	4.80673	2.54261	1.58964	2.46787	4
Eucgr.A01745.v2.0	2.09405	0.712903	0.269851	0.146791	0.145904	4
Eucgr.A01790.v2.0	21.0525	5.7879	3.57234	3.30707	1.23921	4
Eucgr.A01793.v2.0	7.79615	2.46192	0.123221	0	0	4
Eucgr.A01813.v2.0	141.001	56.5594	31.5551	33.0783	25.809	4
Eucgr.A01890.v2.0	7.30469	2.79283	0.123961	0.223671	0.267056	4
Eucgr.A01970.v2.0	15.6399	5.06624	0.77542	2.27866	1.13478	4
Eucgr.A02127.v2.0	1.33504	0.563532	0.193336	0.0643202	0.287747	4
Eucgr.A02154.v2.0	54.7621	27.8585	15.823	13.0357	9.51902	4
Eucgr.A02242.v2.0	110.679	55.9509	38.1604	32.5155	21.5578	4
Eucgr.A02259.v2.0	30.4851	12.9257	6.22752	6.19324	5.09491	4
Eucgr.A02326.v2.0	0.895857	0.450251	0.240087	0.268342	0.208109	4
Eucgr.A02330.v2.0	2.73073	1.06	0.228199	0	0.0345963	4
Eucgr.A02679.v2.0	0.24942	0.054778	0	0	0.0343915	4
Eucgr.A02709.v2.0	18.3746	7.96414	3.30296	1.79871	1.93391	4
Eucgr.A02712.v2.0	3.88786	1.55219	0.489251	0.595409	0.311082	4
Eucgr.A02730.v2.0	36.5085	10.4725	7.03239	2.53797	0.753217	4
Eucgr.A02731.v2.0	123.916	27.6348	6.12001	1.38118	1.19264	4
Eucgr.A02853.v2.0	14.9368	4.82206	0.119971	0.178343	0.180402	4
Eucgr.A02908.v2.0	135.553	48.3015	14.5135	10.1458	9.80258	4
Eucgr.A02909.v2.0	7.10708	2.44936	0.248949	0.057948	0	4
Eucgr.B00109.v2.0	1.79189	0.904716	0.554457	0.307513	0.453918	4
Eucgr.B00206.v2.0	52.5214	12.2118	1.10298	1.22659	1.34029	4
Eucgr.B00218.v2.0	6.58241	3.82031	3.55042	2.49127	1.7094	4
Eucgr.B00421.v2.0	6.87172	2.53653	0.688205	0.623178	0.358192	4
Eucgr.B00502.v2.0	8.0706	3.96929	2.81376	1.56394	1.13913	4
Eucgr.B00608.v2.0	3.77675	1.16922	0.340398	0.114	0.0518663	4
Eucgr.B00687.v2.0	2.02768	0.717391	0.296874	0.164938	0.194383	4
Eucgr.B00883.v2.0	0.995458	0.509039	0.521681	0.269528	0.2806	4
Eucgr.B00972.v2.0	0.078247	0.0185699	0	0	0	4
Eucgr.B01097.v2.0	30.6145	10.0176	5.10509	4.43323	5.08781	4
Eucgr.B01098.v2.0	24.7867	8.76438	6.80595	4.01105	4.9414	4
Eucgr.B01125.v2.0	1.35762	0.743337	0.198154	0	0.87849	4
Eucgr.B01303.v2.0	0.766259	0.222606	0.0473818	0	0.0513998	4
Eucgr.B01315.v2.0	3.70552	1.3528	0.782136	0.340161	0.249881	4
Eucgr.B01441.v2.0	90.3959	32.3433	1.37348	1.2243	0.680518	4
Eucgr.B01499.v2.0	156.454	72.7185	34.5178	24.6689	25.3977	4
Eucgr.B01589.v2.0	0.537354	0.338585	0.419542	0.360353	0.134502	4
Eucgr.B01826.v2.0	0.884411	0.43557	0.10438	0.279871	0.162644	4
Eucgr.B01869.v2.0	2.64902	0.834618	0.167276	0.377037	0.30343	4
Eucgr.B01907.v2.0	20.5513	4.23508	0.553946	0.287921	0.599264	4
Eucgr.B01964.v2.0	9.7413	3.00148	1.80882	1.02426	0.921685	4
Eucgr.B02026.v2.0	69.0761	25.9284	7.35268	6.02506	5.74526	4
Eucgr.B02072.v2.0	1.83441	0.931801	0.752915	0.370207	0.957399	4
Eucgr.B02200.v2.0	67.521	25.3376	14.5513	16.8189	13.672	4
Eucgr.B02213.v2.0	1.2657	0.334322	0	0	0	4
Eucgr.B02215.v2.0	567.331	200.767	14.9698	2.88761	0.311099	4
Eucgr.B02216.v2.0	33.9766	10.2871	0.0627411	0	0	4
Eucgr.B02219.v2.0	42.0552	13.0579	0.11398	0.130971	0	4
Eucgr.B02280.v2.0	0.547081	0.232563	0.162624	0.0913943	0	4
Eucgr.B02318.v2.0	11.1753	3.66102	1.17445	0.386363	0.299683	4
Eucgr.B02525.v2.0	2.28924	1.13993	1.05294	0.497868	0.991321	4
Eucgr.B02540.v2.0	8.64258	1.94052	0.18156	0.346129	0.347168	4
Eucgr.B02546.v2.0	454.27	240.456	131.257	122.86	86.3616	4
Eucgr.B02627.v2.0	3.32819	1.12529	0.362228	0.249327	0.330441	4
Eucgr.B02712.v2.0	27.5075	14.7733	10.7443	8.63528	7.10833	4
Eucgr.B02778.v2.0	83.7051	28.7113	3.02439	0.599528	0	4
Eucgr.B02780.v2.0	12.6667	6.70167	6.93125	3.42695	2.39017	4
Eucgr.B02911.v2.0	11.4701	4.32693	0.724971	0.118584	0.386855	4
Eucgr.B03015.v2.0	14.3986	5.30129	2.78788	4.05944	1.90007	4
Eucgr.B03126.v2.0	1.76636	0.678658	0	0	0	4
Eucgr.B03223.v2.0	0.371036	0.081135	0	0	0.0215846	4
Eucgr.B03248.v2.0	3.39637	0.973572	0.478122	0.162388	0.160642	4
Eucgr.B03249.v2.0	1.1616	0.517575	0.166817	0.217069	0.42994	4
Eucgr.B03253.v2.0	42.1676	17.4164	4.15156	3.12933	2.26445	4
Eucgr.B03464.v2.0	41.5116	12.684	5.76779	6.06331	4.95537	4
Eucgr.B03482.v2.0	2.60328	1.41771	0.741723	1.44007	0.597799	4
Eucgr.B03583.v2.0	19.0656	9.00752	4.65379	5.146	3.6848	4
Eucgr.B03624.v2.0	34.5898	7.80105	1.66167	0.8414	0.78717	4
Eucgr.B03680.v2.0	128.858	62.0192	29.0838	26.7574	23.6751	4
Eucgr.B03683.v2.0	46.126	20.8837	9.89543	10.4555	7.04656	4
Eucgr.B03706.v2.0	15.3006	6.47975	4.19803	4.27595	2.68646	4
Eucgr.B03715.v2.0	232.195	74.3267	2.45632	2.6723	3.02995	4
Eucgr.B03843.v2.0	17.7045	5.72933	3.64303	2.29331	2.42975	4
Eucgr.B03859.v2.0	0.375642	0.249141	0.231365	0.10046	0.219957	4
Eucgr.B03941.v2.0	3.42292	1.53377	1.55221	0.720816	1.07426	4
Eucgr.B03992.v2.0	166.925	77.2272	26.6734	21.9887	22.3792	4
Eucgr.B03993.v2.0	13.014	5.28412	1.42631	1.59222	0.781306	4
Eucgr.B04014.v2.0	1.66528	1.12926	0.412426	0.596835	1.00998	4
Eucgr.B04022.v2.0	34.5294	14.8781	9.9767	8.3778	8.70421	4
Eucgr.C00074.v2.0	16.6286	7.96476	5.30072	3.84016	1.83	4
Eucgr.C00146.v2.0	807.212	305.422	40.9036	38.7333	30.2327	4
Eucgr.C00148.v2.0	1.43255	0.412821	0.281158	0	0.300476	4
Eucgr.C00212.v2.0	135.259	71.9943	40.7399	32.3906	37.4193	4
Eucgr.C00238.v2.0	0.524614	0.119713	0.0203535	0.0461548	0.025439	4
Eucgr.C00335.v2.0	7.06105	4.2492	1.27649	3.25772	2.03429	4
Eucgr.C00688.v2.0	9.7693	4.78585	4.02825	2.25626	3.03015	4
Eucgr.C00694.v2.0	5.96269	3.05888	2.14272	1.66924	1.37861	4
Eucgr.C00748.v2.0	0.847676	0.251292	0.0506743	0.0140137	0.145014	4
Eucgr.C00858.v2.0	7.33594	3.00707	0.617109	0.704255	0.443687	4
Eucgr.C00925.v2.0	10.125	4.01077	0.817406	0.460562	0.637799	4
Eucgr.C01017.v2.0	23.6425	9.30589	5.73004	5.47073	2.93131	4
Eucgr.C01030.v2.0	17.9741	9.65156	5.88907	5.13901	3.59667	4
Eucgr.C01107.v2.0	15.8794	10.2881	2.83552	7.19347	9.83954	4
Eucgr.C01114.v2.0	1.80784	0.476475	0.267245	0.395223	0.0149606	4
Eucgr.C01250.v2.0	12.2011	3.92004	2.22046	2.45012	1.64081	4
Eucgr.C01300.v2.0	2.32987	1.06254	0.811854	0.961924	0.458331	4
Eucgr.C01388.v2.0	16.7138	6.14678	0.0550338	0.139624	0.0484621	4
Eucgr.C01501.v2.0	7.41037	3.37686	1.09741	1.74816	1.13592	4
Eucgr.C02096.v2.0	378.975	131.274	23.6588	18.4107	16.4992	4
Eucgr.C02097.v2.0	3.40044	1.37054	0.898302	1.01223	0.750625	4
Eucgr.C02185.v2.0	168.258	72.8074	35.3188	39.4066	42.6756	4
Eucgr.C02267.v2.0	0.206053	0.0790414	0	0	0	4
Eucgr.C02450.v2.0	6.55284	1.98956	0.968815	0.525074	0.815084	4
Eucgr.C02452.v2.0	2.03781	0.727705	0.258594	0.116852	0.20429	4
Eucgr.C02453.v2.0	13.9533	5.64214	2.49126	1.802	2.5507	4
Eucgr.C02557.v2.0	0.460024	0.127694	0.187055	0	0	4
Eucgr.C03310.v2.0	0.964441	0.495686	0.303587	0.274612	0.171345	4
Eucgr.C03388.v2.0	0.336792	0.161423	0.205958	0.201938	0.0146905	4
Eucgr.C03416.v2.0	0.526751	0.175614	0.101494	0	0	4
Eucgr.C03537.v2.0	2.59327	0.717353	0.493073	0.240805	0	4
Eucgr.C03562.v2.0	542.693	273.044	182.232	193.11	132.984	4
Eucgr.C03610.v2.0	29.1018	12.1008	8.18431	7.73247	7.42093	4
Eucgr.C03662.v2.0	1.86371	0.608229	0.511174	0.440917	0.181546	4
Eucgr.C03801.v2.0	64.7393	21.872	0.143271	0.44878	0.117493	4
Eucgr.C03932.v2.0	5.63811	2.07882	1.85031	0.237214	0.527437	4
Eucgr.C03994.v2.0	5.39111	1.37246	0.207109	0.21369	0.0841914	4
Eucgr.C03995.v2.0	36.8829	14.7348	1.51624	1.77506	1.63115	4
Eucgr.C04047.v2.0	3.26264	1.12712	0.0376299	0.0279424	0.0267341	4
Eucgr.C04134.v2.0	51.2809	21.5426	10.779	9.90732	8.12634	4
Eucgr.C04171.v2.0	0.933214	0.506783	0.324505	0.26324	0.233403	4
Eucgr.C04242.v2.0	18.7974	7.58301	4.63161	5.01787	3.09896	4
Eucgr.C04388.v2.0	1.83571	0.76507	0.548599	0.191278	0.0362471	4
Eucgr.D00019.v2.0	12.2137	4.71761	0.772068	0.325631	0.89287	4
Eucgr.D00054.v2.0	0.346642	0.101794	0	0.0361773	0.0343305	4
Eucgr.D00126.v2.0	2.77566	1.18377	0.788481	0.787867	0.434848	4
Eucgr.D00173.v2.0	15.2467	6.50346	6.78189	4.41748	3.77722	4
Eucgr.D00214.v2.0	0.150324	0.0561767	0	0	0.0271519	4
Eucgr.D00234.v2.0	451.541	182.44	122.483	131.676	105.648	4
Eucgr.D00319.v2.0	92.2538	32.9839	17.7232	24.2341	17.3745	4
Eucgr.D00325.v2.0	0.348641	0.138369	0.0333143	0.036662	0	4
Eucgr.D00385.v2.0	2.43207	1.42518	0.884912	1.14092	0.530767	4
Eucgr.D00389.v2.0	45.3029	22.6749	11.8494	11.2228	12.1055	4
Eucgr.D00528.v2.0	16.6073	5.13297	0	0	0.0443916	4
Eucgr.D00576.v2.0	6.78951	2.22784	0.137016	0.292842	0.136056	4
Eucgr.D00666.v2.0	0.183524	0.0397151	0.0173905	0	0	4
Eucgr.D00679.v2.0	3.81357	1.33937	1.04683	0.296468	0.102755	4
Eucgr.D00726.v2.0	1.60803	0.579097	0.171111	0.403705	0.225761	4
Eucgr.D01004.v2.0	0.249286	0.070913	0.0229138	0.0505293	0	4
Eucgr.D01011.v2.0	1.02515	0.331869	0.0413557	0.0463288	0.0776832	4
Eucgr.D01038.v2.0	0.600587	0.202642	0.111074	0.0480106	0.0346147	4
Eucgr.D01065.v2.0	39.4023	17.2392	9.39866	7.55537	7.09257	4
Eucgr.D01100.v2.0	1.74309	0.653316	0.0239957	0.0138386	0.406866	4
Eucgr.D01103.v2.0	0.411817	0.145637	0.0452376	0.049865	0.0711738	4
Eucgr.D01105.v2.0	69.4029	19.2418	0.381843	0.0610713	0.110971	4
Eucgr.D01106.v2.0	23.103	7.33614	0.147522	0.0550063	0	4
Eucgr.D01144.v2.0	248.727	86.5368	12.7512	11.9245	12.0929	4
Eucgr.D01146.v2.0	42.9426	10.7566	0.655312	0.132236	0.0626227	4
Eucgr.D01150.v2.0	4.86843	2.33327	2.02403	1.22749	1.80043	4
Eucgr.D01168.v2.0	9.84184	3.49498	0.884094	0.361595	0.449811	4
Eucgr.D01323.v2.0	17.9898	10.2024	5.71844	4.58509	10.2249	4
Eucgr.D01398.v2.0	2.71807	0.858564	0.61211	0.0680176	0.167111	4
Eucgr.D01449.v2.0	7.53286	3.24184	1.69811	1.26288	1.31464	4
Eucgr.D01540.v2.0	50.4594	27.9984	15.6071	12.0963	15.1261	4
Eucgr.D01560.v2.0	0.859755	0.505031	0.670947	0.187202	0.331049	4
Eucgr.D01691.v2.0	23.5829	6.6115	1.258	0.823092	0.67953	4
Eucgr.D01727.v2.0	54.6271	19.1052	1.34713	0.894893	0.175869	4
Eucgr.D01896.v2.0	0.411129	0.109591	0	0	0.0329232	4
Eucgr.D01987.v2.0	9.52191	4.71331	2.71802	2.50242	1.52028	4
Eucgr.D02179.v2.0	35.8362	17.5313	8.04333	3.70938	9.22273	4
Eucgr.D02186.v2.0	45.8766	21.5764	9.59025	13.5673	9.69364	4
Eucgr.D02260.v2.0	56.9033	24.44	7.70182	4.63276	2.79763	4
Eucgr.D02261.v2.0	5.99307	2.415	0.927827	0.29099	0	4
Eucgr.D02266.v2.0	7.43083	2.72657	0.412593	0.372954	0.77606	4
Eucgr.D02272.v2.0	7.66927	3.97213	1.92894	2.06852	1.96227	4
Eucgr.D02290.v2.0	2.0394	0.947499	0.580603	0.596917	0.536138	4
Eucgr.D02303.v2.0	2.74531	0.855688	0.0976997	0.0271119	0.0279129	4
Eucgr.D02309.v2.0	21.647	8.58338	3.71375	0.725554	0.102884	4
Eucgr.D02353.v2.0	3.05889	1.238	0.10169	0.194349	0.148116	4
Eucgr.D02487.v2.0	1.42645	0.341472	0	0.305924	0	4
Eucgr.D02542.v2.0	15.7696	5.39976	2.13762	1.18469	1.49967	4
Eucgr.D02566.v2.0	8.06453	3.30177	1.01448	0.594216	0.280044	4
Eucgr.D02579.v2.0	1.00916	0.360063	0.280891	0.104291	0.0327778	4
Eucgr.D02586.v2.0	17.5248	9.08957	6.02898	4.91022	4.50542	4
Eucgr.E00025.v2.0	60.289	30.3644	12.717	18.5502	19.0432	4
Eucgr.E00026.v2.0	18.8353	9.39227	4.79819	4.48803	3.47596	4
Eucgr.E00089.v2.0	5.06264	2.63729	1.1667	1.71171	1.18192	4
Eucgr.E00096.v2.0	0.991018	0.260105	0	0	0	4
Eucgr.E00273.v2.0	8.88971	2.61489	0.206607	0.0352455	0.0194261	4
Eucgr.E00419.v2.0	32.0316	13.0468	2.10302	3.56663	1.30113	4
Eucgr.E00460.v2.0	40.1229	12.9424	7.13316	6.93024	5.28422	4
Eucgr.E00557.v2.0	40.0429	13.9287	10.0477	6.26533	3.06216	4
Eucgr.E00694.v2.0	2.61658	0.946249	0.164131	0.566985	0.364159	4
Eucgr.E00784.v2.0	1.24814	0.463205	0.0265412	0.0601863	0.385087	4
Eucgr.E00837.v2.0	42.3063	17.3267	11.1157	9.10812	7.28281	4
Eucgr.E00960.v2.0	0.295117	0.121138	0	0.0763439	0.0243242	4
Eucgr.E01063.v2.0	62.3097	12.3015	0.120572	0.0221311	0.0456632	4
Eucgr.E01381.v2.0	0.822404	0.221357	0.140376	0.124562	0.029794	4
Eucgr.E01468.v2.0	2.47384	0.730809	0.284437	0.151382	0	4
Eucgr.E01474.v2.0	54.7764	18.142	4.041	0.740319	0.143344	4
Eucgr.E01501.v2.0	0.794838	0.399366	0.279044	0.491852	0.0371312	4
Eucgr.E01502.v2.0	3.08429	1.4479	0.588949	0.216323	0.584332	4
Eucgr.E01599.v2.0	4.84608	1.9307	1.75906	0.548385	0.352057	4
Eucgr.E01628.v2.0	4.52051	1.22204	0	0	0	4
Eucgr.E01640.v2.0	7.63514	2.66938	2.03604	0.833799	0.45926	4
Eucgr.E01704.v2.0	1.23934	0.57599	0.372557	0.292962	0.126933	4
Eucgr.E01752.v2.0	15.4196	6.56776	4.83449	4.72227	2.70006	4
Eucgr.E02066.v2.0	3.41677	1.88983	1.26552	2.16606	0.495983	4
Eucgr.E02068.v2.0	5.96535	2.81769	0.823847	1.20146	1.50347	4
Eucgr.E02501.v2.0	6.20891	1.71738	0.674179	0.437013	0.406368	4
Eucgr.E02665.v2.0	5.41755	1.29753	0.617275	0.497339	0.163235	4
Eucgr.E02892.v2.0	53.2845	24.0309	10.6493	9.43335	8.53163	4
Eucgr.E03089.v2.0	3.60341	1.87423	0.489885	1.00124	1.90001	4
Eucgr.E03234.v2.0	2.87494	0.807756	0.227208	0.489199	0.14796	4
Eucgr.E03235.v2.0	3.03244	0.820021	0.0662872	0.0145445	0	4
Eucgr.E03236.v2.0	55.1381	14.5459	0.968273	0.723396	0.739686	4
Eucgr.E03249.v2.0	287.387	88.3027	13.643	17.9408	13.2368	4
Eucgr.E03339.v2.0	4.32057	1.2831	0.253593	0.284705	0.162479	4
Eucgr.E03400.v2.0	2.84062	1.28172	1.10199	1.05683	0.549296	4
Eucgr.E03406.v2.0	4.66176	2.29076	1.42057	0.954026	1.54609	4
Eucgr.E03570.v2.0	0.890331	0.190265	0	0	0	4
Eucgr.E03620.v2.0	2.42923	1.26747	1.4184	0.754004	0.288929	4
Eucgr.E03621.v2.0	6.47557	2.58186	0.580538	0.249479	0.264546	4
Eucgr.E03662.v2.0	1.75235	0.739708	0.469868	0.160912	0.190172	4
Eucgr.E03666.v2.0	1.45045	0.488733	0.332875	0.0626797	0.0489095	4
Eucgr.E03679.v2.0	4.55729	1.97195	1.36651	1.17889	0.859041	4
Eucgr.E03825.v2.0	3.11293	1.00212	0.827414	0.656823	0.0961819	4
Eucgr.E03873.v2.0	41.211	20.7158	12.3871	9.94747	6.531	4
Eucgr.E03874.v2.0	733.838	289.174	38.6043	24.1841	23.8911	4
Eucgr.E04067.v2.0	5.82562	3.02419	2.53271	1.48988	2.33698	4
Eucgr.E04074.v2.0	6.13216	1.79321	0.0675307	0	0.0706384	4
Eucgr.E04090.v2.0	2.96319	1.0523	0.774785	0.873692	0.136262	4
Eucgr.E04108.v2.0	15.264	4.60382	1.4903	1.1366	1.3521	4
Eucgr.F00055.v2.0	4.02261	1.58276	1.63323	0.726995	0.67357	4
Eucgr.F00059.v2.0	1.65536	0.592084	0.109575	0.181839	0.201124	4
Eucgr.F00063.v2.0	1.31405	0.472909	0.059113	0.0651597	0	4
Eucgr.F00087.v2.0	217.981	105.975	52.1796	52.5312	51.9337	4
Eucgr.F00228.v2.0	30.4528	14.6689	12.472	11.1596	8.01619	4
Eucgr.F00247.v2.0	18.9894	7.50386	3.69586	3.58591	2.96821	4
Eucgr.F00275.v2.0	6.6933	2.84641	2.01589	0.755152	1.06503	4
Eucgr.F00324.v2.0	10.097	3.61352	0.591965	1.60319	0.7205	4
Eucgr.F00325.v2.0	0.749534	0.388705	0.176379	0.194613	0.127741	4
Eucgr.F00337.v2.0	4.0263	1.71684	1.24331	0.573558	0.525891	4
Eucgr.F00509.v2.0	0.817846	0.285124	0.14302	0.0433527	0.0137468	4
Eucgr.F00642.v2.0	3.14736	1.29288	2.2116	0.106673	0.209074	4
Eucgr.F00644.v2.0	22.2686	9.51265	5.78357	3.25222	1.78068	4
Eucgr.F00668.v2.0	1.56747	0.864391	1.26052	0.157902	0.622046	4
Eucgr.F00754.v2.0	2.9068	1.35249	0.433068	1.23471	0.295606	4
Eucgr.F01027.v2.0	1.73779	0.61093	0.140711	0.0734384	0.024758	4
Eucgr.F01086.v2.0	0.243522	0.0895522	0	0.0462251	0.0218197	4
Eucgr.F01358.v2.0	3.50063	1.7943	1.06468	0.67782	1.67886	4
Eucgr.F01575.v2.0	44.3381	20.4951	12.3312	10.2127	4.50419	4
Eucgr.F01636.v2.0	38.8331	16.7655	8.85831	5.34732	6.51633	4
Eucgr.F01732.v2.0	1.90604	0.937135	1.21445	0.824827	0.227414	4
Eucgr.F01829.v2.0	56.4422	19.5157	1.68783	0.760293	0.448605	4
Eucgr.F01830.v2.0	2.59507	0.704718	0.300721	0.176632	0.0511735	4
Eucgr.F01845.v2.0	2.66322	1.03714	0.0871668	0	0	4
Eucgr.F01860.v2.0	13.4469	7.43683	3.87016	3.85046	3.4718	4
Eucgr.F01875.v2.0	4.03974	1.22686	0.0621707	0.0349067	0	4
Eucgr.F01876.v2.0	43.1157	16.4406	13.0632	11.1129	8.00698	4
Eucgr.F02122.v2.0	19.9576	9.44442	5.2717	3.86964	6.87094	4
Eucgr.F02207.v2.0	12.242	4.70349	0.176088	0.0877943	0.0444671	4
Eucgr.F02375.v2.0	2.31362	0.971246	0.274669	0.246159	0.193592	4
Eucgr.F02410.v2.0	0.216457	0.0903796	0.10788	0.0303446	0	4
Eucgr.F02500.v2.0	2.51848	1.0841	0.949144	0.497655	0.613179	4
Eucgr.F02642.v2.0	49.4722	17.6805	10.6052	11.8836	8.28848	4
Eucgr.F02646.v2.0	75.7051	19.8426	4.6972	5.00544	3.35756	4
Eucgr.F02649.v2.0	532.137	174.977	13.0616	11.5104	8.61472	4
Eucgr.F02681.v2.0	0.154117	0.0506201	0.0727897	0.0219856	0.00703417	4
Eucgr.F02749.v2.0	8.82652	3.85171	2.27926	2.5571	1.70529	4
Eucgr.F02776.v2.0	31.6846	10.6987	5.24389	5.11159	2.98233	4
Eucgr.F02842.v2.0	12.1061	3.67279	1.39401	0.973789	0.903114	4
Eucgr.F02896.v2.0	14.0339	5.60869	2.46341	2.06254	1.87251	4
Eucgr.F02914.v2.0	2.31476	0.768249	0.107355	0.304619	0.0192694	4
Eucgr.F02958.v2.0	11.2849	4.39948	1.23294	0.632183	0.206965	4
Eucgr.F03105.v2.0	30.5242	15.239	8.84208	7.63238	12.081	4
Eucgr.F03113.v2.0	0.122586	0.0594962	0	0.0761832	0.042365	4
Eucgr.F03157.v2.0	1.37714	0.655643	0.664875	0.379509	0.257084	4
Eucgr.F03172.v2.0	2.92461	1.22211	0.915643	1.12184	0.606471	4
Eucgr.F03173.v2.0	19.8668	9.83693	5.86289	4.98738	5.48426	4
Eucgr.F03175.v2.0	6.92442	1.52778	0.315966	0.0993572	0.125887	4
Eucgr.F03185.v2.0	12.1288	4.66296	2.13958	1.86935	1.13692	4
Eucgr.F03268.v2.0	6.4837	2.70799	0.672622	0.773079	2.23002	4
Eucgr.F03398.v2.0	0.338362	0.066082	0.0269961	0	0	4
Eucgr.F03466.v2.0	2.34671	1.11622	0.643439	0.792202	0.459702	4
Eucgr.F03468.v2.0	46.4003	25.048	19.2862	14.066	9.06531	4
Eucgr.F03476.v2.0	36.328	18.4094	15.3222	8.96249	7.85554	4
Eucgr.F03577.v2.0	0.318554	0.12738	0.148231	0.0126307	0.0728126	4
Eucgr.F03583.v2.0	1.6284	0.896969	0.21258	0.403913	0.623211	4
Eucgr.F03591.v2.0	14.2683	5.09553	0.608578	0.219867	0.0258939	4
Eucgr.F03599.v2.0	0.143672	0.0624709	0	0.0322722	0.0302184	4
Eucgr.F03729.v2.0	14.436	7.44244	4.65184	4.33407	3.62669	4
Eucgr.F03752.v2.0	13.6311	4.17105	2.42068	2.07568	1.75806	4
Eucgr.F03972.v2.0	24.0346	8.11228	1.53287	1.46725	1.26449	4
Eucgr.F04158.v2.0	19.2152	3.7437	0.325292	0.569262	0.144517	4
Eucgr.F04160.v2.0	390.086	153.388	27.4025	24.6897	23.0834	4
Eucgr.F04210.v2.0	8.13386	3.35806	2.50297	1.57334	2.9538	4
Eucgr.F04417.v2.0	26.3061	13.3921	6.19119	8.08276	10.4079	4
Eucgr.F04485.v2.0	1.00165	0.44229	0.12599	0.346527	0	4
Eucgr.G00066.v2.0	3.11537	0.578187	0.0300498	0	0	4
Eucgr.G00391.v2.0	0.452041	0.181542	0	0	0.165017	4
Eucgr.G00510.v2.0	1.58332	0.785006	0.400945	0.21141	0.614736	4
Eucgr.G00683.v2.0	3.60515	1.07319	0	0	0	4
Eucgr.G00748.v2.0	0.404816	0.184744	0.224006	0.125292	0.0702128	4
Eucgr.G00841.v2.0	2.21315	0.481755	0	0	0	4
Eucgr.G00906.v2.0	13.0226	4.97997	2.61146	2.08512	1.26477	4
Eucgr.G01015.v2.0	0.116775	0.0869501	0	0.025597	0.141115	4
Eucgr.G01072.v2.0	37.1844	21.2054	16.1831	12.6318	9.53244	4
Eucgr.G01113.v2.0	709.402	322.531	83.2436	87.8188	75.1756	4
Eucgr.G01114.v2.0	45.1184	12.6829	2.66841	2.14315	3.0375	4
Eucgr.G01115.v2.0	38.5501	11.279	3.48805	3.69859	2.10395	4
Eucgr.G01116.v2.0	21.3774	6.38572	1.96857	2.81873	2.02376	4
Eucgr.G01118.v2.0	5.55694	1.64777	0.437945	0.491206	0.412951	4
Eucgr.G01151.v2.0	0.250659	0.144836	0.133309	0.167486	0.0177481	4
Eucgr.G01195.v2.0	15.8758	6.37731	2.78515	3.20085	3.31473	4
Eucgr.G01197.v2.0	37.6794	15.9545	5.05725	3.99601	5.30162	4
Eucgr.G01201.v2.0	18.2121	4.53318	2.06604	1.64982	1.41559	4
Eucgr.G01203.v2.0	16.1498	7.68148	4.17391	3.40362	2.35598	4
Eucgr.G01209.v2.0	4.53918	1.80126	0.225628	0.442858	0.42605	4
Eucgr.G01382.v2.0	4.55083	1.61871	1.11638	0.736954	0.93752	4
Eucgr.G01428.v2.0	0.237177	0.0999632	0.0102684	0.105164	0.0570273	4
Eucgr.G01538.v2.0	12.4202	5.95601	2.8473	4.13033	4.92776	4
Eucgr.G01540.v2.0	1.51652	0.382145	0	0.0401762	0	4
Eucgr.G01558.v2.0	7.819	1.80042	0.492997	0.657487	0.490701	4
Eucgr.G01561.v2.0	3.40505	1.30378	0.556569	0.551291	0.694962	4
Eucgr.G01602.v2.0	4.26169	2.14574	1.08725	1.24833	0.626184	4
Eucgr.G01680.v2.0	0.489647	0.115859	0.050254	0	0.0443777	4
Eucgr.G01719.v2.0	50.3456	21.1297	9.94494	9.1041	8.92223	4
Eucgr.G01728.v2.0	11.7886	5.92152	2.88048	3.89295	1.84059	4
Eucgr.G01746.v2.0	0.773808	0.230562	0.0639138	0	0	4
Eucgr.G01773.v2.0	13.4651	5.99925	3.23228	2.95392	4.44934	4
Eucgr.G01846.v2.0	8.24843	3.73117	1.71841	1.29915	1.49815	4
Eucgr.G01895.v2.0	2.14654	1.2176	0.362878	0.996599	1.0883	4
Eucgr.G02215.v2.0	2.09589	0.962581	0.214712	0.602632	0.134603	4
Eucgr.G02325.v2.0	12.7822	6.90081	3.42914	3.56044	2.96553	4
Eucgr.G02371.v2.0	21.1449	9.53222	6.58753	2.77193	1.84153	4
Eucgr.G02374.v2.0	49.9568	26.1606	19.4437	12.8461	13.7665	4
Eucgr.G02396.v2.0	14.9199	2.83184	0.0338262	0	0.0576313	4
Eucgr.G02408.v2.0	0.667891	0.272229	0.0858232	0.0806023	0.0328283	4
Eucgr.G02484.v2.0	131.974	46.2632	12.5868	11.8062	12.2499	4
Eucgr.G02520.v2.0	132.133	51.3331	32.0771	25.7302	30.3874	4
Eucgr.G02594.v2.0	17.6864	6.30745	1.59721	0.413502	0.168995	4
Eucgr.G02640.v2.0	1.53186	0.287708	0.0185333	0.0421883	0.0201049	4
Eucgr.G02712.v2.0	0.949275	0.407446	0.313576	0.452012	0.0546748	4
Eucgr.G02715.v2.0	6.03636	2.32223	0.273545	0.401372	0.212189	4
Eucgr.G02732.v2.0	0.698636	0.227543	0	0.13243	0	4
Eucgr.G02756.v2.0	9.78821	4.95185	4.67732	1.7701	1.92646	4
Eucgr.G02927.v2.0	1.16176	0.395559	0.184849	0.125561	0	4
Eucgr.G03006.v2.0	81.06	22.4433	2.77739	3.58175	3.36732	4
Eucgr.G03007.v2.0	111.481	31.424	7.10496	6.41822	5.87426	4
Eucgr.G03008.v2.0	26.2312	9.16459	2.84068	5.24898	2.89689	4
Eucgr.G03039.v2.0	12.5229	6.59621	3.77518	2.91105	3.45997	4
Eucgr.G03316.v2.0	4.69355	1.93355	1.00487	0.721368	0.266454	4
Eucgr.G03356.v2.0	39.2314	9.45357	3.0051	0.970598	0.497111	4
Eucgr.H00070.v2.0	13.7977	6.12235	4.41307	2.8212	3.86364	4
Eucgr.H00108.v2.0	17.3899	8.35146	2.94157	2.54591	3.27782	4
Eucgr.H00168.v2.0	136.932	35.9927	0.492711	3.69421	3.59262	4
Eucgr.H00205.v2.0	117.586	47.5112	11.8721	11.6572	5.64926	4
Eucgr.H00211.v2.0	0.36319	0.0920615	0	0	0	4
Eucgr.H00231.v2.0	0.578553	0.171651	0	0.0661793	0	4
Eucgr.H00285.v2.0	35.07	11.3481	5.29713	5.76945	3.61218	4
Eucgr.H00298.v2.0	0.208424	0.0659885	0.0809883	0.0226667	0	4
Eucgr.H00321.v2.0	2.14381	0.805401	1.01255	0.370289	0.178737	4
Eucgr.H00349.v2.0	15.5972	3.42975	0.036571	0.167534	0	4
Eucgr.H00353.v2.0	32.3505	10.9034	0.203079	0	0.226964	4
Eucgr.H00415.v2.0	4.40872	1.59146	0.264875	0.148675	0	4
Eucgr.H00586.v2.0	12.7866	3.31634	0.464865	0.229839	0.104383	4
Eucgr.H00609.v2.0	4.93174	1.93229	1.66049	0.360614	0.531211	4
Eucgr.H00651.v2.0	1.77386	0.465642	0.0339193	0.0571769	0.0633889	4
Eucgr.H00675.v2.0	21.0157	10.484	7.7143	6.03217	4.91089	4
Eucgr.H00694.v2.0	2.51562	0.897498	0.044109	0	0	4
Eucgr.H00726.v2.0	115.538	58.1751	52.8818	47.5125	30.1514	4
Eucgr.H00729.v2.0	11.4114	2.75098	0.613624	1.011	0.904974	4
Eucgr.H00773.v2.0	0.795571	0.232449	0.0938563	0.0848493	0.0399901	4
Eucgr.H00825.v2.0	250.341	54.3872	3.70425	4.64043	3.20852	4
Eucgr.H01058.v2.0	26.0153	10.2897	7.01224	6.36062	2.18852	4
Eucgr.H01060.v2.0	0.503521	0.230231	0.0994695	0.121721	0.19964	4
Eucgr.H01108.v2.0	614.937	265.148	109.67	149.378	105.846	4
Eucgr.H01166.v2.0	11.2074	3.8535	0.077378	0.221343	0.107796	4
Eucgr.H01175.v2.0	5.19072	2.00956	0.140972	0.255398	0	4
Eucgr.H01242.v2.0	31.6565	11.6887	3.16954	2.55488	0.626176	4
Eucgr.H01243.v2.0	41.0052	16.2188	8.32193	6.00538	4.86162	4
Eucgr.H01244.v2.0	6.40554	2.56544	0.701536	0.393166	0.347654	4
Eucgr.H01254.v2.0	2.03817	0.65237	0.306347	0.420927	0.126434	4
Eucgr.H01398.v2.0	2.63917	1.21615	0.62189	0.376505	0.446657	4
Eucgr.H01574.v2.0	1.54105	0.8239	0.863129	0.299732	0.438147	4
Eucgr.H01620.v2.0	18.8819	8.34209	4.20505	2.84168	2.37265	4
Eucgr.H01918.v2.0	1.34259	0.694044	0.16502	0.414062	0.584622	4
Eucgr.H01973.v2.0	5.38867	2.24384	2.02692	0.981564	1.19423	4
Eucgr.H02028.v2.0	0.473714	0.149868	0.0235009	0.0540087	0.0838234	4
Eucgr.H02220.v2.0	129.754	42.7657	14.3917	17.307	16.9971	4
Eucgr.H02270.v2.0	50.3269	26.4105	8.74986	14.7183	11.8821	4
Eucgr.H02495.v2.0	12.0417	4.70622	1.12184	0.231763	0.0281167	4
Eucgr.H02672.v2.0	3.12525	1.8415	1.11822	0.809156	1.19983	4
Eucgr.H02690.v2.0	2.06625	1.13103	1.4796	1.00703	0.491808	4
Eucgr.H02788.v2.0	1.18621	0.421117	0.348647	0.143906	0.124074	4
Eucgr.H02811.v2.0	58.8901	29.0457	23.8436	14.3892	16.1051	4
Eucgr.H02861.v2.0	1.05339	0.318201	0.0984433	0.00903469	0	4
Eucgr.H02908.v2.0	747.872	338.526	140.403	121.165	76.5819	4
Eucgr.H02920.v2.0	10.4638	5.21153	2.51777	2.10168	2.0545	4
Eucgr.H02975.v2.0	10.3925	4.45448	1.80271	1.77821	1.23341	4
Eucgr.H03162.v2.0	71.9975	29.7845	9.17904	6.93604	2.31794	4
Eucgr.H03355.v2.0	7.72776	3.20259	2.1858	2.31453	1.797	4
Eucgr.H03357.v2.0	13.1803	3.41447	0.415004	0.542213	0.256512	4
Eucgr.H03360.v2.0	31.871	7.66786	1.83838	1.70811	1.46684	4
Eucgr.H03364.v2.0	0.864243	0.391823	0	0	0.193233	4
Eucgr.H03462.v2.0	3.93525	1.54106	0.318699	0.0641491	0	4
Eucgr.H03527.v2.0	11.7805	4.34847	1.26685	1.49208	1.25129	4
Eucgr.H03554.v2.0	109.693	51.3487	22.0693	20.8818	20.0168	4
Eucgr.H03585.v2.0	11.8601	5.58169	2.33297	1.9875	3.06382	4
Eucgr.H03591.v2.0	1.5891	0.683631	0.396749	0.405591	0.0688919	4
Eucgr.H03768.v2.0	56.199	21.4062	11.2162	11.2731	5.07595	4
Eucgr.H03865.v2.0	0.684173	0.151411	0.0689264	0	0.0522367	4
Eucgr.H03907.v2.0	34.0225	6.27862	0.244958	0.0818997	0.0554672	4
Eucgr.H03908.v2.0	0.854557	0.458941	0.214501	0	0.698141	4
Eucgr.H04005.v2.0	1.7383	0.350464	0	0	0	4
Eucgr.H04019.v2.0	1.00336	0.348657	0.175692	0.337611	0.0531916	4
Eucgr.H04032.v2.0	19.5563	12.0396	5.02104	8.44714	7.98588	4
Eucgr.H04315.v2.0	1.04613	0.331554	0.0767257	0.169519	0.16091	4
Eucgr.H04383.v2.0	30.4444	12.0514	5.04137	4.45544	4.87485	4
Eucgr.H04406.v2.0	5.31918	2.14244	1.05104	1.20237	0.577016	4
Eucgr.H04419.v2.0	98.8884	42.1774	26.811	32.0233	28.8856	4
Eucgr.H04427.v2.0	495.949	238.541	89.1231	84.7376	74.0604	4
Eucgr.H04428.v2.0	534.898	191.442	62.3794	65.5787	64.3153	4
Eucgr.H04435.v2.0	80.7981	38.5649	31.516	20.6747	13.9151	4
Eucgr.H04562.v2.0	45.0455	16.5435	7.81165	5.81881	10.3054	4
Eucgr.H04579.v2.0	1.12274	0.444819	0.202444	0.226413	0.408323	4
Eucgr.H04643.v2.0	4.13131	0.728247	0	0	0	4
Eucgr.H04646.v2.0	60.9205	24.3916	18.5748	17.6209	15.5919	4
Eucgr.H04648.v2.0	47.7874	15.8495	9.85392	10.1787	7.58778	4
Eucgr.H04660.v2.0	0.235316	0.0572009	0.0358991	0.0100781	0	4
Eucgr.H04703.v2.0	1.66606	0.589632	0	0	0	4
Eucgr.H04705.v2.0	12.8839	4.07675	0.165766	0.228158	0.184957	4
Eucgr.H04711.v2.0	6.57635	3.15176	1.79982	1.4595	1.33603	4
Eucgr.H04727.v2.0	8.24357	5.33563	2.22581	4.58361	3.56133	4
Eucgr.H04728.v2.0	2.59199	0.6556	0.0191741	0	0	4
Eucgr.H04730.v2.0	84.8894	25.8289	5.95708	1.22305	0.110746	4
Eucgr.H04762.v2.0	3.27202	1.29163	0.632673	0.567095	0.218154	4
Eucgr.H04764.v2.0	11.3159	2.83797	1.03221	0.562032	0.240133	4
Eucgr.H04801.v2.0	3.99711	1.41082	1.13135	0.231734	0.659429	4
Eucgr.H04840.v2.0	1.95637	0.469457	0.284463	0.106584	0.0254938	4
Eucgr.H04841.v2.0	12.885	4.00575	1.43281	0.584116	0.186288	4
Eucgr.H04936.v2.0	69.0024	28.6635	5.60882	4.64668	5.44269	4
Eucgr.H04945.v2.0	6.9872	1.93727	0.759682	0.785402	0.981121	4
Eucgr.H05125.v2.0	1.46191	0.81045	0.906551	0.80716	0.223037	4
Eucgr.I00033.v2.0	0.396248	0.24328	0.231905	0.0999287	0.239957	4
Eucgr.I00263.v2.0	39.0869	7.46985	1.86545	0.80485	0.399422	4
Eucgr.I00264.v2.0	22.5027	8.59898	3.8267	2.28818	1.45181	4
Eucgr.I00265.v2.0	17.4725	6.9244	1.69947	0.764777	0.127468	4
Eucgr.I00316.v2.0	6.14617	3.311	2.8065	2.22596	1.62103	4
Eucgr.I00370.v2.0	0.762445	0.199034	0.15803	0.0846829	0.0156469	4
Eucgr.I00519.v2.0	343.744	145.729	62.3476	69.4394	66.982	4
Eucgr.I00584.v2.0	6.79966	3.39779	2.81681	1.77837	1.6064	4
Eucgr.I00707.v2.0	0.983451	0.398091	0.277112	0.0575895	0.0971842	4
Eucgr.I00716.v2.0	40.3764	17.0685	9.14383	6.33422	6.10457	4
Eucgr.I00746.v2.0	1.42906	0.589258	0.528151	0.206882	0.413466	4
Eucgr.I00766.v2.0	2.68011	1.57285	1.34322	1.73992	0.385648	4
Eucgr.I00800.v2.0	1.45845	0.433142	0.275387	0	0.296302	4
Eucgr.I00894.v2.0	1.21733	0.300202	0	0	0	4
Eucgr.I00906.v2.0	1.98948	0.941969	0.730601	1.0349	0.466894	4
Eucgr.I00936.v2.0	4.53264	1.4198	0.102527	0	0	4
Eucgr.I00955.v2.0	1.24187	0.656697	0.638368	0.443878	0.199118	4
Eucgr.I00958.v2.0	4.10933	1.79568	2.0757	1.20257	0.39999	4
Eucgr.I00962.v2.0	10.0625	3.42432	0.884737	0.091775	0	4
Eucgr.I00998.v2.0	3.98392	1.57842	2.13115	0.381559	0.0632742	4
Eucgr.I01005.v2.0	5.91862	3.17949	1.2361	2.00092	2.80166	4
Eucgr.I01037.v2.0	811.079	368.266	91.8995	100.078	87.1783	4
Eucgr.I01040.v2.0	10.1114	3.93291	0.573325	0.099413	0.0289497	4
Eucgr.I01041.v2.0	63.2349	22.0167	9.30769	7.32212	7.75751	4
Eucgr.I01042.v2.0	198.973	64.8405	30.3439	23.9983	20.7403	4
Eucgr.I01046.v2.0	6.64411	1.70946	0.722626	0.256631	0.335866	4
Eucgr.I01086.v2.0	531.122	162.354	10.1542	7.06408	5.85058	4
Eucgr.I01157.v2.0	78.976	31.9027	22.2459	12.3591	8.16612	4
Eucgr.I01275.v2.0	48.273	16.9486	3.32395	2.76594	2.86256	4
Eucgr.I01338.v2.0	24.8486	13.8763	11.9313	9.79959	6.09647	4
Eucgr.I01353.v2.0	5.88766	1.96686	2.09259	0.983619	0.468478	4
Eucgr.I01489.v2.0	3.13097	0.884017	0.141268	0.209568	0.0994347	4
Eucgr.I01643.v2.0	45.6863	23.1604	16.8571	19.4327	11.4108	4
Eucgr.I01689.v2.0	3.0401	1.27887	0.642594	0.740526	0.982126	4
Eucgr.I01835.v2.0	467.501	210.264	86.9954	105.712	99.4546	4
Eucgr.I01936.v2.0	56.5688	26.6512	13.1067	14.9745	15.1561	4
Eucgr.I01992.v2.0	18.3497	10.1016	6.51268	5.73298	4.75102	4
Eucgr.I02059.v2.0	11.7563	3.6239	1.36436	0.472053	0.184952	4
Eucgr.I02148.v2.0	3.43419	0.842625	0.0987299	0.127627	0.281186	4
Eucgr.I02162.v2.0	0.790044	0.431093	0.336431	0.17872	0.481126	4
Eucgr.I02242.v2.0	4.3202	1.3182	0	0	0.086465	4
Eucgr.I02246.v2.0	6.02113	1.04317	0	0	0.0537578	4
Eucgr.I02267.v2.0	9.0676	2.48795	0.0479371	0.017627	0.0170284	4
Eucgr.I02271.v2.0	124.44	29.2412	0.827248	0.379211	0.229849	4
Eucgr.I02339.v2.0	2.90585	1.2562	0.251637	0.0256938	0.371142	4
Eucgr.I02376.v2.0	35.813	18.6693	11.9467	10.125	9.2694	4
Eucgr.I02379.v2.0	1.53357	0.753094	0.303205	0.826693	0.289987	4
Eucgr.I02395.v2.0	925.672	400.876	243.766	309.335	202.786	4
Eucgr.I02401.v2.0	2.04389	0.974164	0.983891	0.575257	0.450416	4
Eucgr.I02413.v2.0	225.185	112.337	57.5711	50.0599	59.3589	4
Eucgr.I02438.v2.0	11.4874	4.87143	2.78164	2.90514	3.28283	4
Eucgr.I02492.v2.0	74.7045	28.2324	9.82205	8.93628	9.00871	4
Eucgr.I02534.v2.0	2.65022	0.976251	0.834846	0.675952	0.262765	4
Eucgr.I02744.v2.0	833.108	412.479	257.123	263.686	157.29	4
Eucgr.J00069.v2.0	17.4932	7.68728	1.0395	1.54327	1.80465	4
Eucgr.J00106.v2.0	40.7901	20.2644	14.4194	9.28577	11.1803	4
Eucgr.J00179.v2.0	12.5979	4.11809	2.25025	3.65379	1.40077	4
Eucgr.J00277.v2.0	3.01271	0.932513	0.0287583	0.0665655	0.0668571	4
Eucgr.J00562.v2.0	0.648225	0.280714	0.106721	0.253722	0.114294	4
Eucgr.J00587.v2.0	13.0507	5.28688	4.23595	1.55512	1.24896	4
Eucgr.J00597.v2.0	2.65428	1.60112	2.37146	0.503935	1.25048	4
Eucgr.J00756.v2.0	0.845939	0.235186	0.0651312	0	0	4
Eucgr.J00776.v2.0	1.84892	0.50676	0.254264	0.157308	0.0617403	4
Eucgr.J00815.v2.0	1.3823	0.668001	0.140573	0.452214	0.754535	4
Eucgr.J00817.v2.0	1.72998	0.67744	0.234024	0	0	4
Eucgr.J00833.v2.0	4.48342	1.29447	0.449028	0.366013	0.499547	4
Eucgr.J00947.v2.0	34.2757	19.2809	14.506	16.0863	8.70493	4
Eucgr.J00973.v2.0	14.6251	6.65561	2.73505	3.5613	2.55062	4
Eucgr.J01003.v2.0	7.81116	1.55268	0	0	0.0965304	4
Eucgr.J01060.v2.0	32.2593	14.2724	13.7561	10.1221	6.51901	4
Eucgr.J01197.v2.0	1.87156	0.893697	0.664733	0.382198	0.631528	4
Eucgr.J01215.v2.0	24.8785	6.16854	0.136455	0.23153	0.434966	4
Eucgr.J01253.v2.0	42.9421	16.4019	3.55673	2.02459	1.87992	4
Eucgr.J01254.v2.0	291.935	82.4359	18.0775	14.4513	7.14318	4
Eucgr.J01256.v2.0	41.4966	15.1811	2.171	1.83198	0.933399	4
Eucgr.J01267.v2.0	0.569367	0.17943	0.142386	0.159157	0	4
Eucgr.J01342.v2.0	13.6057	5.5275	3.55368	1.93001	1.62564	4
Eucgr.J01343.v2.0	16.4644	5.52128	1.6853	1.25705	1.25551	4
Eucgr.J01362.v2.0	55.572	30.6777	18.7084	17.1314	12.3579	4
Eucgr.J01459.v2.0	10.7903	2.37293	0.119385	0.0798045	0.113048	4
Eucgr.J01466.v2.0	10.245	2.75697	0.541187	0.327231	0.0996186	4
Eucgr.J01573.v2.0	1.14097	0.566565	0.121494	0.136665	0.382554	4
Eucgr.J01705.v2.0	0.438149	0.159965	0	0.103259	0.107932	4
Eucgr.J01819.v2.0	6.53725	2.94643	1.12987	1.13297	1.3665	4
Eucgr.J01867.v2.0	1.46088	0.560078	0.220886	0.155106	0.230159	4
Eucgr.J01916.v2.0	3.74333	1.7886	1.93228	1.6607	0.84406	4
Eucgr.J02016.v2.0	0.972105	0.311091	0.105417	0.01936	0	4
Eucgr.J02019.v2.0	15.0406	5.09267	3.29373	2.5455	1.95286	4
Eucgr.J02357.v2.0	0.263966	0.100673	0.0521457	0	0.0188771	4
Eucgr.J02452.v2.0	9.32389	4.02037	1.51747	2.21604	1.80129	4
Eucgr.J02469.v2.0	0.814797	0.338417	0.11339	0.0764726	0	4
Eucgr.J02524.v2.0	4.24312	1.64013	0.795847	0.621936	0.918686	4
Eucgr.J02569.v2.0	3.10165	1.71735	1.35223	1.36427	0.700468	4
Eucgr.J02571.v2.0	18.2578	7.26272	1.73173	1.38986	0.573996	4
Eucgr.J02694.v2.0	46.1712	17.0861	9.282	9.14754	6.88989	4
Eucgr.J02894.v2.0	1.7812	0.795104	0.697973	0.36831	0	4
Eucgr.J02925.v2.0	1.98963	1.02914	1.1815	0.69429	0.420804	4
Eucgr.J02951.v2.0	1.66325	0.427551	0.233528	0.190145	0.103166	4
Eucgr.J03022.v2.0	0.967212	0.198857	0	0	0	4
Eucgr.J03068.v2.0	1.91211	0.661559	0.202755	0.227354	0.173842	4
Eucgr.J03084.v2.0	17.6338	9.45916	6.88165	4.28704	9.81527	4
Eucgr.J03201.v2.0	2.0791	0.920877	0.080864	0.275907	0.217697	4
Eucgr.K00114.v2.0	4.28572	1.89372	1.83736	1.13902	0.334	4
Eucgr.K00183.v2.0	0.310968	0.0956254	0.0410317	0	0.0157038	4
Eucgr.K00390.v2.0	10.2102	5.72315	4.11084	6.38865	2.48483	4
Eucgr.K00672.v2.0	1.34541	0.43026	0.0908027	0.0341664	0.0828288	4
Eucgr.K00709.v2.0	2.5033	0.678324	0	0.206161	0.303878	4
Eucgr.K00738.v2.0	1.24983	0.282416	0.0834125	0	0.0506768	4
Eucgr.K00778.v2.0	21.0179	6.38059	1.62029	1.50193	1.23309	4
Eucgr.K00780.v2.0	1.70921	0.509357	0.0481604	0	0	4
Eucgr.K00874.v2.0	6.591	2.02192	1.39157	1.15705	0.709348	4
Eucgr.K00927.v2.0	14.8937	5.64814	1.91589	1.02356	1.12943	4
Eucgr.K01089.v2.0	2.98259	0.918323	0.736412	0.340758	0.158358	4
Eucgr.K01307.v2.0	0.297798	0.188217	0.0276403	0.0304676	0.262428	4
Eucgr.K01310.v2.0	8.28079	3.38663	0.789108	0.440562	0.73185	4
Eucgr.K01418.v2.0	28.0263	14.5222	8.29744	6.89092	7.47151	4
Eucgr.K01583.v2.0	12.1538	5.16142	3.1509	2.70336	2.79566	4
Eucgr.K01597.v2.0	1.66647	0.589304	0.255017	0.266071	0.40085	4
Eucgr.K01885.v2.0	7.37901	2.10417	0.222695	0.181839	0.346237	4
Eucgr.K01929.v2.0	1.12657	0.292376	0.0759788	0.148267	0.0349133	4
Eucgr.K02045.v2.0	29.1761	15.7659	12.7854	10.9524	6.89402	4
[truncated: 3,151 more rows]

## Sheet: Table 3
Supplemental table 3. The primers of selected genes used for qRT-PCR.
Gene	Gene description		Gene ID	Primer sequences(Forward/reverse)
Egr2OGD	2-oxoglutarate (2OG) and Fe(II)-dependent oxygenase superfamily protein		Eucgr.L03705	CTCCCATGTGCGCTGGAGAA/AGACCAGAGTCGTCCAAGGAAC
EgrHB51	Putative homeobox-leucine zipper protein ATHB-51		Eucgr.A01575	CTCGACCACTCAGCACCACC/TGGAAGTCAGAAGTTACAGGTGTTC
EgrEP3	homolog of carrot EP3-3 chitinase		Eucgr.K02166	GCAATTTGGGGTTGCACCTGG/TCATCCCGATGACCACAGCTC
EgrKAN1	Homeodomain-like superfamily protein		Eucgr.F02896	TGGCAAGGCGAGGAAGATGAC/GCCGACTGAAGGTGACATTCCAA
EgrSNP1	sinapoylglucose 1		Eucgr.I01042	TAAGGGAGCGGGACACACAG/CGAGTACCAAACCAAAGGCCA
EgrAIR12	auxin-responsive family protein		Eucgr.K02101	CGATGATGGCTCCCTCGCTG/CGACCGATGCGAAGACCCTC
EgrYABBY	Plant-specific transcription factor YABBY family protein		Eucgr.E01474	CAAATGTGGGTGTCTCCCCCT/TCATACGAGGGAAGTAGAAGGAAGA
EgrCSLB3	cellulose synthase-like B3		Eucgr.K00782	TAGGCTGCGCACCATCCG/CCGGTATCGATCCCAGTGCC
EgrCLE16	CLAVATA3/ESR-RELATED 16		Eucgr.B02911	ACACAGGTCCAAATCCTCTTCACA/TTTCGCTTGGACTCGCAGCA
EgrEFE	ethylene-forming enzyme		Eucgr.E03977	TCATCCACCAATCTGGGTCCAA/ACATGCACTGATCTTCAAACCCA
EgrCesA9	cellulose synthase A9		Eucgr.F03635	AGTCGGACGGACCGCTTTTG/ATTGCAGACGGCACCACACC
EgrSCPS28	Serine carboxypeptidase S28 family protein		Eucgr.J00420	ATTCGTCACCGGGTGCTACG/TTGGGTTGTCGGTGGTGAGC
EgrFAL1	FASCICLIN-like arabinogalactan 1		Eucgr.F03689	TGAGCTTGTGGTTTGGTGTGC/TGAACCACCTCGCCTGACTT
EgrGRP	Gibberellin-regulated family protein		Eucgr.I01086	ACCAGTGCCCTTGTTACCGC/TGGGTTGCTAGCTGGCTAAGG
EgrUTG71C3	UDP-glucosyl transferase 71C3		Eucgr.E03236	GGGAGCTCTGACAGGGTGCT/CCCATATTGCAGATCGGTGCGA
EgrCesA4	cellulose synthase A4		Eucgr.A01324	TACAGCAAAGGCAGCCGAGG/ATGGCATCCGAAACACCGGC
EgrC4H	cinnamate-4-hydroxylase		Eucgr.J01844	CCACTGAGAAGGGTGGCCAAT/CCAAGTGAAATCAACAGCCACCA
EgrNST1	NAC domain transcriptional regulator superfamily protein		Eucgr.D01671	GTCGGTGACCCCATCGAACC/TCACTGTAGGAGCTGCTAATCGG
EgrNAC83	NAC domain containing protein 83		Eucgr.H03387	CCTCAGGATCAAGCGGCGTC/CGACTCGAGAGTGCTGATCAAGG
EgrSCL14	SCARECROW-like 14		Eucgr.B02335	CTTGGCTGGATGGGCCGAAT/TCGCCTGGCAATGGCAGTTC

## Sheet: Table 4
Supplemental table 4 Gene names and accession numbers in lignin biosynthesis
GeneID	Gene name	Gene description
Eucgr.J01079	PAL2	phenylalanine ammonia-lyase 2
Eucgr.G02848	PAL1	PHE ammonia lyase 1
Eucgr.G02852	PAL2	phenylalanine ammonia-lyase 2
Eucgr.G02850	PAL2	phenylalanine ammonia-lyase 2
Eucgr.G02851	PAL2	phenylalanine ammonia-lyase 2
Eucgr.G02849	PAL2	phenylalanine ammonia-lyase 2
Eucgr.A01144	PAL1	PHE ammonia lyase 1
Eucgr.J01844	C4H	cinnamate-4-hydroxylase
Eucgr.C00065	C4H	cinnamate-4-hydroxylase
Eucgr.C02284	4CL1	4-coumarate:CoA ligase 1
Eucgr.J03126	HCT	hydroxycinnamoyl-CoA shikimate/quinate hydroxycinnamoyl transferase
Eucgr.F03978	HCT	hydroxycinnamoyl-CoA shikimate/quinate hydroxycinnamoyl transferase
Eucgr.F03972	HCT	hydroxycinnamoyl-CoA shikimate/quinate hydroxycinnamoyl transferase
Eucgr.A02190	C3H	coumaroylquinate(coumaroylshikimate) 3'-monooxygenase (CYP98A3, C3'H)
Eucgr.G03199	C3H	coumaroylquinate(coumaroylshikimate) 3'-monooxygenase (CYP98A3, C3'H)
Eucgr.A02188	C3H	coumaroylquinate(coumaroylshikimate) 3'-monooxygenase (CYP98A3, C3'H)
Eucgr.A02185	C3H	coumaroylquinate(coumaroylshikimate) 3'-monooxygenase (CYP98A3, C3'H)
Eucgr.G01417	CCoAOMT1	S-adenosyl-L-methionine-dependent methyltransferases superfamily protein
Eucgr.I01134	CCoAOMT1	S-adenosyl-L-methionine-dependent methyltransferases superfamily protein
Eucgr.J02393	F5H2	ferulic acid 5-hydroxylase 2
Eucgr.A01397	OMT1	O-methyltransferase 1
Eucgr.K00951	OMT1	O-methyltransferase 1
Eucgr.F02623	OMT1	O-methyltransferase 1
Eucgr.K00955	OMT1	O-methyltransferase 1
Eucgr.J03114	CCR1	cinnamoyl coa reductase 1
Eucgr.B02222	CCR3	CRINKLY4 related 3
Eucgr.G01350	CAD4	GroES-like zinc-binding alcohol dehydrogenase family protein
Eucgr.E01107	CAD1	cinnamyl-alcohol dehydrogenase

## Sheet: Table 5
Supplemental table 5. The result data of WGCNA analysis
module	geneid	IN3_rep1	IN3_rep2	IN3_rep3	IN5_rep1	IN5_rep2	IN5_rep3	IN7_rep1	IN7_rep2	IN7_rep3	IN9_rep1	IN9_rep2	IN9_rep3	IN11_rep1	IN11_rep2	IN11_rep3
black	Eucgr.G00075	3.27944	19.4772	9.06767	52.1889	38.1144	45.6919	84.6609	53.9035	70.3671	47.3774	60.7892	53.6576	32.5474	28.778	30.7176
black	Eucgr.K03265	11.6344	28.6727	18.21	96.618	71.4585	85.0928	127.622	78.4949	106.243	56.0192	64.9146	58.2686	31.2105	26.2564	29.3763
black	Eucgr.L00264	3.20989	30.8025	13.8971	116.958	68.0079	95.3806	205.442	142.703	179.991	95.1272	101.662	96.5678	46.7101	34.969	39.5279
black	Eucgr.E04136	1.69524	7.45358	3.62668	17.3233	15.9371	16.5522	18.0327	20.0621	19.8325	13.9714	15.2173	13.2594	11.5438	9.44447	9.20957
black	Eucgr.F01424	3.13476	4.23979	2.1308	10.043	9.74652	10.6592	24.5081	22.7324	24.7164	12.1206	13.7267	13.9113	1.96562	2.79171	2.66987
black	Eucgr.H01488	7.48158	12.4424	9.64374	31.6143	20.6603	26.1427	50.4123	37.7963	44.178	30.0966	33.5356	30.217	20.9654	17.2093	17.391
black	Eucgr.I01189	3.89791	2.76593	3.67172	7.76478	10.5973	8.22017	16.8967	16.6139	15.6628	10.9822	11.5101	11.5111	7.71095	7.00883	6.42791
black	Eucgr.J00272	4.53706	5.76822	5.10274	14.3473	15.9121	15.5085	42.9252	28.1694	35.0339	27.6837	25.8598	28.1907	13.5014	13.4516	12.7873
black	Eucgr.K02880	5.51375	7.1422	5.87562	23.3099	18.851	20.6891	50.5067	34.6213	42.573	40.5761	34.5577	39.6957	17.5595	16.9945	17.669
black	Eucgr.K03152	7.28602	17.3782	10.5613	30.2382	26.8488	28.1567	66.2742	39.3095	55.0833	33.4662	53.0098	41.3726	22.05	17.396	18.8492
blue	Eucgr.A00530	4.96659	5.08652	5.35195	19.4365	27.781	23.8132	41.0048	48.1302	42.1469	71.12	55.6244	61.8665	73.7394	93.3954	85.4416
blue	Eucgr.A01172	15.651	24.7703	18.6252	78.5255	102.36	89.0401	126.839	129.306	130.657	178.005	151.328	167.33	203.154	196.427	193.088
blue	Eucgr.A01282	19.0924	18.0223	18.4569	111.253	171.642	133.981	213.104	187.43	202.949	304.94	251.971	281.696	408.901	297.265	346.627
blue	Eucgr.A01291	2.25201	1.6105	1.28475	11.6756	14.6444	14.7854	22.8527	13.577	18.8796	41.7601	28.1205	37.646	26.7737	31.9113	28.654
blue	Eucgr.A01324	46.2864	57.8191	51.0038	218.874	291.933	245.233	420.436	441.729	429.967	624.57	506.35	572.928	684.195	696.903	693.596
blue	Eucgr.A01455	12.4206	8.30088	11.2264	56.6254	75.0154	64.4286	152.526	150.308	149.82	282.392	213.304	254.814	290.217	305.877	303.109
blue	Eucgr.A01537	0	0	0	4.09009	3.27208	3.98609	3.71141	6.51695	5.15647	8.82927	11.4999	10.5389	10.4725	14.027	10.9281
blue	Eucgr.A01572	8.26061	5.01912	7.41902	29.7033	38.8997	33.5388	45.5011	30.6856	38.5412	83.5828	83.8887	83.6445	47.5519	102.718	78.5413
blue	Eucgr.A01601	0.299615	2.03156	0.854636	9.45527	12.7263	10.0877	13.7618	21.0872	16.2913	20.6803	13.5226	17.461	19.466	23.6302	21.417
blue	Eucgr.A01602	2.89585	2.89125	2.35207	13.8372	21.8616	17.3627	22.4045	26.3731	23.9169	29.3272	22.4477	26.9382	28.404	36.2755	31.9786
blue	Eucgr.A02597	12.6371	17.8435	13.6531	118.38	192.708	150.059	260.597	222.763	241.982	337.541	318.523	329.164	398.12	332.216	357.876
blue	Eucgr.A02651	1.66276	1.08276	1.66582	6.32609	8.67622	6.88184	9.74705	13.8224	11.0642	13.7873	12.4466	12.8375	15.7549	19.6627	18.5533
blue	Eucgr.B00047	3.39302	3.43801	3.05634	18.2871	18.7594	17.6369	38.2601	33.1943	34.6548	50.6501	51.5525	51.2071	58.7464	59.7385	58.7637
blue	Eucgr.B00731	0.271134	0.41365	0.185615	8.40978	9.00192	9.10441	15.0023	19.6445	17.4446	26.7477	20.2321	22.288	35.4491	36.3159	37.0877
blue	Eucgr.B00838	0.96665	0.910339	0.939531	5.55234	6.98964	6.01096	11.0904	16.0012	12.9418	20.8462	10.2553	15.374	23.3564	26.724	24.7728
blue	Eucgr.B01159	1.53783	1.84799	1.10566	7.93967	9.60465	9.17323	15.9092	17.9273	15.9006	25.6519	18.686	23.029	22.9992	23.4154	23.3225
blue	Eucgr.B01192	0.173598	0.132423	0.198072	3.78793	3.45006	3.46014	6.78687	8.00062	6.23581	8.75598	10.1542	8.98813	11.953	13.1599	12.7466
blue	Eucgr.B01196	0.648517	1.27797	1.3319	10.9931	6.44426	8.53012	18.0457	20.9913	19.8674	19.7623	24.6255	21.1649	25.5411	25.5235	25.2924
blue	Eucgr.B02229	9.91596	8.92309	9.1579	86.8768	108.012	94.4902	186.35	206.25	193.422	282.5	210.508	251.798	304.961	332.377	319.07
blue	Eucgr.B02486	125.836	188.764	152.578	694.063	985.471	811.303	1972.12	1266.58	1654.08	3055.87	2347.98	2733.24	3014.64	2503.16	2745.59
blue	Eucgr.B02499	3.81124	5.6312	5.11249	18.6218	21.4949	20.7162	30.8083	24.0676	29.39	40.3031	35.3325	39.4937	47.4673	33.1147	40.4086
blue	Eucgr.B02706	6.07775	3.97181	4.66626	26.7857	33.0026	30.3439	53.8179	51.93	51.9776	85.7382	73.6957	82.6525	95.0369	97.1476	97.6411
blue	Eucgr.B03112	4.74014	3.50183	4.53137	20.5325	25.1987	22.2858	33.8011	33.6065	33.8954	46.6022	46.0255	45.8185	46.8944	58.911	52.7481
blue	Eucgr.B03489	11.2946	9.23104	10.4322	45.4305	60.0462	52.1518	68.1833	104.704	83.7868	101.879	73.2052	86.2938	102.832	139.079	119.195
blue	Eucgr.B03532	0.726148	0.153865	0.276173	3.60106	2.54671	2.55351	24.11	12.1931	18.0909	17.4301	26.947	21.976	25.2101	34.0525	32.3203
blue	Eucgr.B03709	0.860633	1.11563	0.750914	4.15387	4.14286	4.34837	9.03087	10.1647	9.38033	11.7868	12.5313	11.4081	12.2749	13.2438	13.3365
blue	Eucgr.B03818	5.74981	0.548254	3.52622	35.4481	43.6917	38.9114	101.494	109.155	109.479	185.521	182.087	186.944	198.529	222.115	206.243
blue	Eucgr.B04006	2.40583	1.59583	1.84989	12.8268	11.1279	12.2089	14.6929	26.7945	20.8678	19.7847	18.3175	19.2505	34.8205	36.303	35.5909
blue	Eucgr.C00065	2.82668	5.18251	3.56467	21.3554	54.6116	35.8777	106.156	119.781	113.612	253.769	190.515	221.154	292.284	366.845	332.137
blue	Eucgr.C00156	0.357001	0.324197	0.17457	4.8284	4.9486	5.49477	9.53353	8.85518	9.85557	18.9144	15.2226	19.0221	17.6947	15.4172	16.6238
blue	Eucgr.C00175	56.8627	57.3089	54.8071	258.09	277.319	265.005	342.82	270.403	306.431	582.158	328.34	477.47	787.767	431.947	588.316
blue	Eucgr.C00246	38.2731	49.5801	42.316	185.837	241.178	208.617	316.523	358.421	334.986	436.539	367.618	411.102	438.907	525.319	483.917
blue	Eucgr.C02203	0.624198	0.396789	0.640977	3.3206	7.37015	3.8109	9.46792	10.6373	10.5723	18.9055	6.83641	12.9426	17.4759	17.2001	17.4191
blue	Eucgr.C02284	63.9241	79.5404	69.4192	252.334	338.105	289.086	425.089	336.466	386.716	652.454	580.562	626.241	759.863	563.689	659.932
blue	Eucgr.C02763	1.11353	1.86062	1.37941	7.68794	6.13691	6.85552	9.75346	10.5707	10.7773	37.3643	7.04555	23.3034	49.8643	17.9405	32.8576
blue	Eucgr.C02930	0	0	0	0.51624	0.0669332	0.282727	6.75796	5.40011	5.59717	14.4745	13.8851	14.6112	22.4723	16.276	19.8411
blue	Eucgr.C03055	2.40709	7.5778	3.92348	24.3908	33.5	27.3748	50.9342	27.6418	36.0922	64.4739	78.7722	66.6597	96.735	27.4536	57.0265
blue	Eucgr.C03157	3.47463	2.36938	2.81118	10.5096	15.1772	12.9323	29.0511	20.347	26.3915	23.5078	46.4191	33.2906	40.9602	33.2005	37.7888
blue	Eucgr.D00476	34.8373	48.6439	38.7185	203.721	263.199	231.994	379.731	422.973	404.162	550.794	429.639	492.591	526.351	602.638	567.417
blue	Eucgr.D00494	0.577148	1.46752	0.84666	13.6788	13.7352	14.8052	44.3437	40.5613	41.7071	103.201	124.09	113.196	152.143	131.715	143.711
blue	Eucgr.D00496	0.080939	0	0.0461748	3.13811	0.898905	1.99842	5.44681	4.46761	5.06036	4.45264	19.5802	11.7676	6.28864	5.317	6.47993
blue	Eucgr.D00506	0	0.0629389	0.0564846	14.0606	10.3016	12.9787	59.5964	49.8759	57.569	84.7621	92.8291	89.0428	127.991	80.8702	101.462
blue	Eucgr.D01721	0	0	0	0.945959	0.903727	0.991523	11.4425	5.32635	9.98011	19.8641	13.8895	16.4625	19.3798	18.1045	16.7355
blue	Eucgr.D01819	3.53571	2.51926	3.10321	20.5294	30.5691	24.9075	51.7542	46.016	50.7036	69.7913	60.9786	66.7385	66.7259	57.5075	62.6126
blue	Eucgr.D01847	6.00728	8.27829	6.90211	57.8014	101.511	74.3026	158.088	142.414	149.706	292.485	195.212	246.573	344.457	316.453	333.727
blue	Eucgr.D01872	11.6541	12.0966	11.8197	66.0434	92.0131	76.985	136.695	158.458	147.773	245.549	166.351	210.61	229.5	291.686	263.81
blue	Eucgr.D01924	3.5318	2.79907	3.29704	11.5386	17.5342	14.743	36.4031	21.8764	30.9187	37.9343	40.0781	38.3798	66.2362	33.0642	46.8459
blue	Eucgr.D01948	1.09557	0.464287	0.416675	1.72871	6.29715	4.42639	2.43805	1.66349	2.49076	0.112865	6.04347	2.35229	3.42443	14.861	10.1285
blue	Eucgr.D02390	0.236646	0.250718	0.270009	2.09818	1.56769	1.8414	12.8497	12.4704	12.4639	16.4803	30.8551	23.0823	21.6622	22.3325	21.1561
blue	Eucgr.D02423	1.69634	1.74435	1.33777	8.3224	7.69912	7.86155	17.4804	17.7535	17.2413	31.0552	23.689	27.7909	31.8804	39.4751	36.0634
blue	Eucgr.D02644	0.466169	0.370417	0.465403	19.1773	14.4418	16.5847	58.5716	31.7269	48.0234	55.8644	40.6767	49.9024	72.0877	58.1301	65.1456
blue	Eucgr.E00031	0.178898	0	0	2.25827	2.71882	2.56993	4.01299	4.41005	5.08401	12.8272	14.6413	12.2915	17.2547	22.4641	20.0515
blue	Eucgr.E00266	1.38376	0.51978	1.0406	10.2083	11.9121	11.7462	20.1224	28.1116	22.9155	41.5611	28.1988	36.2316	47.7742	52.8003	49.5288
blue	Eucgr.E00278	0.107741	0.136978	0.122931	2.91438	1.00764	2.41835	6.90523	5.65835	7.1035	4.129	7.91001	4.89099	12.4123	12.6522	13.6779
blue	Eucgr.E00357	0	0.0651867	0	0.739698	0.419588	0.73656	11.1729	5.27563	8.97582	42.2783	12.0952	28.3085	37.9142	39.5245	40.6974
blue	Eucgr.E02763	4.10705	4.91437	3.99693	17.993	25.4471	20.9968	29.7804	37.3126	32.1862	43.7839	33.2928	40.4897	44.7907	58.5943	50.9238
blue	Eucgr.E03690	0.486663	0	0.333163	2.0185	1.47922	1.57299	4.99049	5.94626	4.53631	12.9952	10.543	11.1059	6.2585	17.2013	12.9131
blue	Eucgr.E03810	1.34668	0	0.768266	3.90293	2.69886	3.62728	6.26772	2.88672	4.15509	7.84837	7.06204	7.55315	7.47368	21.6969	16.7222
blue	Eucgr.E03882	1.92324	0.654327	1.3908	17.8051	25.1753	21.2074	35.0977	52.9844	43.4165	74.3743	52.4559	67.1998	88.6479	121.348	104.931
blue	Eucgr.E03959	2.29905	1.62031	1.85332	7.88625	9.90358	8.45858	14.6547	14.7846	13.4648	22.8608	18.7075	20.6955	26.0776	28.9678	27.4376
blue	Eucgr.F00108	11.6553	14.3517	13.4316	69.8653	54.0542	63.3112	116.841	150.638	131.353	159.485	145.736	152.411	202.549	194.799	197.894
blue	Eucgr.F00192	2.16807	3.10978	2.72744	12.7317	14.4926	14.6242	34.3227	27.2293	30.5856	38.5543	58.4102	46.6529	72.0124	48.6704	61.2917
blue	Eucgr.F00232	3.56766	4.46858	3.67864	21.4454	32.3158	25.744	66.0839	43.563	54.2837	92.097	83.8417	87.1874	93.7077	78.9052	86.4131
blue	Eucgr.F00593	0.886511	0.751381	1.46104	12.7005	14.8547	13.0888	29.4607	43.2849	34.039	44.9332	31.4161	37.7058	44.7314	47.7571	44.612
blue	Eucgr.F00762	0.777941	1.16887	1.21038	4.91006	3.6378	4.57175	9.44296	8.26212	9.40592	17.5732	8.42663	14.4037	17.2423	20.8857	19.008
blue	Eucgr.F00995	0.76105	2.62925	1.51016	11.0987	13.8098	12.6261	13.3074	20.5341	16.2679	16.6282	16.6665	17.1118	25.6868	25.2569	25.9044
blue	Eucgr.F01071	0	0	0	1.94426	3.71493	2.64929	6.06141	5.96028	5.5474	6.45383	11.3371	9.05077	3.95279	14.5148	12.4608
blue	Eucgr.F01203	2.528	0.119037	1.60244	25.7769	29.3346	26.6483	62.2416	71.2496	67.5492	110.038	87.9718	98.716	116.227	134.516	126.753
blue	Eucgr.F01454	8.07287	7.35187	6.98989	28.6513	32.9311	30.7916	54.7975	48.4169	51.2857	92.0845	66.0145	80.6424	78.0012	89.4016	82.7696
blue	Eucgr.F01551	1.32668	3.89543	2.30661	8.65829	14.4017	11.9397	20.6159	22.1752	21.0414	22.9221	26.5741	26.1984	33.8514	25.5247	28.757
blue	Eucgr.F01583	0.466122	0.829649	0.425468	3.40429	6.15758	5.1057	18.6215	20.4331	18.0152	37.2824	20.9253	29.5667	22.2915	33.9803	29.1076
blue	Eucgr.F01887	0.260633	0.110453	0.198251	27.3386	10.9689	20.5145	54.6598	58.29	60.1433	97.4127	62.7371	81.9686	95.781	101.415	99.7602
blue	Eucgr.F02756	0.711549	0.798205	0.573079	2.98143	4.25704	3.34458	7.33236	11.0806	8.707	10.7109	9.47062	11.1437	10.9896	15.6214	13.6911
blue	Eucgr.F02981	0	0.0704042	0	0.599176	0.841603	0.795513	7.74902	3.20506	5.41366	6.84591	6.26504	6.72634	17.6555	13.6498	16.2138
blue	Eucgr.F03046	2.06257	1.24212	1.11474	13.3118	9.64496	11.9882	48.818	44.3292	46.2751	81.9965	70.4219	78.9808	70.3835	50.7389	59.8434
blue	Eucgr.F03266	0.950218	2.5737	0.801349	11.2498	8.30723	9.94091	26.9196	21.9628	23.5285	30.3376	31.2759	30.2609	38.2977	28.5807	30.1461
blue	Eucgr.F03361	2.06434	0.715776	1.60593	30.7966	28.521	27.5488	42.7987	23.2317	38.8259	77.4881	52.8529	65.8517	67.6257	73.8597	76.4106
blue	Eucgr.F03394	2.11638	2.85474	2.41475	11.3099	9.17247	10.5899	12.9299	23.3471	17.3685	18.0272	17.3643	17.7013	23.3375	31.0285	28.3673
blue	Eucgr.F03977	1.11456	0.742237	0.908347	4.45049	4.21914	3.66919	9.92121	12.9697	11.644	13.8441	11.3063	13.1537	15.2148	20.2403	16.0251
blue	Eucgr.F03978	3.70904	3.69924	3.53878	17.1251	20.8205	17.9998	31.183	39.9246	34.2022	55.932	30.363	43.4274	66.2621	54.0913	61.2173
blue	Eucgr.F04138	0.228221	0.217613	0.0650989	8.51406	6.5033	7.88884	39.0355	25.9588	33.2393	59.883	51.6391	54.8814	54.9918	52.0083	53.0194
blue	Eucgr.F04139	0	0	0	6.37855	1.2162	4.2966	21.3362	14.9412	16.3197	34.4672	32.3039	31.3992	38.185	47.4152	41.6441
blue	Eucgr.G01215	0.818779	0.757062	0.806818	7.88595	5.56912	6.58274	16.2597	18.3889	17.2187	28.6637	21.7693	27.5343	28.1685	37.4733	35.4146
blue	Eucgr.G01217	1.04411	0.626846	0.794207	6.43313	7.86621	6.35376	11.6797	17.6254	14.3415	19.8993	14.8005	16.9737	25.2151	33.1144	29.0579
blue	Eucgr.G01335	0	0	0	0.643215	1.08415	0.51239	6.70565	5.19917	6.08186	6.87874	26.53	15.7543	8.31389	4.31298	7.50614
blue	Eucgr.G01488	4.34234	2.54322	3.39579	15.2213	20.7049	16.2519	30.2277	28.0814	27.7864	41.0753	37.6406	41.3642	41.4375	35.2278	36.9408
blue	Eucgr.G01977	18.8095	22.4213	19.7872	92.9479	133.856	108.309	167.537	169.645	168.217	228.103	187.286	210.902	255.114	250.799	256.372
blue	Eucgr.G02176	0	0	0	4.73175	2.62927	4.10589	15.5356	22.3376	18.4928	24.0965	24.3618	25.0186	39.2671	53.3449	45.8722
blue	Eucgr.G02177	0.0794276	0	0.0906253	0.8594	2.78564	1.49757	4.32699	5.02267	3.34068	5.89146	6.21369	5.45723	7.76722	15.1452	12.9904
blue	Eucgr.G02178	0.860317	1.18492	0.981604	20.9442	18.8579	19.6324	49.3948	55.4786	50.6093	63.9017	44.5238	54.4479	80.5769	96.4431	89.0476
blue	Eucgr.G02745	1.20292	2.52673	1.31283	9.14854	8.74332	8.02971	11.4526	11.9959	12.2472	14.095	11.4563	13.0903	21.5789	14.4725	18.7824
blue	Eucgr.G02848	18.3247	24.3828	19.5842	76.1976	116.454	92.209	148.501	131.874	141.209	241.855	189.455	219.106	297.005	244.011	268.424
blue	Eucgr.G02852	1.24322	1.34517	1.2374	5.5094	12.462	7.74219	8.39171	9.72423	7.99822	13.7995	9.77357	11.0342	18.1422	18.2375	18.9685
blue	Eucgr.G02924	10.7566	4.9261	8.90784	33.5806	34.2093	34.1651	55.7818	50.516	54.6947	95.8715	86.3072	93.7295	98.0766	93.0588	94.0536
blue	Eucgr.G03121	1.51787	1.2865	1.15457	10.3025	9.16808	9.76672	16.8892	19.8385	18.5004	30.5964	23.5967	27.4688	35.3007	37.6001	36.2632
blue	Eucgr.G03199	1.10435	0.362328	0.772283	2.53755	10.2034	6.17303	27.8167	26.3072	27.0105	59.3216	56.51	59.7484	60.702	102.596	81.5688
blue	Eucgr.H00135	4.91046	4.57499	4.83289	18.42	22.5679	19.9237	33.3134	37.4035	33.7472	44.8103	34.693	40.7932	35.8526	48.4201	42.9141
blue	Eucgr.H00343	0.0760612	0	0.0867842	1.92027	2.3119	2.04871	11.2527	4.11685	7.78156	21.8148	18.9037	19.8305	19.7158	14.4591	15.1801
blue	Eucgr.H00499	8.26994	5.61957	7.56493	69.9384	90.8039	79.9152	156.038	156.069	152.56	225.535	195.934	211.983	248.402	245.356	243.839
blue	Eucgr.H01008	2.38627	2.04452	2.30837	10.4774	10.3097	11.1781	29.4239	17.5139	26.1822	52.202	41.207	50.5354	27.5187	33.1127	32.0977
blue	Eucgr.H01161	0	0	0	0.263506	2.22072	0.262388	6.71166	7.67405	7.80686	23.4834	12.6624	17.7486	30.3403	15.2905	24.2326
blue	Eucgr.H01372	1.51729	0.754833	1.05377	5.3831	4.55015	5.18257	6.97622	12.0906	9.22375	22.1825	11.7905	17.8469	26.4231	31.6009	30.1798
blue	Eucgr.H02163	4.02991	6.56442	4.16697	35.8818	37.3948	35.9558	66.7223	52.7755	55.8304	119.721	102.915	112.329	132.092	77.3107	107.304
blue	Eucgr.H02217	12.8496	13.782	13.3283	111.352	139.84	126.192	272.468	207.734	246.774	414.573	369.702	396.713	390.834	339.655	365.214
blue	Eucgr.H02219	4.45599	5.66515	5.65658	20.0889	25.3909	21.6464	35.5881	26.9158	31.3646	46.9511	43.1882	43.1213	57.7153	51.3286	53.2248
blue	Eucgr.H02222	1.92002	1.33147	1.44388	12.1971	8.2132	10.1081	27.7808	23.4316	28.423	30.0476	30.9864	29.4462	32.6181	35.4136	33.2885
blue	Eucgr.H03155	13.9095	4.50518	9.86232	166.355	196.369	178.971	347.46	503.786	418.777	595.163	467.146	535.496	710.536	849.736	791.933
blue	Eucgr.H03602	0.0402991	0	0	2.18016	1.2249	2.13473	11.7948	6.39246	9.11611	13.6006	16.1512	14.833	22.2415	13.4474	18.2057
blue	Eucgr.H03644	9.47236	4.59966	8.10582	63.3446	49.1393	58.5283	167.512	153.767	159.346	242.333	223.497	231.789	340.842	308.067	315.604
blue	Eucgr.H03645	13.9107	11.3368	11.8021	57.3748	53.9574	57.1955	96.8509	112.164	105.662	126.639	120.716	119.908	163.889	159.083	161.3
blue	Eucgr.H04034	126.321	98.6695	117.443	592.065	909.265	716.625	1635.41	1350.11	1514.12	2450.12	2194.38	2359.42	2364.48	2372.78	2381.45
blue	Eucgr.H04058	0	0.292427	0.0874794	6.42915	6.45347	6.12653	39.8842	33.5273	35.9076	65.4947	98.4594	84.2847	86.5818	76.1284	76.6398
blue	Eucgr.H04942	6.48008	6.57415	6.02445	39.0112	52.238	43.8998	99.9362	95.6675	95.7106	120.919	107.796	115.777	136.698	142.923	139.592
blue	Eucgr.H05072	27.855	32.98	30.5393	134.327	178.175	151.863	240.183	237.07	240.105	353.124	297.196	330.499	407.317	372.137	386.901
blue	Eucgr.I00509	0.279582	0.497628	0.191398	2.72255	3.79141	3.01222	8.00365	9.529	8.89875	9.6776	7.26822	7.54649	10.5616	12.4825	12.0869
blue	Eucgr.I01007	0.449081	0.214103	0.192147	2.37889	1.83749	1.9152	13.6714	11.8525	11.5498	16.5856	16.9579	15.703	26.5448	19.4496	22.5349
blue	Eucgr.I01291	0.680175	2.10009	2.21733	5.16912	9.65549	7.58993	11.7286	9.37294	9.72001	19.2195	22.5707	19.1938	18.2231	18.4149	17.3365
blue	Eucgr.I01644	0.688013	0.29157	0.575673	11.7454	18.2849	14.29	40.3717	24.9244	32.3265	63.2238	59.4547	62.1843	73.7938	47.8364	59.7509
blue	Eucgr.I01667	1.2412	0.806537	1.41618	9.99764	10.2217	9.90571	5.18544	6.94717	6.27077	13.3323	10.8221	11.3705	8.38738	23.4427	16.8771
blue	Eucgr.I01801	1.90582	2.24011	1.80524	18.8375	13.452	15.7874	66.911	58.4272	63.8071	73.5704	99.4967	87.0893	92.0528	87.3799	88.9974
blue	Eucgr.I01942	0	1.49252	0.55811	2.8227	5.26093	3.60124	12.4355	16.3571	12.2328	24.5509	18.0147	23.8857	36.1703	46.8629	38.0422
blue	Eucgr.I02133	0.88348	2.43364	1.17604	12.7456	23.0666	16.3932	31.2999	36.4559	31.3003	47.5101	40.0515	45.3452	65.0924	54.7843	55.7427
blue	Eucgr.I02181	0.565629	0.454178	0.339669	2.36212	3.30624	2.64612	6.29632	5.10515	6.26053	12.292	9.3157	10.7018	10.6478	8.584	10.1804
blue	Eucgr.I02327	0.472922	0.601252	0.925018	2.6194	4.50193	3.03289	13.8559	9.92025	12.5949	23.8032	30.6547	24.8671	48.781	32.0488	37.321
blue	Eucgr.I02699	1.11076	1.05913	1.58419	6.9606	3.83066	6.08339	28.6537	29.703	30.6822	56.4367	42.4451	49.8785	62.4942	63.6688	62.1852
blue	Eucgr.I02785	45.7478	56.3197	49.0414	210.718	295.893	248.73	387.839	336.12	363.474	602.944	474.825	541.246	598.54	523.274	559.876
blue	Eucgr.I02808	4.778	3.20919	3.08581	25.7675	32.1442	28.4102	40.7338	40.5817	44.6805	52.046	55.7697	54.1975	62.4356	69.5984	68.1533
blue	Eucgr.J00170	20.8336	21.2182	19.7499	127.858	168.346	144.933	214.469	282.485	246.213	384.967	293.596	343.325	501.331	522.051	520.981
blue	Eucgr.J00491	1.08522	1.6863	1.41019	6.84948	7.61205	7.44293	10.0465	12.8914	11.0682	18.7449	14.5487	15.8297	16.7181	17.875	17.7902
blue	Eucgr.J00937	10.7321	0.239374	6.15836	55.5137	84.6696	67.3932	218.55	116.102	173.577	411.599	323.671	368.454	507.721	299.691	390.412
blue	Eucgr.J00938	27.1124	9.03075	20.0904	257.27	397.833	308.457	694.419	610.343	647.498	1289.05	923.425	1130.44	1908.31	1272.26	1570.11
blue	Eucgr.J01183	12.3331	13.9298	12.3443	77.6931	77.6579	76.2018	310.795	254.221	294.223	295.063	390.803	336.443	357.274	399.49	382.801
blue	Eucgr.J01393	1.2821	4.20769	2.21129	13.8453	14.361	13.6795	20.1287	21.6987	21.4206	30.1145	24.3303	28.5339	40.3809	36.1922	38.1251
blue	Eucgr.J02210	2.08905	2.62706	2.56492	11.5678	14.9718	13.3944	16.4208	16.452	16.5455	23.1868	16.9167	17.5794	22.2356	25.6354	24.2562
blue	Eucgr.J02319	2.47964	1.86284	2.05761	9.90861	9.55293	10.575	27.9317	28.9926	27.9308	45.8418	44.2908	45.7727	50.6558	54.3189	50.532
blue	Eucgr.J02393	29.28	26.7748	28.7185	237.631	321.554	277.366	495.606	499.44	499.321	774.676	630.908	710.584	1067.83	890.167	963.072
blue	Eucgr.J02481	5.87954	3.99349	4.22723	20.9875	22.6919	19.8861	35.5316	30.1271	32.4105	51.7754	47.2078	49.211	48.7674	43.8255	43.5709
blue	Eucgr.J02614	2.44797	0.542501	1.81935	5.9332	7.71897	6.67427	11.659	13.8888	12.2541	23.9602	16.7315	21.4649	28.5808	29.5326	29.6929
blue	Eucgr.K00905	1.72192	2.07972	2.06291	5.74458	11.8768	8.58032	13.4271	10.1505	12.8208	15.3266	21.2424	21.0208	20.068	30.0307	25.7989
blue	Eucgr.K00906	2.77869	1.32476	3.56673	30.1695	24.2278	28.2744	74.8217	32.2636	61.1988	72.7096	114.681	90.6278	98.0204	120.614	109.906
blue	Eucgr.K00907	16.4075	9.96974	10.8745	90.0691	78.4171	90.3369	191.112	138.615	173.345	222.671	262.958	239.198	226.419	346.045	290.035
blue	Eucgr.K00908	9.02573	5.02028	6.95126	64.4947	46.031	60.7771	133.047	92.0212	112.603	119.389	174.486	146.866	137.079	245.56	189.939
blue	Eucgr.K00909	5.37656	3.49048	3.5241	41.8769	34.6369	36.872	81.87	72.2158	74.1212	85.1339	127.079	100.632	93.6307	178.093	137.114
blue	Eucgr.K01044	5.07171	0.863112	3.37179	28.77	54.9024	37.5758	44.5771	44.3427	43.5796	73.3124	68.2983	69.6238	86.2357	68.8113	77.1885
blue	Eucgr.K01962	3.00371	2.51236	2.23217	32.1435	33.2436	31.6168	47.9164	48.015	48.7456	75.4627	60.6959	69.0748	101.599	76.4412	86.0649
blue	Eucgr.K02033	0.208066	0	0.118699	1.59464	0.729718	1.30766	11.1126	9.25465	9.93371	9.25984	27.2956	17.1036	16.3053	26.4896	20.7031
blue	Eucgr.K02541	7.55174	15.4931	11.3811	43.5273	62.3761	52.8688	62.8743	64.1713	61.9359	86.4934	78.2609	81.4828	88.903	102.19	93.8229
blue	Eucgr.K02993	48.8286	52.5143	51.4474	270.522	258.54	262.872	574.184	517.082	555.639	1016.42	967.221	992.586	1429.82	1130.77	1257.03
blue	Eucgr.K02996	54.0602	74.7382	61.4876	262.665	427.09	328.77	497.051	504.964	498.267	661.458	528.411	602.574	662.058	599.887	631.395
blue	Eucgr.K03041	34.6509	24.5087	29.5128	322.994	242.576	290.075	795.788	1034.21	881.724	1289.92	1425.28	1354.55	1566.12	1806.53	1675.92
blue	Eucgr.L00344	0.0646691	0	0.0737861	0.699714	0.907217	0.870933	4.35193	1.87142	3.45507	12.9513	5.99311	8.72775	12.0416	10.7521	11.6121
blue	Eucgr.L03442	2.89765	6.13991	2.80523	24.3851	20.8382	23.651	16.6016	27.2924	21.0609	32.8908	22.7214	25.317	47.8738	31.1381	34.9483
blue	Eucgr.L03661	0	0	0	2.73145	1.07784	2.3651	12.9436	8.61121	12.5766	20.0276	21.7174	22.4621	12.7036	16.5389	12.2018
blue	Eucgr.A02182	1.877	1.67689	2.08374	4.84855	6.46432	5.28345	13.2762	8.91699	11.9947	17.6853	16.6683	17.2407	17.5329	16.1023	18.2763
blue	Eucgr.A02190	41.0508	34.4013	38.9677	110.182	152.854	129.628	211.46	190.177	203.422	300.85	279.735	284.923	327.58	299.479	316.624
blue	Eucgr.A02372	0.987516	2.83849	1.66561	4.70365	4.69311	4.81862	10.9383	11.3664	11.0303	14.7292	10.8518	11.9316	10.4679	13.5284	12.8411
blue	Eucgr.A02661	4.6369	0.755788	3.39141	13.2931	9.0346	11.422	13.5891	13.1254	13.3801	22.4882	18.8887	22.3186	34.4023	28.2003	30.8677
blue	Eucgr.A02813	6.09253	12.0374	9.48778	25.2399	40.2804	30.6398	98.1903	86.4333	90.0799	88.2439	118.066	103.842	136.319	106.734	120.011
blue	Eucgr.A02877	53.3322	26.8685	39.6415	75.1242	116.676	96.2637	309.426	117.88	221.117	346.753	317.877	336.808	309.488	197.603	251.705
blue	Eucgr.A02887	1.55985	3.47047	2.72767	9.47826	11.4962	10.3819	16.2454	24.6596	19.89	19.8493	24.8954	21.8422	24.6658	35.937	31.5886
blue	Eucgr.B00934	0	0	0	0.0427218	0	0.0425406	4.302	1.32036	3.07004	8.96187	7.69849	7.44098	25.5155	19.5567	19.7795
blue	Eucgr.B01479	3.40481	4.29824	3.99425	9.38289	12.5018	10.0966	17.2371	20.1994	18.398	27.7151	18.3538	24.2407	31.3491	29.997	30.6866
blue	Eucgr.B02510	53.6828	52.1942	54.1167	142.54	207.798	170.744	241.587	249.018	244.889	345.095	280.323	321.295	338.954	376.504	361.939
blue	Eucgr.B02529	6.4554	5.84187	6.67497	17.7244	22.0374	19.7624	29.4496	36.4201	33.2763	44.3631	32.1028	37.5934	44.3489	54.9366	51.3227
blue	Eucgr.B02890	2.02205	4.11319	2.76854	4.25413	8.19476	4.59918	16.4153	8.95783	13.638	9.99889	28.3925	18.5238	24.7396	14.8896	19.5803
blue	Eucgr.B03404	0.812286	1.00141	0.730207	1.75333	2.01431	1.9006	14.1982	10.8957	12.3674	18.1664	16.1457	16.2778	30.1379	20.0334	26.294
blue	Eucgr.B03547	4.09074	8.66798	6.22326	17.4587	16.5786	15.9505	29.0477	36.8292	31.4879	35.3516	32.8228	32.1692	38.9856	50.3707	44.9592
blue	Eucgr.B03553	2.79526	2.92664	2.81412	6.18974	6.48754	6.60637	18.0468	9.34029	13.551	24.24	19.9875	21.5859	20.9251	18.2095	18.8997
blue	Eucgr.B03622	10.0336	5.56389	9.25591	38.401	22.586	31.2422	51.1939	65.7819	56.5425	77.9857	77.5942	78.9692	125.4	141.479	128.916
blue	Eucgr.B03870	10.3585	9.74996	9.62096	18.2864	19.2904	18.3068	43.5602	53.9138	46.728	58.8156	52.5802	56.41	77.5116	89.4188	79.8953
blue	Eucgr.B03929	6.472	7.37928	7.09139	24.0832	24.6799	24.8111	39.2849	23.1772	30.9461	57.6573	53.4748	55.2688	66.675	28.7259	46.8211
blue	Eucgr.C00232	3.93042	3.43303	3.08098	5.32938	6.03294	6.19573	22.4342	12.1233	16.8142	26.4459	26.5051	27.4244	27.4511	21.0352	25.496
blue	Eucgr.C00597	377.423	256.543	329.122	880.559	630.957	779.417	1703.78	1408.24	1579.64	2027.42	1810.93	1904.72	2009.23	1855.13	1917.42
blue	Eucgr.C01041	11.5957	9.30165	10.8678	29.7894	32.0608	32.8029	54.5585	44.6329	51.2082	75.8842	66.1802	70.6261	80.6258	83.0859	83.7825
blue	Eucgr.C01944	3.87143	7.67592	5.70557	18.2847	16.568	18.4347	27.323	29.4655	27.8194	55.1528	31.701	45.7177	60.8751	46.2984	54.0822
blue	Eucgr.C02329	0.460884	0.468759	0.631031	1.82847	1.61639	1.65519	6.39999	6.22405	4.81993	9.79987	13.3127	13.2318	13.3357	12.1105	14.7593
blue	Eucgr.D00695	2.09689	1.27236	1.25063	4.85561	4.40132	4.66386	6.36322	10.7264	7.58424	9.60308	8.94771	9.0629	12.0019	14.5727	12.9722
blue	Eucgr.D00858	22.4279	15.445	20.2585	29.3821	26.2898	27.5253	102.236	91.9842	100.505	139.935	187.464	163.253	154.622	170.653	166.765
blue	Eucgr.D00982	20.4554	17.4975	17.3658	60.8791	88.4604	74.1891	114.266	101.174	106.875	211.175	152.392	183.294	164.628	183.927	175.493
blue	Eucgr.D01351	34.4557	26.8449	32.1226	141.263	105.314	127.232	170.498	222.902	188.906	229.359	214.328	223.727	262.855	331.582	307.04
blue	Eucgr.D01368	50.0663	32.4417	43.2026	127.046	102.626	119.16	282.088	348.276	306.413	494.191	469.996	487.019	549.908	503.183	525.707
blue	Eucgr.D01717	100.145	141.174	111.06	403.803	291.357	357.433	1053.23	800.352	943.615	1457.61	1420.61	1433	1651.66	1373.53	1507.86
blue	Eucgr.D02046	0.484052	0.895131	0.401668	1.86483	1.33754	1.93594	4.46547	3.11282	4.35191	2.992	20.3904	9.98812	5.83587	13.2002	9.71341
blue	Eucgr.E00054	19.6362	24.1953	22.1974	76.8225	89.347	82.9076	123.911	137.399	130.764	195.397	139.323	168.346	177.565	200.446	188.039
blue	Eucgr.E00306	4.85542	4.81557	5.68496	13.5235	12.7195	12.9183	24.303	28.0363	26.4698	41.0428	23.7116	33.3414	48.9012	36.3546	40.704
blue	Eucgr.E00569	14.8229	11.4097	14.0363	39.9138	35.6594	37.5717	86.0611	107.265	95.6542	133.383	114.869	121.243	156.084	177.853	165.783
blue	Eucgr.E00577	66.5611	59.5203	66.5806	172.067	169.726	172.149	325.054	311.977	316.658	642.252	340.681	501.72	765.227	505.132	627.267
blue	Eucgr.E00578	3.69324	5.98436	4.25522	14.6587	14.0744	14.5478	26.5323	24.0025	26.2391	36.727	35.2985	35.8281	44.0902	41.5934	42.8817
blue	Eucgr.E00796	10.2148	7.63922	9.50021	33.5131	24.084	30.2111	34.0175	63.481	49.764	58.0458	31.6133	44.0223	70.603	64.0736	66.8568
blue	Eucgr.E01410	8.66645	3.50577	6.94174	17.72	20.7235	17.92	44.1827	42.0334	43.1874	57.5729	50.6249	54.0777	49.6041	60.865	54.7657
blue	Eucgr.E01414	0.837116	1.56093	1.52821	3.22045	2.08774	2.00425	8.40539	6.10106	8.69114	13.2463	11.7543	11.6401	12.0363	11.6796	11.3613
blue	Eucgr.E01776	2.87816	6.67944	4.37856	12.7284	16.7167	13.7409	24.3511	20.6143	24.0965	27.7304	33.7054	29.8194	34.9447	30.4362	34.3808
blue	Eucgr.E02755	4.20705	8.50436	5.90419	20.5598	28.6488	23.6832	36.7824	42.0246	38.2586	62.3586	44.0769	54.6621	63.7962	72.2223	68.5898
blue	Eucgr.E03168	2.30859	1.58981	2.08529	3.90293	11.3577	7.08183	16.6454	12.6809	13.7774	17.0048	30.1005	25.3739	16.6225	19.0128	16.0621
blue	Eucgr.F00095	1.09732	0.155009	0.695563	2.08874	1.14028	0.985208	5.60017	5.88048	5.68243	16.4292	4.54899	10.0225	18.456	9.63959	16.3151
blue	Eucgr.F00125	4.91748	2.22524	4.46958	8.71748	5.94365	7.2587	41.1317	25.102	34.5816	55.6397	95.7985	79.5578	67.5487	58.1437	56.7182
blue	Eucgr.F00630	6.23696	5.22753	7.01081	14.7463	25.6546	19.5784	25.563	30.106	26.206	36.724	27.9686	33.8396	43.7552	42.2741	41.5842
blue	Eucgr.F01238	0.291998	0.185616	0.444217	1.27253	0.796505	1.04866	4.10676	5.52898	5.53209	9.98702	8.903	10.2103	15.1899	19.5778	17.4772
blue	Eucgr.F01564	6.40452	8.72681	7.34239	22.712	33.2804	27.5129	39.214	45.3242	43.0198	54.1911	41.9155	49.9664	66.3571	59.8563	63.6986
blue	Eucgr.F01582	0.943992	0.600075	0.897563	2.8372	3.67858	2.6839	11.1759	9.19019	11.3567	21.8811	10.6987	16.3112	19.0738	22.3171	20.2435
blue	Eucgr.F01584	110.042	145.827	127.571	355.268	444.675	394.86	566.565	638.571	590.413	820.079	592.818	718.631	813.779	844.392	835.771
blue	Eucgr.F01589	20.9455	14.9359	17.8135	34.0082	32.031	33.9333	93.3744	75.383	86.4525	111.313	153.254	124.793	138.842	106.937	120.485
blue	Eucgr.F02028	14.4476	10.8433	13.0906	51.7788	51.6279	51.0142	116.75	126.644	121.069	185.623	160.624	172.046	159.71	248.617	204.916
blue	Eucgr.F02032	2.48295	2.10448	2.28819	6.08487	6.28916	6.80216	14.6893	11.0201	12.9906	21.88	16.5892	19.9966	16.2895	17.8394	16.8566
blue	Eucgr.F02476	8.41045	9.00638	9.11462	21.2823	29.8138	24.7647	33.3916	45.4267	40.1952	42.2599	37.1518	41.4604	45.6719	63.9293	57.2664
blue	Eucgr.F02492	10.2321	10.1433	10.286	28.7751	30.1945	28.4102	57.3451	41.9828	52.6738	32.7099	94.0707	59.4513	46.4946	96.2218	70.8856
blue	Eucgr.F02557	26.5509	33.933	27.7474	85.0263	117.743	99.8621	149.405	130.324	143.772	218.782	200.351	212.625	256.944	230.094	250.217
blue	Eucgr.F02743	15.9181	8.70986	12.3227	30.9583	57.0993	42.767	71.5004	71.6128	70.0887	119.566	121.595	122.323	96.5776	148.155	121.679
blue	Eucgr.F02864	10.4223	12.4585	11.4652	33.0591	45.2414	39.0329	46.2611	77.2589	60.3698	60.6744	61.2693	60.6753	72.0881	90.1348	83.82
blue	Eucgr.F02974	3.31511	9.92489	5.24665	18.6095	16.6272	17.3784	26.7298	29.9149	30.6336	88.9715	15.3161	53.4002	128.785	58.3135	92.3416
blue	Eucgr.F03169	1.81127	1.35901	1.52456	3.72144	3.12413	3.49238	5.80428	10.8522	7.932	9.72746	9.57752	10.4556	11.4954	17.8486	15.9612
blue	Eucgr.F03208	8.27681	7.09401	7.48066	28.7194	11.2524	20.1227	73.0634	50.9336	62.953	60.1852	111.2	80.7258	120.655	132.239	125.188
blue	Eucgr.F03290	1.49807	1.16391	1.80423	5.85326	4.37831	4.70758	10.0458	17.0375	13.2449	22.2236	18.6311	21.6476	24.9735	34.9324	31.5068
blue	Eucgr.F03340	6.36209	1.1707	4.58464	13.2089	11.8414	13.4535	16.9896	21.8023	19.6026	35.5995	10.3774	24.855	56.1817	22.2885	36.8605
blue	Eucgr.F03362	17.4496	11.0014	12.8107	41.1393	69.6421	52.715	91.4392	78.1051	86.4963	203.428	156.908	180.397	117.93	217.849	173.398
blue	Eucgr.F03412	0	0.0366144	0.0328596	0.077902	0.235676	0.181	1.90731	4.75353	3.17554	1.74454	6.93233	3.95745	5.47828	13.6617	10.639
blue	Eucgr.F03866	1.24944	2.01615	1.86423	3.68301	4.15725	3.66739	10.7283	8.65291	9.45039	17.4658	22.1516	18.6312	31.0285	24.7518	26.6562
blue	Eucgr.F04014	0.963177	1.05906	0.891053	3.59119	2.86065	3.55258	6.86824	8.67712	7.605	11.1348	9.64983	11.5299	10.9846	15.2241	13.2191
blue	Eucgr.F04467	10.2925	7.35708	9.3243	22.3047	22.3092	21.1789	44.8264	49.9967	45.444	57.2852	54.9733	58.0997	59.2933	66.1006	64.1631
blue	Eucgr.G02119	16.0172	12.5995	15.3415	40.09	55.4858	45.7877	74.2735	77.3955	76.9095	110.528	85.8784	98.3897	110.44	121.827	114.693
blue	Eucgr.G02307	4.14185	4.74393	4.1723	11.9101	10.8618	11.8261	22.7988	19.2366	21.7596	20.2044	25.0594	23.2109	26.6922	25.9004	26.7153
blue	Eucgr.G02333	10.0006	5.17749	10.3518	21.3808	30.0114	23.4192	50.1634	56.7974	52.5042	95.3996	76.1262	88.3556	98.6107	116.815	105.652
blue	Eucgr.G02498	0.996982	2.9153	0.796275	3.68565	1.63173	2.50635	16.8263	3.20568	12.2398	5.42301	12.9591	8.19549	10.2837	29.443	21.6649
blue	Eucgr.H00223	6.66461	6.67312	6.57979	24.6596	27.9759	24.4309	34.304	27.314	33.0122	59.1672	32.7082	47.7055	73.5968	40.4705	54.8969
blue	Eucgr.H00308	29.8637	44.7062	35.9324	129.412	166.278	144.672	214.322	252.209	225.492	325.554	249.263	293.66	360.08	385.128	373.757
blue	Eucgr.H00460	1.05916	0.252481	0.528708	2.89484	1.81862	2.0802	18.6676	9.29443	13.5449	26.1873	23.8219	24	24.5192	20.4346	21.9939
blue	Eucgr.H00619	0.789062	3.56686	2.10071	5.05931	5.99594	5.51014	15.4992	16.7733	16.3944	16.5287	21.5788	17.91	22.0212	27.217	24.5669
blue	Eucgr.H00724	4.70907	15.3949	7.18719	28.619	29.9565	30.8587	41.0903	43.3268	42.2678	51.7887	42.2494	45.4705	91.0185	71.6746	83.0252
blue	Eucgr.H01080	2.24833	3.21574	3.09974	9.62934	11.9374	10.5978	28.7194	26.206	26.3032	13.5499	60.5464	36.5502	21.0829	50.1035	33.643
blue	Eucgr.H02330	0.783593	0.569272	0.510893	1.61493	1.83212	1.10556	8.84847	6.7188	5.2172	9.68703	9.56567	9.47664	11.5466	15.0977	13.443
blue	Eucgr.H02555	3.66006	3.73885	3.41014	12.8114	13.7706	13.1589	13.9824	22.5091	17.4416	18.8496	16.3699	16.8053	22.7806	25.1612	24.4947
blue	Eucgr.H02828	18.2469	22.2354	19.798	45.4772	43.2266	47.139	129.229	74.7591	108.289	136.877	228.934	176.944	195.547	85.4218	132.578
blue	Eucgr.H03016	1.66561	1.83313	2.04225	4.10196	4.64998	4.59792	8.47096	9.77856	8.73208	12.5081	12.5963	11.8038	15.552	20.6375	18.5663
blue	Eucgr.H03109	1.43955	1.48393	1.24297	3.40281	1.9558	2.8644	7.77158	10.2165	8.71267	8.56138	8.47553	8.40135	12.3	12.3947	13.1269
blue	Eucgr.H03375	2.0126	2.10385	2.2453	2.6212	4.96708	3.89505	14.6188	5.65637	10.0155	15.8682	8.66633	14.7059	13.7798	9.15204	11.458
blue	Eucgr.H03412	0.707873	2.41864	1.4639	5.66456	4.13769	4.40915	9.73524	10.1001	10.3601	11.4856	12.4067	11.4533	25.6622	21.6045	23.3266
blue	Eucgr.H03604	2.83077	3.44686	2.80527	8.93937	9.88133	9.34294	18.2988	18.5316	18.3252	26.6487	20.7618	23.8552	20.0463	29.1117	23.8638
blue	Eucgr.H04118	14.5698	23.3351	17.1231	61.3653	69.2823	65.9369	101.208	124.411	110.638	146.555	120.958	131.546	164.844	203.357	185.577
blue	Eucgr.H04496	4.53047	5.86224	4.36508	20.0253	17.5132	18.6748	37.5318	41.0902	39.4144	65.2171	35.2605	52.5214	66.6506	61.2199	63.2146
blue	Eucgr.H04541	1.85126	4.80138	2.40797	8.54635	9.69569	9.20819	13.526	14.2067	14.31	16.5694	10.6948	14.8999	12.9452	18.0373	14.1859
blue	Eucgr.I00630	11.6799	10.312	12.3394	15.992	29.4581	22.721	55.912	44.0463	52.1246	77.4095	62.8676	68.8645	75.044	72.9296	69.142
blue	Eucgr.I01373	1.18311	0.231408	0.830708	2.46175	3.29818	2.85986	8.74918	7.41319	7.75896	14.0634	14.8965	14.2923	17.7994	23.279	21.1296
blue	Eucgr.I02366	9.7584	12.5779	11.2881	31.5458	34.2242	33.1077	49.1884	65.0192	55.5661	52.8132	54.7727	52.1943	67.1684	77.3822	71.5934
blue	Eucgr.J00196	15.3195	26.542	19.66	60.5279	93.9464	73.6032	94.2265	95.5222	95.5281	133.333	101.461	117.861	145.504	142.87	143.229
blue	Eucgr.J00384	8.10603	12.0125	9.74016	35.9962	44.065	40.1875	63.912	57.5036	59.7212	78.0067	72.0422	77.9158	97.0161	78.6965	85.3215
blue	Eucgr.J00788	1.15194	1.35604	1.26566	4.61624	4.4889	5.09463	9.98052	10.3344	9.79665	11.0233	16.7397	13.8715	10.4589	19.7924	15.3706
blue	Eucgr.J00906	3.31641	1.7753	3.18648	7.08221	3.87704	5.40667	14.543	11.2247	13.1946	15.3205	20.0624	18.5243	15.3153	17.2502	16.0703
blue	Eucgr.J01501	13.1943	9.82335	11.9912	36.9596	36.1314	35.48	77.6385	54.2501	69.968	97.7052	101.939	98.8162	94.9531	107.233	100.39
blue	Eucgr.J01790	1.6168	0.609044	1.09317	4.26541	3.2902	4.46237	8.6991	8.79271	7.75993	13.3989	8.07187	10.8734	17.7278	16.2221	17.1217
blue	Eucgr.J01901	13.5211	13.3338	13.081	41.5343	55.4141	48.005	66.3937	74.2775	70.8306	110.842	86.6262	98.8413	99.5855	119.848	111.248
blue	Eucgr.K01277	1.36543	2.82712	2.58171	7.63316	7.93568	7.56575	18.5858	11.9586	14.9006	24.4518	20.6125	24.028	21.8971	21.228	21.1493
blue	Eucgr.K01501	12.5572	14.0178	12.5802	32.8623	26.1375	30.5231	77.372	88.9588	80.7715	121.538	106.161	115.925	104.826	119.115	114.894
blue	Eucgr.K01537	7.82778	7.6355	7.16046	19.4095	18.2232	21.2053	45.7718	36.2351	46.1016	51.4714	49.9482	52.0767	53.2435	50.9981	52.5584
blue	Eucgr.K01538	17.0096	10.7169	14.7704	62.4332	46.985	54.9379	119.145	102.205	113.532	113.42	122.016	116.443	180.674	145.963	165.273
blue	Eucgr.K01540	13.5992	6.80108	11.8396	37.8898	28.1044	35.3565	60.4464	63.1378	63.7401	71.4702	75.1659	70.2986	102.743	89.9236	96.1962
blue	Eucgr.K01912	7.30685	7.35052	7.3252	21.7477	26.7458	24.3306	57.0222	36.572	46.6103	83.2261	71.9756	77.1151	84.8149	58.1078	72.0478
blue	Eucgr.K02057	9.62636	5.80275	9.56319	22.5971	28.4252	25.4816	38.6487	53.4551	46.0347	61.5538	40.6502	52.3335	71.9249	84.3288	79.6307
blue	Eucgr.K02307	4.74104	3.35307	3.94064	15.1458	11.1584	13.5311	25.6232	16.6912	21.7715	26.9762	53.1308	40.1014	23.8059	19.1653	21.3662
blue	Eucgr.K02494	9.11632	4.22996	5.84612	22.9195	27.1492	26.8251	43.1451	39.6538	42.1324	64.4111	54.0589	58.0472	55.8013	61.2752	54.5674
blue	Eucgr.K02955	2.81036	1.59277	2.7816	4.94586	6.37298	5.35048	10.1995	11.3227	11.0081	18.6271	13.6927	16.7002	14.6053	18.5424	17.0393
blue	Eucgr.K03007	25.7765	34.4996	29.1623	85.2684	118.565	97.6988	146.732	161.741	151.575	217.749	173.966	192.355	285.272	226.355	253.634
blue	Eucgr.K03180	1.79958	1.97077	1.72801	4.70717	7.56117	5.63104	13.2085	16.4232	14.6842	17.4892	10.7437	13.8815	15.8485	21.6277	18.4218
blue	Eucgr.K03562	1.37902	1.50276	1.29246	3.41936	6.50613	4.42189	9.94299	7.49567	8.62171	14.0645	9.42482	12.4478	18.0773	11.7389	12.5612
blue	Eucgr.K03566	6.00423	5.77966	5.33376	21.9258	20.7569	21.0241	48.8807	49.4598	49.7756	64.7889	75.9288	68.5625	61.99	62.5797	63.1281
blue	Eucgr.L01682	5.41335	6.95325	6.62225	17.0583	24.1395	19.5414	31.8332	32.4792	30.8948	52.0885	35.7331	47.9982	48.2198	45.226	45.7007
blue	Eucgr.A01269	207.92	233.079	219.96	189.567	196.346	192.718	53.5561	44.5522	48.1624	45.5458	29.8825	40.9769	36.908	26.2603	31.3279
blue	Eucgr.C04221	17.2338	19.3326	16.8738	18.0661	11.921	15.3125	4.01299	4.47397	2.98262	2.28531	5.45459	2.99972	3.27521	1.45601	1.90966
blue	Eucgr.I00717	133.832	183.038	154.042	153.837	176.322	161.996	40.2878	42.7713	41.3985	32.2874	38.7554	32.8898	25.4795	25.5096	26.2066
blue	Eucgr.J02352	11.9698	10.0426	9.73155	11.0549	11.5572	11.5736	2.27766	2.18148	2.6442	1.67745	2.79961	1.18914	1.88261	1.0142	1.27478
blue	Eucgr.L02460	22.6197	16.1798	20.0107	17.3137	17.6115	15.9482	3.93892	3.66306	3.88503	2.11253	3.35564	2.59316	1.56626	2.56198	2.10871
blue	Eucgr.K02657	4.09352	1.28869	2.89133	1.7576	0.546917	1.57513	10.2444	8.69123	9.08495	12.82	19.1909	17.6501	20.8378	13.3718	17.5678
blue	Eucgr.A00547	11.4189	6.15147	8.92766	11.8416	19.1996	14.0255	23.0067	22.8179	22.5034	25.2933	53.2757	36.3309	22.0375	61.7535	43.6699
blue	Eucgr.A00654	2.99672	5.2179	4.051	9.57453	11.6142	10.2358	18.6843	14.5232	16.8103	32.0934	20.2681	26.2964	30.195	23.9351	26.7856
blue	Eucgr.A01021	280.245	239.703	267.684	669.413	750.98	703.487	1090.03	1199.09	1150.9	1660.68	1354.45	1525.89	2162.07	1978.47	2050.17
blue	Eucgr.A01397	271.277	166.641	232.246	461.872	621.747	528.92	787.268	850.546	809.059	1051.64	930.117	997.457	1212.12	1172.99	1187.28
blue	Eucgr.A01968	39.3946	23.2952	34.5903	117.375	105.886	112.952	138.741	133.944	133.303	463.534	80.8935	295.724	458.273	254.146	349.445
blue	Eucgr.A02132	30.2907	38.9917	34.0571	90.4138	89.7088	90.257	146.545	142.983	144.689	140.58	289.373	202.312	190.29	307.868	249.579
blue	Eucgr.A02283	0.863894	1.21393	0.778172	3.48472	3.29557	4.20475	3.44833	3.94732	3.46292	18.268	2.18893	8.64671	22.2925	7.40108	15.4966
blue	Eucgr.A02332	2.81984	2.75989	2.24705	7.56705	5.46805	6.18871	8.98846	9.59454	8.85307	16.4339	8.08052	13.5916	20.8358	13.999	16.97
blue	Eucgr.A02551	32.6725	57.5092	39.7488	101.246	177.326	133.041	186.671	88.782	141.372	272.242	244.886	258.621	282.334	156.72	212.218
blue	Eucgr.A02598	8.39523	7.62381	8.12989	13.8034	20.9485	16.0252	28.7868	31.2282	30.4741	37.502	41.1805	39.0368	43	52.496	47.9277
blue	Eucgr.A02831	3.63208	1.49762	2.80009	2.83235	3.44277	2.82033	7.34	7.25962	7.81112	18.4458	8.62465	15.4162	25.774	11.4134	16.7284
blue	Eucgr.B00045	85.855	95.1769	88.9486	250.065	319.717	281.846	428.648	254.118	362.3	641.116	540.605	596.751	672.628	425.804	530.921
blue	Eucgr.B00171	2.52473	3.20983	3.71868	2.64896	6.11773	3.91537	5.68794	4.62478	4.80067	25.3097	4.03311	16.5582	26.9338	10.194	18.2178
blue	Eucgr.B00305	7.93941	5.60293	6.79403	9.4943	10.2255	10.2696	21.1659	16.8746	19.8092	26.7416	42.1494	32.5661	32.9882	73.3395	55.9058
blue	Eucgr.B00370	14.1994	20.9029	16.7826	44.8566	45.2723	43.9649	66.6936	83.2668	74.4884	100.724	79.0299	88.8159	122.911	129.093	125.471
blue	Eucgr.B00548	8.45412	14.0251	10.5282	27.1909	33.9889	29.3434	48.7318	43.5926	43.4215	59.1388	46.1596	51.9255	56.2109	54.1219	55.4791
blue	Eucgr.B01267	6.17534	7.22069	5.24588	14.5501	19.8135	15.8644	24.4114	16.1361	20.3419	39.5639	31.0856	35.2837	46.3738	49.0543	47.3258
blue	Eucgr.B02493	7.00882	6.52719	6.71346	22.0535	16.5896	19.4739	27.79	28.3478	29.541	36.8332	26.0354	32.132	36.8989	33.3674	36.6825
blue	Eucgr.B02547	2.81175	2.80518	2.69574	5.26415	8.19487	6.45148	9.76124	12.5986	10.4987	14.5315	12.2908	14.3261	14.5694	21.2042	18.6027
blue	Eucgr.B02633	46.9579	58.9397	54.7724	117.109	107.607	115.538	150.718	182.163	165.492	196.985	263.592	226.324	266.742	261.944	270.668
blue	Eucgr.B02748	7.23093	7.22951	7.15563	15.023	16.2774	16.0518	28.421	22.4726	26.5743	41.1951	20.729	31.1227	46.4887	26.2557	36.506
blue	Eucgr.B03359	5.17836	4.9036	4.93045	12.3329	15.1553	14.4289	18.5398	23.0809	20.6635	27.3284	23.2963	26.1584	29.5175	34.09	32.1859
blue	Eucgr.B03742	6.56465	14.8825	10.0089	9.79529	8.08189	8.89312	41.4218	26.9608	33.6464	69.6275	84.3578	76.9429	95.1767	80.7164	88.7344
blue	Eucgr.B03885	21.647	26.8793	23.355	53.3969	72.5756	65.8588	98.7214	85.1708	90.4594	147.6	106.305	125.639	122.453	138.427	129.754
blue	Eucgr.C00360	5.33397	4.81259	5.30066	9.4637	9.85638	9.46218	20.6309	12.402	15.4028	19.9948	21.4853	23.2745	23.2223	17.0547	18.8427
blue	Eucgr.C00435	16.5279	4.9316	12.123	19.0844	15.1816	17.6407	36.931	28.4698	34.4127	83.5017	26.9966	58.7657	91.4995	39.5119	69.1508
blue	Eucgr.C00653	39.2571	38.9281	37.5868	73.1027	94.8512	79.4247	129.746	89.3226	112.071	205.907	174.581	194.414	216.658	170.869	189.474
blue	Eucgr.C01731	2.97854	1.43898	2.8547	2.84676	1.94995	3.69044	5.85416	8.8748	7.85511	8.46897	14.9129	9.28217	7.18202	14.6142	10.5604
blue	Eucgr.C02590	36.5624	40.6549	38.2074	63.3695	70.0175	67.0869	169.766	106.894	143.719	153.499	225.507	186.021	147.83	156.85	148.549
blue	Eucgr.C03065	5.10455	3.47663	5.20017	11.9174	13.1071	11.6213	13.9235	17.9762	17.9257	28.6222	20.8443	25.8341	22.3456	31.4765	25.5417
blue	Eucgr.C03356	4.36439	2.72567	4.4555	6.07538	5.63926	5.91212	12.9226	16.4131	15.3187	20.1618	21.6561	18.3188	14.0521	21.1878	18.7403
blue	Eucgr.C03852	2.61944	2.30555	2.18407	6.90384	7.89119	6.78411	9.03979	7.2347	7.78763	28.6459	5.33522	18.6649	27.8018	12.0652	16.823
blue	Eucgr.C03886	2.41939	3.83037	3.07298	3.70437	10.9933	6.96746	8.1431	12.3783	10.8452	18.0584	19.2292	19.4904	19.8128	37.7894	30.751
blue	Eucgr.C04182	7.26914	5.85305	8.70863	12.5624	8.35634	9.57217	36.7531	20.1268	30.4358	42.9847	47.8267	47.4171	46.5784	33.2433	40.1832
blue	Eucgr.C04219	2.3643	2.93907	3.0573	6.96385	7.73915	8.25513	10.7754	12.9518	9.55589	19.4205	16.441	16.6311	26.7451	30.4825	29.6245
blue	Eucgr.D00011	83.9445	36.1606	66.6884	87.9969	129.91	104.846	174.646	252.125	215.317	211.49	362.584	282.196	170.368	486.605	344.624
blue	Eucgr.D01622	27.1532	35.9904	29.9925	93.4519	83.1071	88.9837	115.833	109.444	110.954	136.985	150.26	144.103	176.531	151.706	162.842
blue	Eucgr.D02025	6.13122	3.76939	5.94461	13.5222	10.8357	12.8187	17.9258	18.7886	18.0948	21.1375	25.9139	22.0376	21.6322	25.8706	23.8353
blue	Eucgr.D02140	2.22645	4.66016	2.81915	5.99802	6.53882	6.31387	13.9505	13.4447	13.673	14.6348	20.7183	16.4233	15.6765	18.1206	16.9864
blue	Eucgr.D02641	15.0837	18.7574	15.8416	44.3973	45.1884	46.0398	76.0121	57.3386	67.4944	95.8301	82.1805	88.9631	113.081	79.1457	94.9684
blue	Eucgr.D02645	7.00155	6.37653	6.7212	15.1148	14.7962	14.5974	21.6097	30.8466	26.7467	15.9795	54.3686	33.0808	63.2193	51.6613	56.3621
blue	Eucgr.E00070	5.60176	8.28798	7.21378	21.3259	22.6716	24.0002	22.675	27.0352	24.9124	39.89	26.4555	34.8867	46.9551	45.7437	47.2078
blue	Eucgr.E00074	29.3808	47.8238	35.3007	72.8516	68.4351	70.9439	116.977	92.3235	105.003	131.803	199.042	155.114	156.538	89.8008	115.574
blue	Eucgr.E00630	7.26264	7.17391	6.28421	16.7971	18.117	16.4592	30.7717	22.8313	28.1432	35.5461	30.8371	33.8206	38.1563	29.476	34.1826
blue	Eucgr.E00653	7.00604	16.4486	10.232	29.0374	27.8201	28.4739	48.7688	45.8051	47.4657	57.7984	50.902	55.6147	84.0914	66.0352	72.8369
blue	Eucgr.E01070	27.633	11.6723	24.237	49.2629	35.1454	44.69	68.937	96.3753	80.3194	287.307	72.257	200.327	228.853	176.13	197.448
blue	Eucgr.E01250	14.0815	9.67861	13.1546	31.6228	36.6794	34.4123	39.8132	50.1353	43.269	59.1873	45.3354	54.3138	59.5377	71.2195	67.088
blue	Eucgr.E03237	3.22089	1.69789	3.58534	7.29579	6.15319	6.13632	11.9158	11.451	12.6807	18.8406	17.5861	18.9877	19.1529	16.3496	16.2625
blue	Eucgr.E04321	24.2192	20.4085	21.0765	55.2463	63.7748	59.8421	82.504	93.2497	85.2945	118.641	101.905	109.741	121.411	149.94	135.533
blue	Eucgr.F00358	43.9565	27.2023	37.1882	77.6682	70.5685	74.5518	86.6833	82.2237	88.4665	268.482	77.6547	186.343	279.938	110.335	185.562
blue	Eucgr.F00359	12.9109	6.71786	10.8066	23.5072	17.8325	22.0648	24.4407	27.088	23.6295	89.1715	20.2786	57.4296	74.8573	33.8478	60.6616
blue	Eucgr.F00360	13.6834	8.17423	12.1012	33.9907	30.9009	32.6624	47.8405	31.5696	40.3541	157.405	25.7281	101.067	147.598	55.6509	93.0816
blue	Eucgr.F00361	22.8153	15.8515	21.7817	56.2104	43.5464	51.9773	53.4942	57.723	52.9875	209.651	36.4257	133.995	199.595	77.4753	128.813
blue	Eucgr.F00362	11.9638	11.8852	10.095	43.149	40.1373	41.4672	44.8767	47.0563	47.1879	182.846	39.9824	120.978	185.833	69.8738	121.302
blue	Eucgr.F00363	19.8187	9.37234	15.9691	36.8954	32.4117	35.9236	36.5196	36.7576	36.6775	126.069	27.1318	80.2879	145.912	55.2158	96.838
blue	Eucgr.F01094	3.82143	16.2224	8.07827	27.4706	31.8688	29.5279	31.0482	45.2079	36.18	44.9606	37.8654	42.1006	57.976	61.8992	59.2576
blue	Eucgr.F02183	337.476	278.157	319.069	495.485	651.977	564.547	1016.52	1120.92	1060.95	1495.42	1181.42	1349.01	1401.66	1894.07	1665.48
blue	Eucgr.F02205	7.16487	8.07273	6.68193	20.3866	21.8932	20.4157	27.8179	31.6597	28.3842	36.0662	30.8011	35.2679	38.1907	40.5798	41.4878
blue	Eucgr.F02664	5.76615	2.34387	4.69933	4.49174	3.94367	4.26138	13.2404	11.2251	12.0391	20.5121	27.0513	24.3037	18.864	19.0636	20.9957
blue	Eucgr.F02691	0.165208	3.78068	1.28179	4.588	2.16312	3.4709	12.8471	6.37446	9.46503	16.5022	37.1425	24.8504	33.3293	19.5157	25.4326
blue	Eucgr.F03360	15.7355	13.1558	14.5876	25.793	32.0424	28.4094	59.0577	39.6425	51.4258	84.9473	76.4746	77.5392	54.8172	69.8507	63.6248
blue	Eucgr.F03617	16.2589	20.1902	18.659	39.3349	35.8601	37.513	73.4583	64.2845	68.0725	78.8801	83.7917	81.4747	85.1583	84.3534	85.0851
blue	Eucgr.F04365	1.07416	1.78584	1.79125	4.32111	4.54	3.93185	5.73697	3.71951	5.25986	16.1392	2.38672	10.6445	13.1717	6.53273	10.4897
blue	Eucgr.F04469	3.55702	3.31631	3.56245	7.69734	7.62362	7.55823	14.6071	11.8608	14.2867	20.4231	18.2183	20.657	21.0716	16.6806	17.6288
blue	Eucgr.G00032	14.8827	8.79168	12.95	38.3597	37.1698	38.8044	45.2835	46.484	44.8577	63.0008	57.3549	60.7736	55.8831	64.2339	63.5296
blue	Eucgr.G00481	5.44868	2.82557	5.39882	17.9707	13.5777	16.1565	17.1542	17.7501	17.8477	31.1089	10.5269	21.5504	34.8622	10.9197	22.1389
blue	Eucgr.G00506	2.51869	2.24151	2.29902	6.813	6.77229	5.65342	6.72604	5.66898	7.44406	4.35916	21.2196	13.9059	7.76022	26.6488	14.4032
blue	Eucgr.G01417	140.212	201.441	156.93	439.033	608.371	515.545	511.328	516.034	505.493	750.858	676.649	710.61	1114.18	815.658	941.855
blue	Eucgr.G02257	10.6419	9.25378	10.0803	30.0534	30.046	29.1598	32.3866	29.4294	30.0145	122.374	17.883	77.1083	127.562	43.1309	80.2613
blue	Eucgr.G02417	14.261	4.53272	10.7509	21.3545	18.3093	20.235	41.0756	27.9768	35.1723	52.5751	48.1202	49.5228	53.5592	45.5979	46.6013
blue	Eucgr.G02497	7.98331	2.72931	7.19518	14.5779	11.9994	13.4921	20.6382	27.7546	25.3184	30.6858	34.5577	30.3721	28.668	35.4902	32.9928
blue	Eucgr.G03016	18.6047	12.9949	15.6355	29.1601	23.9737	26.3441	65.3023	53.3586	60.1106	75.3369	61.7808	66.659	70.1892	66.9932	66.3794
blue	Eucgr.G03068	1.45216	2.18188	1.65688	5.95159	2.62363	4.02992	5.35856	8.7725	5.85257	13.7088	7.46764	10.69	10.9644	10.8978	11.9279
blue	Eucgr.G03092	21.9301	24.1203	22.3062	49.8168	61.7283	53.9708	82.9508	76.4534	77.0667	111.217	83.6423	97.1961	110.085	113.929	114.442
blue	Eucgr.H00923	9.92291	17.1786	13.9716	34.6461	29.7414	34.9731	69.1219	31.2271	52.6789	106.097	57.2997	80.818	153.996	60.9997	105.762
blue	Eucgr.H01053	9.50888	12.2077	11.1685	37.2371	36.9455	35.154	46.3048	41.6655	48.5351	94.272	50.2657	77.205	78.9255	31.2164	56.0828
blue	Eucgr.H01085	8.57495	8.36907	8.40027	12.6518	27.9472	20.0249	22.9452	16.3852	19.5934	50.1121	46.546	50.2124	36.3752	42.1456	38.7832
blue	Eucgr.H02454	11.3143	7.86491	9.51951	17.174	21.5057	18.2705	49.2992	29.2259	39.5558	100.627	46.779	76.6486	123.596	51.0581	83.2738
blue	Eucgr.H02490	17.6373	13.6141	16.0511	35.0241	33.1375	34.8755	60.22	38.8197	51.7933	87.4747	72.5269	83.9814	94.0849	66.6462	79.1267
blue	Eucgr.H02533	8.93913	9.60131	9.28493	13.98	19.6033	15.3598	37.0419	40.4049	37.5974	57.9978	74.1237	63.1199	59.1717	65.8723	63.4225
blue	Eucgr.H03400	5.81144	7.38841	5.49653	8.8941	9.83321	9.2683	20.7466	9.01516	17.2975	25.3341	29.634	25.2368	35.8516	22.3154	28.8602
blue	Eucgr.H03764	4.58804	4.48695	3.04888	7.63726	9.66636	8.73655	13.8947	12.0504	12.3221	20.2567	15.8377	19.8566	14.8587	20.2239	18.337
blue	Eucgr.H04038	0.642231	1.70105	0.915966	2.55758	2.18983	2.64283	2.97274	3.38433	2.73769	16.4744	2.19005	9.78384	15.916	9.27165	13.7111
blue	Eucgr.H04057	0	0	0	0	0.0890372	0.0683809	0	0.0816299	0.0865765	7.34401	1.09998	4.85909	52.5432	46.0471	47.2992
blue	Eucgr.I00888	33.479	52.1153	40.5026	102.923	154.578	122.68	140.087	150.173	144.595	193.356	184.797	189.824	255.439	193.59	224.532
blue	Eucgr.I00924	9.08214	10.7577	9.91198	13.4788	21.6306	17.0682	40.1913	29.0816	35.0761	40.3079	44.1985	45.1255	46.096	38.1065	39.9363
blue	Eucgr.I01401	18.654	27.9248	23.0272	53.4436	66.9107	61.6195	125.471	66.5984	101.319	161.818	167.578	163.956	147.032	126.875	126.26
blue	Eucgr.I01569	11.1015	13.0685	11.2592	25.3333	27.7989	27.3793	27.8891	30.5541	29.5234	54.896	52.785	54.0617	88.6776	58.4024	76.8081
blue	Eucgr.I01633	2.43242	1.74792	2.534	3.81428	7.17085	4.36782	9.03741	8.95464	9.85792	12.8126	25.966	17.9061	21.3923	27.6664	28.5455
blue	Eucgr.I01655	37.1122	24.7089	32.5382	58.8236	56.5159	58.3987	116.267	99.5984	112.628	176.997	162.974	166.196	173.937	216.259	194.132
blue	Eucgr.I01797	10.8908	17.3015	13.6086	29.1774	32.0927	30.5985	49.3112	55.4507	51.9429	80.7091	54.1721	69.0654	81.9825	95.6853	90.6577
blue	Eucgr.I01911	44.6059	69.4598	52.9053	122.388	116.491	122.289	189.256	243.154	212.111	257.342	231.542	241.834	294.986	355.257	323.256
blue	Eucgr.I02631	3.93898	1.75714	2.75965	10.0318	10.4215	10.3615	9.0056	11.7025	8.40532	14.0105	16.6343	13.9048	16.2927	17.7567	18.0202
blue	Eucgr.I02658	5.42113	7.77375	7.19232	9.60551	11.9382	10.6401	26.193	24.1872	23.2166	30.3918	29.4366	28.1518	32.0038	27.191	28.1892
blue	Eucgr.I02753	8.26429	6.82496	8.70404	24.8386	26.4242	27.1431	37.4236	28.1626	35.008	65.4909	47.6921	61.6172	87.3358	59.9519	69.4757
blue	Eucgr.J00124	17.5881	11.113	13.8418	20.7784	48.2448	32.3434	57.1539	65.1829	60.3406	72.8258	110.942	89.1759	65.7857	132.12	101.487
blue	Eucgr.J00290	16.6104	17.5065	16.9089	46.5453	53.5628	48.6763	70.6416	76.5722	74.4037	100.305	83.533	94.8515	105.63	121.762	116.456
blue	Eucgr.J01079	62.7274	66.9171	63.1113	172.125	228.772	196.887	264.671	259.056	263.474	431.596	310.52	375.916	528.307	399.228	453.753
blue	Eucgr.J01439	14.8693	8.47428	11.3104	22.9614	20.1802	23.7848	31.401	34.6213	37.1078	76.9081	48.3396	65.6338	80.8195	85.4475	78.5799
blue	Eucgr.J01842	9.68288	10.8478	8.64148	19.363	31.2694	24.1011	44.7516	31.9561	35.6363	69.3328	45.8077	56.5771	45.2061	49.3796	49.5606
blue	Eucgr.J01844	161.02	154.539	156.091	331.701	504.376	400.868	670.683	557.676	618.996	944.254	961.413	949.156	988.325	834.535	902.708
blue	Eucgr.J02074	11.764	21.123	16.4759	25.99	66.9385	46.3032	50.2642	27.1891	39.0405	63.8929	159.636	109.653	74.7615	48.4232	57.0066
blue	Eucgr.J02242	6.65285	6.15138	7.31473	9.4887	8.97948	8.82398	18.1214	11.9273	15.0908	29.6828	29.9536	28.1975	28.3971	25.2798	26.2162
blue	Eucgr.J02333	2.29846	4.27086	2.90492	5.45208	3.47245	4.79399	10.0851	11.332	11.3755	12.2837	22.2582	16.4428	17.3845	23.188	21.0301
blue	Eucgr.K00553	18.471	12.3916	17.5017	33.6548	20.1365	27.1999	71.7186	47.5061	59.9387	74.4291	74.3846	76.7692	103.64	89.7304	98.0978
blue	Eucgr.K00797	5.68174	3.09579	4.7463	5.21448	8.06557	5.64783	15.0644	9.02573	12.11	25.8381	21.7359	24.7719	20.7949	14.0379	16.7098
blue	Eucgr.K00910	9.52753	3.3186	7.14786	20.1231	19.8351	23.6704	31.9254	18.4647	24.6279	31.9464	64.2459	40.6728	29.8968	50.3797	40.3029
blue	Eucgr.K01061	6.92096	10.3332	7.32973	20.5771	28.0901	24.8236	29.0784	32.6004	30.3397	41.5071	36.1382	40.7151	51.3483	53.1918	53.3386
blue	Eucgr.K01238	3.65107	4.17764	3.68971	9.45281	11.0366	10.2322	13.8171	15.7646	14.6447	20.7947	15.6624	18.0461	20.3323	24.4089	23.1158
blue	Eucgr.K01610	2.04572	2.10544	2.22297	6.80723	4.49838	5.86	6.34746	7.67405	7.53003	21.7372	4.27941	12.1312	19.4439	8.66459	12.8126
blue	Eucgr.K01641	8.03087	4.61552	5.64846	7.93545	12.2179	9.28461	22.9149	12.4985	18.6332	17.136	45.5473	27.8048	24.7582	33.0004	28.8131
blue	Eucgr.K02802	14.3086	12.5066	15.2326	33.4057	35.3219	34.239	58.6804	40.599	52.4263	82.2055	66.4245	72.3377	129.638	52.5086	89.7147
blue	Eucgr.K02972	3.6519	5.45537	4.37508	14.1589	6.08369	11.3938	15.7986	8.90454	13.6992	28.2163	18.5699	24.195	42.0716	21.4423	29.6546
blue	Eucgr.K02978	27.5965	119.755	63.6565	84.2485	99.0693	90.5867	176.655	129.595	153.768	265.579	332.474	290.145	246.702	240.737	244.608
blue	Eucgr.K03187	2.24321	2.77044	2.92509	6.18341	4.19588	5.23648	7.94153	8.72402	8.45126	12.3602	11.4935	12.4243	11.5906	15.9469	14.7337
blue	Eucgr.K03266	2.30489	3.49147	3.24533	6.05781	8.0836	6.82466	12.1007	6.57013	8.69639	12.2463	15.0507	12.6955	18.1315	24.2327	21.5938
blue	Eucgr.K03525	17.5139	11.4437	16.4004	28.3116	25.0427	26.8759	54.6334	44.1986	49.891	116.796	42.4098	84.9248	135.534	61.8195	96.962
blue	Eucgr.L00248	2.32197	2.88005	2.26161	2.24681	6.62071	3.50847	6.5939	7.95159	7.9828	10.3618	24.538	17.9963	38.9948	31.4746	34.4587
blue	Eucgr.L01345	4.92886	4.9626	4.56692	12.557	13.9991	13.0977	23.5331	10.7782	18.6511	26.4176	41.1268	31.9815	26.4549	33.9226	29.3965
blue	Eucgr.L02854	4.30085	3.35531	3.40157	8.50495	8.28462	8.90768	14.6697	15.4003	14.5002	21.207	18.5876	19.548	25.5333	21.0249	24.2592
blue	Eucgr.L02912	1.5394	3.57387	2.67281	4.88821	10.1718	6.00923	9.9376	7.81916	9.20597	14.9762	7.89429	13.7136	13.8075	10.0386	11.5588
blue	Eucgr.A01796	13.157	15.9648	13.8571	9.70008	13.234	12.4523	6.36638	3.81668	5.28365	1.43652	0.721831	1.14975	0.150641	0	0.0857425
blue	Eucgr.A02209	784.65	1014.69	866.965	761.918	595.838	684.561	159.516	221.009	184.318	40.4457	67.8172	52.2912	23.7744	26.8669	24.8211
blue	Eucgr.B02164	23.6111	16.2889	21.0924	19.7626	16.9574	18.4052	4.93664	4.2177	3.38097	1.92329	1.81738	2.07721	0.36778	0.106404	0.418669
blue	Eucgr.B03225	112.747	76.3768	97.76	82.5828	89.9223	86.6231	21.9828	32.5398	27.3313	11.1253	15.3681	12.833	9.18943	7.77845	8.506
blue	Eucgr.B03592	20.1028	27.909	21.4022	23.8863	25.1296	24.0868	3.15558	5.48303	4.5048	3.53327	1.50314	2.47527	2.25216	2.34569	2.225
blue	Eucgr.C02337	9.50218	14.24	11.156	8.77467	11.6988	9.64417	4.36402	5.16598	5.16594	2.44018	3.03864	2.19649	1.78329	2.72197	2.25754
blue	Eucgr.C03289	29.9481	27.4766	27.7118	23.5696	29.3561	24.5784	17.1492	15.3321	15.6762	3.56233	9.2897	5.55573	6.20382	8.49561	7.76845
blue	Eucgr.C03776	197.946	175.886	193.712	143.274	151.433	141.593	77.6062	38.7013	60.457	30.6557	34.0341	30.1576	10.7815	10.6222	10.3245
blue	Eucgr.C04293	50.7661	46.8295	52.185	41.6682	36.6258	40.1491	12.849	20.9048	14.4463	11.0059	12.7598	13.0074	9.28591	9.48189	7.77263
blue	Eucgr.D01995	21.4331	22.9375	21.9267	19.2234	23.4705	20.6846	8.71821	9.78968	9.07219	4.72349	5.27889	4.43822	3.75551	3.28584	3.3098
blue	Eucgr.E00812	144.828	123.339	128.907	167.749	143.314	160.236	58.7312	94.5497	70.2787	26.7857	29.2147	26.9834	17.5678	23.6767	22.4519
blue	Eucgr.E01006	22.4688	22.9341	21.4347	14.7252	16.5963	14.6148	5.70088	8.12263	5.64212	2.30922	2.44088	2.81565	0.500457	0.558471	0.366238
blue	Eucgr.E03977	262.031	154.39	222.521	137.91	136.518	140.319	91.5782	87.351	89.825	45.7775	55.2717	49.3669	19.5898	18.196	18.5348
blue	Eucgr.F01425	19.5978	19.4526	20.1321	11.2716	11.9502	10.7561	9.87583	7.25748	8.36337	2.49519	3.36957	3.2752	1.65717	0.302804	0.893588
blue	Eucgr.F01758	83.6597	95.8531	86.3514	64.9342	77.1327	71.0794	19.5387	17.0242	18.0967	5.33107	4.06561	4.93815	0.673957	0.16713	0.164402
blue	Eucgr.F01762	15.1435	17.414	14.8517	11.2763	14.3717	12.9853	3.99855	2.68992	3.7233	1.26208	1.12632	1.0438	0.398883	0	0.194604
blue	Eucgr.F03987	46.4738	35.1068	42.1696	32.6382	33.4187	33.6767	9.66647	15.3646	11.3925	7.05739	10.8406	8.04182	8.83702	7.86666	8.75394
blue	Eucgr.F04098	19.8288	13.3686	17.3354	13.4284	9.33253	10.9438	5.91409	5.42809	5.56186	1.16728	7.02518	3.84405	2.47226	0.698622	1.17809
blue	Eucgr.G00392	16.3088	7.46784	13.404	9.84483	11.9565	10.6097	3.46937	4.8143	4.71326	2.3066	2.3288	1.95007	3.88803	3.21388	3.55661
blue	Eucgr.G01677	142.177	144.357	136.82	97.7663	149.031	121.934	60.5274	80.1595	69.1768	27.5221	45.0069	35.6625	25.3751	24.4923	22.5985
blue	Eucgr.G02055	44.5329	38.284	38.3261	47.8782	31.7325	40.2116	8.69834	18.7283	12.535	8.07443	10.2091	8.22169	7.95409	6.2133	5.82086
blue	Eucgr.G03047	33.8763	30.5035	31.3028	26.7652	26.256	25.8561	9.61077	8.98579	9.33659	6.69896	8.36768	6.89933	4.33715	5.74564	5.30107
blue	Eucgr.H00201	310.591	378.78	334.549	360	341.248	353.302	62.5561	66.8216	62.5248	23.226	51.8291	37.1847	14.5708	14.1125	15.2958
blue	Eucgr.H00204	224.262	292.007	247.891	290.1	283.6	286.468	93.9128	121.029	103.431	48.9095	79.8368	61.4963	33.8057	37.0484	35.9118
blue	Eucgr.H00235	76.1996	89.8126	80.8177	70.5058	69.4675	70.3278	21.4364	23.735	22.9043	14.0384	17.3357	16.7455	12.3575	8.40484	10.1495
blue	Eucgr.H00266	5.64961	11.4747	8.96163	10.9335	13.3704	11.1964	5.77721	5.206	5.83475	1.32019	0.621914	1.01437	0.184589	0.360477	0.0393994
blue	Eucgr.H00581	11.0348	4.00835	9.57136	10.305	7.76649	8.49211	3.06707	1.5689	2.04796	0.487201	0.745362	1.03613	0.377095	0.589132	0.386346
blue	Eucgr.H01627	12.7084	12.6226	14.0922	11.1364	11.1426	11.5527	4.1573	6.08679	5.1916	3.14211	3.20244	3.80057	1.5428	2.58577	2.36189
blue	Eucgr.I00449	12.6024	10.4361	13.0189	8.62981	10.313	9.84701	4.14764	8.6519	6.15617	3.45276	2.74658	2.79988	2.73763	1.54446	2.25941
blue	Eucgr.K00154	18.3345	13.403	17.3331	11.513	15.6927	14.0509	5.94529	2.59671	5.21038	1.61898	2.12784	1.60677	0.789449	0.380663	0.374451
blue	Eucgr.K01289	127.893	138.746	127.564	99.7757	137.478	117.224	47.004	39.8883	42.9123	29.5093	34.6036	31.1582	12.2593	11.3497	13.3451
blue	Eucgr.L00121	19.3012	21.8066	22.2948	18.1926	18.7026	18.3655	7.09911	9.38377	8.86668	4.23099	4.8376	5.07796	5.11783	5.69127	5.73494
blue	Eucgr.L00852	65.1748	71.0183	67.586	73.3473	59.6852	68.0184	8.50763	9.11515	8.96162	3.63805	7.4087	4.04124	1.98919	1.82067	1.66744
blue	Eucgr.E01039	2.88495	4.21302	3.4696	2.81216	3.2815	2.73022	8.8285	6.39307	7.79976	5.34971	21.7716	12.3885	16.1897	16.6354	17.5233
blue	Eucgr.L02185	5.86394	3.85612	5.61398	3.34253	2.04869	3.5099	8.56764	8.59663	9.73051	8.49905	15.2508	12.9832	14.5367	9.95255	11.6402
blue	Eucgr.A00237	10.7728	12.7389	10.9369	23.0041	22.8858	23.2705	39.3476	42.0259	41.6098	44.822	38.409	42.5654	50.1211	61.4147	57.1998
blue	Eucgr.A00780	30.8369	27.0011	28.3153	57.0261	59.0013	58.9463	77.4538	102.307	85.6189	114.902	99.2653	106.485	140.951	165.19	158.555
blue	Eucgr.A01051	8.40449	10.3759	8.84933	13.7427	11.6892	13.1506	27.8274	24.7065	25.7121	37.584	24.784	31.7304	52.8898	44.0828	48.5559
blue	Eucgr.A01948	7.68471	7.24442	8.05233	19.7028	22.3373	19.6662	24.7097	28.8835	27.4842	38.0973	24.3178	32.1337	46.9198	36.1649	42.1516
blue	Eucgr.A02793	64.2228	64.1178	63.4991	128.248	146.532	136.415	168.189	165.169	171.986	231.607	226.67	225.51	292.403	250.066	268.235
blue	Eucgr.A02834	6.5177	4.25513	5.56067	8.47097	6.04069	7.38066	9.84725	16.4256	13.7499	26.9305	13.4273	22.477	34.1375	20.208	27.3997
blue	Eucgr.B00124	9.4929	6.55592	7.62196	27.0518	13.9748	20.6237	10.2653	32.6586	19.0507	29.1212	7.05259	20.8494	46.9414	28.615	38.0669
blue	Eucgr.B00125	2.39751	1.59662	2.0842	5.45582	3.20321	4.61265	3.29268	5.87346	6.22938	11.0087	2.88553	6.72351	16.976	5.04413	12.0128
blue	Eucgr.B00871	39.3559	40.9545	40.5624	93.1358	92.3509	91.9004	106.815	157.777	125.237	120.098	91.2068	105.41	188.393	170.517	175.927
blue	Eucgr.B01270	5.2881	8.16769	6.93118	7.95991	8.63444	7.92615	18.9066	23.0926	20.3189	25.8251	24.3008	23.7537	31.7896	32.4187	31.9897
blue	Eucgr.B02501	3.06919	5.64768	3.04111	10.4869	10.8585	11.2401	9.92161	9.17608	8.26312	15.4765	10.2069	13.0806	24.2359	9.67248	15.6114
blue	Eucgr.B03378	8.91782	13.2875	9.98061	27.6051	29.6824	28.253	26.0292	23.3168	25.1171	29.5625	30.6268	29.4789	55.7743	40.4176	47.2289
blue	Eucgr.C00176	58.235	18.5583	43.6374	84.2491	78.0304	81.7478	59.2844	98.3298	74.2539	232.45	36.4351	149.136	218.915	133.044	176.068
blue	Eucgr.C00421	5.34703	4.25564	5.50564	10.9359	11.7904	10.8114	14.2557	13.4653	12.947	20.4754	15.9577	18.6676	21.7214	20.5208	21.1306
blue	Eucgr.C00646	42.5891	57.7005	46.9076	83.4764	109.922	92.5356	118.135	143.359	128.968	187.191	149.912	170.597	219.163	241.991	231.302
blue	Eucgr.C00816	4.06105	5.0483	4.25602	8.08281	11.0073	9.18289	7.5512	10.8654	8.82237	4.0535	24.6918	13.8404	7.77736	41.5509	25.4251
blue	Eucgr.C00819	35.2719	23.8422	30.8209	52.5235	37.77	44.231	51.8444	47.8541	47.9373	110.752	34.4992	75.8811	186.591	124.612	151.361
blue	Eucgr.D00335	61.7419	106.239	78.7853	193.778	251.692	216.642	233.804	327.627	276.069	314.172	241.527	280.162	342.35	394.945	368.199
blue	Eucgr.D01822	28.1844	71.2448	43.8071	135.137	141.916	133.526	171.071	226.116	191.442	196.883	174.896	183.925	316.606	274.142	290.226
blue	Eucgr.D01836	208.17	213.345	215.162	359.358	423.229	383.37	572.375	547.215	560.001	922.116	715.713	840.108	886.479	980.318	941.55
blue	Eucgr.D01925	23.5085	26.4677	24.6875	43.1315	56.6059	50.9817	76.708	40.8028	61.9549	137.213	44.2	94.3489	186.835	66.0884	123.666
blue	Eucgr.D01926	3.58354	3.18917	3.37321	4.98132	6.00471	5.49643	10.9094	9.85808	9.60679	13.4748	10.8184	12.5672	18.5218	15.6244	18.8532
blue	Eucgr.D02027	4.01582	3.85752	3.97104	9.61549	8.45044	8.45299	11.4866	16.1644	11.8181	18.2031	14.7682	15.5476	19.7847	24.2275	24.0363
blue	Eucgr.D02108	7.27231	6.44011	6.2947	9.85833	13.3682	10.8072	11.1432	16.3414	12.7137	15.3765	16.3583	16.7373	30.3007	26.4741	27.3614
blue	Eucgr.E00800	7.01432	3.62508	5.856	5.81034	6.26673	6.70731	16.8735	13.3244	15.169	21.8546	16.3351	18.3313	39.495	34.4119	38.5463
blue	Eucgr.E00886	161.526	183.089	171.426	317.275	364.398	338.259	497.214	514.204	502.432	691.775	486.031	598.093	934.44	569.199	732.992
blue	Eucgr.E02771	4.07655	2.85427	3.84234	5.80647	9.11697	5.88793	8.8983	15.2606	13.2303	11.832	14.2924	12.4677	17.1741	18.3407	16.4873
blue	Eucgr.E03226	10.1148	12.4908	12.4095	28.9948	28.8202	29.1323	32.8006	32.4453	32.0624	49.1656	38.7465	44.2134	63.232	51.13	59.3762
blue	Eucgr.E04047	9.18151	2.33459	6.85696	14.7509	8.00144	13.4893	13.3739	15.7451	14.0425	34.0514	13.6623	25.8068	34.8857	23.2913	29.4027
blue	Eucgr.E04111	7.55608	6.72453	7.75919	11.4686	15.7529	14.2466	19.9091	21.5961	22.189	27.0891	22.2806	27.1938	28.8478	40.266	29.8147
blue	Eucgr.E04215	9.11116	14.4703	10.9203	26.4596	29.5685	28.1537	41.0478	42.9426	42.1469	50.1706	40.473	47.2533	49.8988	48.9567	48.6838
blue	Eucgr.E04347	6.04073	5.98436	5.01262	12.874	13.2984	13.1715	13.9946	21.9457	17.1223	18.2329	28.1371	21.1755	40.0401	26.6344	34.6339
blue	Eucgr.F00094	21.477	27.0529	23.977	53.7451	60.8764	57.967	77.4356	86.551	78.3494	94.6017	72.2967	83.3481	150.048	139.069	149.421
blue	Eucgr.F00242	19.8295	11.5463	15.3398	29.5011	30.4143	30.6222	48.2513	67.2448	56.1721	68.7368	56.5619	61.2117	58.9706	93.4203	77.0637
blue	Eucgr.F00366	115.839	136.363	124.18	274.546	355.473	308.558	369.998	457.059	405.546	570.009	462.5	519.093	650.299	691.306	671.029
blue	Eucgr.F00629	3.8409	3.27529	3.36696	6.41956	11.8826	9.21001	10.5571	11.3961	11.5542	16.0398	9.1327	13.1604	15.2474	17.5362	15.375
blue	Eucgr.F00753	37.6142	32.7324	34.5083	54.2815	52.5324	54.1372	100.344	77.1927	91.1182	108.914	130.34	116.958	151.739	172.763	168.302
blue	Eucgr.F01115	18.6712	28.9006	21.1524	36.9735	35.1409	34.3596	37.1066	44.8016	40.3915	61.7156	28.103	46.1949	136.648	63.1759	96.9784
blue	Eucgr.F01530	4.36862	3.85202	5.46687	6.60736	7.24883	6.83239	9.85979	15.4061	13.7766	20.1217	11.8726	15.1288	24.8244	24.3315	24.3374
blue	Eucgr.F02727	9.5241	10.108	10.6778	19.8632	21.3001	19.3923	25.9379	32.1148	27.5086	38.2297	30.0623	35.076	43.1122	44.8524	44.2531
blue	Eucgr.F03419	16.7946	23.9925	19.5546	38.6574	45.426	40.988	50.0135	75.0382	59.2121	77.5557	56.3352	69.4442	73.9977	103.215	89.8422
blue	Eucgr.F03444	11.8347	9.68147	11.0206	19.2907	19.1922	21.044	32.3962	30.5978	30.2036	40.4272	36.7399	39.3539	48.0907	45.6876	47.996
blue	Eucgr.F04071	41.4554	41.1539	42.2797	82.8977	102.204	91.2419	123.049	135.408	124.906	158.902	135.617	148.485	177.048	188.612	181.352
blue	Eucgr.G00021	2.59601	4.47158	3.72637	8.64554	12.0905	10.6765	12.7469	15.3255	13.565	16.2793	13.3544	14.4355	14.7517	17.6718	16.4736
blue	Eucgr.G00484	9.23056	3.07812	7.76942	18.01	15.8327	16.3712	16.8103	22.0571	20.0394	36.8523	12.6575	26.1776	39.7306	16.4502	27.9502
blue	Eucgr.G00488	6.45898	3.28467	4.28774	8.15331	9.61019	9.7003	10.4117	17.6214	13.8834	15.2437	10.7419	12.2471	22.1815	21.3003	20.6841
blue	Eucgr.G02334	7.53405	6.81135	7.52644	14.1297	19.7292	16.4749	19.9226	23.3635	21.5819	37.5451	11.002	25.2658	42.7923	28.2646	35.4627
blue	Eucgr.G03063	16.7989	27.9919	20.9073	48.8784	57.1893	50.3398	71.1153	88.8246	77.1968	91.8184	71.8685	81.2445	94.6111	109.406	103.424
blue	Eucgr.G03093	4.6764	5.94537	5.22896	8.30654	10.9339	8.85912	12.9376	9.52305	11.6949	23.5869	14.7461	19.9666	28.3779	20.8787	24.8702
blue	Eucgr.G03218	17.018	14.1276	15.3387	21.7906	30.4329	23.5819	37.2697	18.573	25.2635	73.874	32.6404	52.4374	95.1443	37.224	61.235
blue	Eucgr.G03241	19.1638	27.56	22.834	47.0396	46.3335	46.5469	56.0408	57.805	55.9266	78.62	72.4552	73.7012	116.594	95.0851	103.615
blue	Eucgr.H00679	10.2592	6.92748	9.71417	20.8804	22.1458	21.4798	27.1921	23.4059	23.421	42.3111	33.0463	35.6201	43.3394	49.5442	47.6159
blue	Eucgr.H00798	3.73519	6.71375	4.8496	12.4926	12.1319	12.8031	18.7307	17.3544	18.0086	21.4955	13.1321	18.2858	18.5602	28.2391	23.7588
blue	Eucgr.H04693	4.06492	3.53927	3.65417	8.52985	5.4433	7.0117	11.8683	11.7764	13.6102	12.1213	14.3212	13.3599	15.2469	16.642	16.0886
blue	Eucgr.I00911	3.20332	1.44237	2.43661	3.36969	3.90087	3.38535	6.52265	7.04541	7.35855	8.0851	7.06816	7.65567	14.6614	12.2208	13.3571
blue	Eucgr.I01419	22.5534	25.8257	25.4686	55.9574	65.3281	59.118	96.0755	79.5542	88.5894	118.495	82.4086	103.292	168.495	94.3826	131.048
blue	Eucgr.I01478	16.2688	30.2875	20.5618	44.2842	60.739	50.6024	90.0012	59.1885	76.7731	117.598	47.7965	85.3035	168.638	83.5086	123.395
blue	Eucgr.I01610	9.17383	24.1565	14.6019	21.5181	30.8763	25.9994	45.544	32.2966	38.5586	73.0101	35.1667	56.8781	96.039	55.305	74.3413
blue	Eucgr.I02383	13.6511	13.4771	14.0094	23.5171	23.6262	25.1291	36.7397	34.8205	37.5374	56.2846	46.4441	53.9888	53.4303	64.4629	58.6137
blue	Eucgr.I02507	17.4104	9.81786	14.4715	31.8607	30.3662	30.1708	45.1437	28.4419	36.8689	77.9929	34.9801	59.6614	82.7581	43.8592	60.0583
blue	Eucgr.J00930	85.7378	145.451	106.919	209.984	243.296	227.864	332.121	244.602	292.554	510.474	403.919	464.774	537.655	419.938	474.581
blue	Eucgr.J01074	6.01911	7.9635	7.2306	15.1564	18.0778	16.564	23.5225	27.9029	25.7555	28.8264	20.9378	24.2561	35.1041	32.9148	33.469
blue	Eucgr.J01658	11.1704	10.8656	11.3765	11.6266	19.8948	16.0197	33.6337	31.0959	31.1906	39.2959	21.1136	31.3652	58.1475	38.3526	47.9301
blue	Eucgr.J02601	7.25893	13.262	7.54608	15.7082	15.0863	14.3864	29.0051	37.7477	33.1894	28.6494	42.7765	32.9194	35.6545	59.7664	49.2591
blue	Eucgr.J02609	78.7606	47.9587	66.7314	103.313	113.775	106.022	228.006	207.28	216.226	259.576	195.113	227.976	298.608	306.003	306.884
blue	Eucgr.J03126	43.4416	41.2647	43.257	80.4629	97.8313	87.8911	125.093	126.26	123.934	178.4	148.825	166.985	179.73	182.546	182.715
blue	Eucgr.K01275	3.43446	4.52695	3.77458	9.95046	12.547	11.6768	15.187	8.41765	12.4012	22.9772	9.36127	15.9875	25.4395	10.394	16.5497
blue	Eucgr.K01606	14.3978	18.9866	14.7801	27.4889	27.5385	27.113	28.4674	33.9138	31.7483	77.5201	22.244	53.2475	117.602	66.6244	87.902
blue	Eucgr.K01611	2.33095	6.82496	4.11024	8.78903	7.34924	8.30782	4.45159	7.49489	5.62055	16.6783	2.38036	9.44623	30.3735	9.44447	16.965
blue	Eucgr.K02164	13.4248	11.8903	13.0729	24.6447	33.4863	28.6302	32.7351	43.3506	36.7193	45.5646	41.0372	42.4265	60.6543	66.2066	62.4422
blue	Eucgr.K02229	6.26903	11.4989	8.24486	18.4678	11.5247	16.7567	43.808	26.3122	33.4009	25.2022	40.3749	32.234	42.5665	42.5092	43.129
blue	Eucgr.K02267	10.3086	7.75379	8.74449	18.7844	19.8752	19.6255	25.4244	36.7906	32.8847	30.4919	28.5815	30.3282	41.5726	42.4832	41.8517
blue	Eucgr.K02881	6.4458	11.6715	9.58316	19.1969	23.9764	20.6938	22.9509	29.0997	29.5308	34.2887	24.2139	29.2372	57.0414	33.8384	44.6794
blue	Eucgr.L01150	2.78768	1.77207	2.86262	1.05568	1.75982	1.20138	2.62041	2.50976	1.77457	5.30718	3.35511	4.78832	16.2817	8.49189	12.7532
blue	Eucgr.L01811	8.59593	20.541	12.8374	41.1471	40.091	38.7906	29.3247	44.5217	38.4714	71.6597	21.3413	49.0878	75.9025	46.4657	60.6859
blue	Eucgr.A00405	12.4539	8.44443	13.8938	14.5979	8.41197	13.2936	8.2774	20.3186	11.6401	3.59237	4.99629	4.24438	1.29757	3.37864	2.37393
blue	Eucgr.A02088	20.5801	11.8594	16.8295	11.302	9.95083	10.8876	10.4	11.9349	11.664	8.57671	5.33276	7.58215	4.45164	3.52482	3.86738
blue	Eucgr.D00037	98.5467	82.8079	93.4287	82.5489	81.9254	81.9987	41.5447	75.9215	54.7956	22.4157	40.3754	29.6804	16.412	19.9942	18.3941
blue	Eucgr.D00354	119.297	77.2904	106.044	94.5703	82.251	87.5579	39.9031	41.0487	39.3509	21.4808	32.261	27.3784	14.0743	23.5438	18.7434
blue	Eucgr.D01857	116.936	125.789	119.662	80.3013	109.06	90.9585	58.5087	80.6667	68.3291	37.0377	40.0482	39.3535	30.7456	29.3648	30.3299
blue	Eucgr.D02258	59.7867	63.9542	65.1041	45.3936	48.8637	46.9185	36.9092	40.6546	41.2676	24.3013	25.9121	25.3165	16.683	12.9656	14.8487
blue	Eucgr.E01115	71.2849	79.0848	73.2012	65.8187	79.2852	70.9386	67.1268	75.5917	70.5299	25.9451	33.1677	29.5117	15.7376	12.8721	14.6206
blue	Eucgr.E03260	29.1246	30.5882	29.8353	23.2919	23.6857	25.5806	11.1591	11.3326	10.22	8.4533	8.83945	8.2342	6.78522	7.58229	6.87925
blue	Eucgr.E04327	32.0148	36.8782	33.6486	31.2356	30.1921	30.5134	10.3775	15.9709	13.1658	8.29167	10.9436	8.78058	7.54917	9.72783	8.54101
blue	Eucgr.F01765	32.4008	22.8729	27.9211	19.7582	24.4713	21.0141	8.01492	7.44802	7.75396	1.73923	1.53932	2.19687	0	0.0495682	0
blue	Eucgr.F02349	37.9669	29.2454	34.5208	22.4868	27.1605	24.9547	15.2127	15.4752	15.555	11.6427	12.7567	11.5146	8.22024	7.28728	7.65627
blue	Eucgr.F02915	357.332	275.158	328.825	223.039	211.359	218.101	162.15	156.121	155.829	60.231	158.506	102.727	44.7974	29.6344	35.955
blue	Eucgr.G02385	40.3351	20.5121	32.449	27.7387	24.456	25.9024	17.5261	16.5596	17.8739	11.494	10.0382	13.0848	1.64844	4.61019	3.44032
blue	Eucgr.H00467	60.0016	52.6746	57.8409	41.5127	52.0804	45.1498	28.6678	28.6195	27.0154	17.5944	12.4527	14.9672	8.35246	9.87604	9.09478
blue	Eucgr.H01176	491.884	431.993	458.701	351.184	363.831	348.182	196.231	133.804	171.07	132.583	137.538	136.98	83.8657	70.8786	76.7271
blue	Eucgr.H02446	35.2699	40.4436	37.7348	30.2097	31.9666	31.99	18.895	17.5303	19.5345	10.4662	14.4821	11.0503	9.3143	5.11025	6.46899
blue	Eucgr.H03186	14.9901	10.6943	12.6738	13.0055	10.8108	11.9095	4.98219	5.25911	5.17939	3.53294	4.18586	3.73785	2.74483	2.97793	3.23769
blue	Eucgr.H03606	22.7604	15.7296	21.308	11.4187	13.918	12.8898	10.0366	10.1956	11.1451	7.28679	7.30488	7.87626	2.89259	3.93553	3.53758
blue	Eucgr.H04077	10.0375	14.0895	12.9001	10.598	11.7779	11.1226	3.02921	6.39885	4.28405	3.73643	2.78437	3.93715	2.49927	3.16705	2.34719
blue	Eucgr.I00494	38.2726	24.9653	31.3829	23.5868	32.276	27.4218	12.9761	23.6727	17.9281	9.12999	9.67781	9.14583	6.93456	6.50028	6.70997
blue	Eucgr.I01161	24.8296	14.3064	20.7242	15.7156	21.0911	18.3944	19.0753	10.6187	15.2247	9.97972	11.4824	12.0054	4.50586	1.84875	3.14754
blue	Eucgr.I01544	216.068	215.148	220.242	237.433	244.322	241.392	120.116	111.835	116.791	73.1141	128.177	94.9095	55.2876	57.6545	55.9938
blue	Eucgr.I01790	119.418	88.8251	110.637	96.2686	123.985	108.158	56.1066	92.7051	75.4204	30.5509	38.3638	34.0721	16.6087	21.2334	18.3958
blue	Eucgr.J01011	217.308	213.049	217.41	233.737	218.727	223.381	83.8993	83.2362	82.6431	55.9481	80.9833	65.4216	48.2944	40.79	43.9379
blue	Eucgr.J01355	43.224	27.4766	36.8708	31.1787	26.228	27.5352	18.0287	29.1199	25.7371	6.61575	16.3499	11.1115	5.51451	4.78626	6.59142
blue	Eucgr.J02706	34.5792	6.65419	22.3439	5.27598	49.706	24.4464	13.2231	23.7309	17.2806	5.81604	3.57432	4.83421	1.81191	5.81189	4.3046
blue	Eucgr.K02114	33.7516	28.6442	30.828	19.8188	17.4651	19.1026	13.1144	13.2059	13.1308	6.06561	13.0286	9.61019	6.07166	4.63029	5.71229
blue	Eucgr.K02946	23.5537	18.8227	21.2435	30.5414	29.3711	28.7	19.5286	6.97234	13.6422	13.0337	16.1989	13.4859	7.21194	2.86895	5.38771
blue	Eucgr.K02947	86.3934	54.4338	73.7848	74.2316	75.7486	75.3996	40.9848	13.3447	28.3067	25.6011	35.4751	32.2667	14.977	6.94272	13.6589
blue	Eucgr.L01508	32.0321	22.7663	30.8236	23.5232	24.5436	25.9875	9.64644	13.3191	10.2656	6.67936	17.0001	11.4587	4.75626	4.03841	5.38495
blue	Eucgr.L01908	56.195	47.8529	54.4847	51.7788	47.3948	47.6113	17.8482	22.8099	19.5936	13.3722	16.0881	12.3003	8.95326	7.25965	8.0464
blue	Eucgr.A02822	4.78552	1.99479	3.93849	2.40503	1.55912	2.11308	3.60339	2.018	1.96193	21.9183	0.944199	13.9566	15.0282	11.949	13.5485
blue	Eucgr.H01519	26.416	44.9006	32.761	23.3005	31.4187	29.595	59.5625	47.7005	57.38	119.196	94.5498	111.322	176.164	94.6107	134.247
brown	Eucgr.J00824	2.5014	2.58726	2.53962	3.13464	21.2628	11.2292	4.48343	1.65857	3.2049	1.3103	1.76041	1.66454	1.64702	5.37301	3.49123
brown	Eucgr.A01871	4.16226	9.83929	7.04937	8.26819	10.4921	9.28416	0.138939	0.0697044	0.0739283	0.0803987	0.156547	0.31917	0.0871205	0.151231	0.0743814
brown	Eucgr.A02983	6.65366	28.8263	16.0593	2.35358	31.7122	14.7969	1.42146	1.97483	1.5127	3.54328	8.68562	6.46795	7.47334	2.38033	4.74151
brown	Eucgr.C02910	47.754	67.3846	57.3071	42.1192	70.1764	52.6885	11.9069	15.1083	13.7559	12.5469	18.8449	14.7406	8.83154	8.9764	7.0441
brown	Eucgr.D00302	5.05172	10.3894	6.99298	4.08604	12.072	7.30367	0.674518	0.636988	0.506691	0.183679	0.536471	0.364589	0.248795	0.215939	0.169932
brown	Eucgr.D02029	12.0567	31.4542	19.0841	15.7724	34.2731	24.403	5.80659	5.35317	5.836	6.14576	8.97493	7.439	9.80264	9.10231	9.93683
brown	Eucgr.F03413	259.402	329.748	285.907	180.719	283.08	221.067	56.311	94.7719	71.5509	26.7632	55.8337	42.4724	30.8369	34.61	33.6835
brown	Eucgr.G00973	5.79374	17.4038	9.46214	11.2674	19.4563	14.9425	0.121348	0.365276	0.258274	0.210659	0.136727	0.13938	0.0760904	0.0660418	0.0649641
brown	Eucgr.G00980	3.2624	24.936	10.584	18.3937	31.9817	23.3269	0	0.294896	0.134042	0.0485914	0.0946138	0.048225	0	0.0457004	0.0449547
brown	Eucgr.H01970	7.70304	12.2906	8.74507	7.29279	15.3539	9.57874	0.411411	0.371523	0.306473	0.618979	1.06617	1.18137	1.23827	1.70167	1.5858
brown	Eucgr.H02918	18.185	45.9687	29.8489	10.8831	51.2829	29.0259	5.62297	7.75061	7.1323	5.45587	17.1508	11.0252	3.9176	13.4773	9.791
brown	Eucgr.H03342	18.9235	33.1153	25.0819	12.2157	42.2014	23.0722	2.4742	1.59259	2.33493	1.24263	5.57552	3.4853	1.28798	1.37195	1.49951
brown	Eucgr.H03344	37.0746	65.521	50.9416	33.0019	72.5441	49.5762	2.35929	0.732726	1.73359	0.910155	3.10133	0.967813	0.563571	1.95658	1.44349
brown	Eucgr.H04161	10.8579	21.3966	14.1781	16.4256	22.0019	18.2515	0.515474	0.387914	0.75427	0.0745715	0.0726002	0.148018	0.646449	0.14027	0.137981
brown	Eucgr.I02625	20.8212	65.9644	37.7423	30.8856	63.9933	42.363	0.179361	1.43974	0.954367	0.207579	0	0.206014	0.224934	0	0.192043
brown	Eucgr.I02626	3.43112	9.75751	5.15111	4.15208	12.8779	7.53932	0.0964488	0	0	0.111623	0	0.110781	0	0	0
brown	Eucgr.J00402	50.2643	108.641	72.3877	28.9855	129.91	71.7895	1.99115	0.420608	1.00372	1.53628	2.83389	2.20679	1.13902	2.62358	1.83272
brown	Eucgr.J00532	5.0995	11.6038	7.56024	6.82379	10.2524	8.42795	0.0693908	0.313315	0.221534	0.361385	0.0390924	0.199256	0.130533	0.264354	0.26004
brown	Eucgr.J00819	139.703	209.231	168.126	126.933	206.204	157.486	54.8611	36.267	46.389	42.8095	52.5395	47.8033	38.1104	24.4905	31.0293
brown	Eucgr.K03346	6.22928	14.3543	8.88435	9.47816	14.2612	11.7101	0.207937	0.0695469	0	0	0	0	0.347694	0	0.0742133
brown	Eucgr.L01869	61.8726	391.873	180.745	263.651	244.308	254.278	4.34703	3.55401	4.28338	3.07446	3.08389	4.34576	1.81718	1.31434	1.63766
brown	Eucgr.I00734	15.5181	31.3065	21.8407	60.5762	65.2873	59.7353	15.9805	14.4411	14.4712	12.9808	19.236	18.4692	9.5848	5.72608	7.33306
brown	Eucgr.J00400	40.3844	46.9849	45.221	40.2986	73.4696	55.0473	16.0764	11.652	13.2487	10.5338	25.265	18.6256	12.4203	40.1597	26.6225
brown	Eucgr.J00825	10.8535	32.6372	19.8332	11.5829	109.139	53.215	8.9895	4.27139	6.84354	2.69922	16.405	9.80517	5.82138	28.3685	17.941
brown	Eucgr.J00826	122.941	273.247	175.341	141.149	758.331	397.488	145.303	51.0675	108.909	57.3572	254.426	148.491	85.3983	249.633	178.703
brown	Eucgr.A00513	11.2563	19.5661	14.9475	16.6289	22.8984	18.8422	1.15482	0.681605	0.939782	0.157236	0.535778	0.390126	0.170382	0.0739405	0.0727339
brown	Eucgr.A01380	22.3493	44.0311	31.0424	33.0382	34.3724	34.4078	9.87849	12.2647	11.2559	8.05482	6.57706	7.56429	7.53945	9.06898	8.44021
brown	Eucgr.B00086	5.40602	11.7575	7.25437	6.89771	10.6922	8.60847	1.23482	0.510175	0.772986	0.504384	0.204604	0.0834301	0.0455461	0.158125	0.0777724
brown	Eucgr.B03904	4.57615	7.47203	5.98913	11.003	13.217	11.3189	0.575076	1.82724	0.713986	0	0.539964	0.330266	0.961592	0.469465	0.513115
brown	Eucgr.C02911	59.7404	97.7451	72.8566	58.2705	85.6209	67.3733	0.732435	9.69167	4.7254	0.0529792	0.773679	0.368058	0.172226	0.298963	0.24507
brown	Eucgr.D02273	5.70039	13.9576	6.26314	9.89889	11.3535	10.236	2.70624	1.58398	1.67997	1.305	0.508201	1.29516	1.13129	1.7183	0.965864
brown	Eucgr.F02652	118.125	152.552	133.145	101.114	136.211	115.79	32.2002	35.4057	34.6448	21.2407	21.6639	22.0844	13.7003	14.7746	14.9722
brown	Eucgr.G00619	6.6349	13.9983	8.94076	7.29751	8.45862	7.36927	2.96321	2.69737	2.4382	0.318192	0.5163	0.17544	0.0383105	0	0.0327085
brown	Eucgr.G00963	6.06615	16.1957	9.9206	8.56903	19.8565	13.2529	0.107995	0.866887	0.689563	0	0	0	0	0	0
brown	Eucgr.G00966	4.7314	19.5792	9.31493	10.6234	26.3547	16.7422	0.495488	0.894896	0.105458	0	0	0	0	0	0
brown	Eucgr.G02167	59.3715	65.2927	63.4801	74.7916	96.1527	82.369	16.3743	40.5323	27.3321	10.6777	18.3558	11.6473	5.42036	11.7614	7.92061
brown	Eucgr.H01219	8.71159	19.6181	12.6587	15.2166	20.1859	16.4849	5.3413	9.33702	6.48346	1.49711	3.33822	2.49235	1.77927	1.68056	1.87654
brown	Eucgr.H04081	77.3971	125.765	96.9088	88.2482	88.1645	87.246	34.0325	39.6029	36.3052	20.8942	24.4569	21.547	14.8858	19.2445	17.8195
brown	Eucgr.I00659	206.405	697.914	386.982	448.173	716.203	568.751	18.4952	61.5	35.3658	10.6178	12.0416	10.7619	12.1786	9.40174	9.87533
brown	Eucgr.B02590	9.87059	16.8195	11.6656	56.3483	65.9284	60.6859	34.4003	36.4431	34.7997	14.315	6.66685	11.5319	4.77589	2.05546	3.33617
brown	Eucgr.E00798	16.0153	16.6767	15.5756	20.4915	23.4479	22.5272	10.1014	12.7512	10.5764	5.65674	5.41541	5.52052	12.2593	9.04431	9.50728
brown	Eucgr.C01178	19.1014	22.7346	20.0322	15.9404	20.9051	19.1203	7.64055	9.3652	6.8374	6.43099	7.92405	7.13044	6.15201	4.44177	5.113
brown	Eucgr.C03766	287.35	310.474	295.764	407.988	534.176	454.415	289.893	204.486	256.724	138.741	180.507	158.617	79.5632	65.7515	72.2633
brown	Eucgr.C03823	8.69153	15.5227	11.6287	15.6736	13.7897	13.7027	5.02889	4.49141	4.11667	4.41302	4.54542	4.18932	3.4652	2.16546	3.01767
brown	Eucgr.F01857	14.3972	19.2692	15.5298	15.5483	30.8094	20.6918	6.1689	7.00345	6.28746	2.84907	6.88543	4.98985	1.99764	2.23822	2.07766
brown	Eucgr.G02375	9.17991	8.68739	8.74153	11.7	16.5414	12.0842	6.41431	6.28806	6.11988	4.77831	3.489	3.72608	2.31152	2.08651	2.21034
brown	Eucgr.H00232	74.3203	114.994	93.8409	88.2309	97.4094	87.8879	37.8371	38.0769	38.5666	26.9443	34.5995	32.7974	25.1923	19.8446	22.8603
brown	Eucgr.H02643	22.4461	44.147	32.2868	36.1818	32.483	34.8513	12.2615	16.1412	12.8667	7.98463	13.2381	10.0428	6.42489	5.42771	6.1071
brown	Eucgr.K02129	26.5938	58.4792	41.7708	43.0594	50.6166	46.0622	24.1475	25.5416	24.6981	13.3523	16.7404	14.2146	7.44459	6.57097	6.53556
brown	Eucgr.A00786	46.7007	85.7218	62.9726	161.784	137.076	152.671	100.903	100.167	104.459	50.9651	66.6277	57.7087	35.6949	25.2654	30.2199
brown	Eucgr.A02433	8.44313	16.552	12.8691	17.2596	18.9121	18.4016	9.63839	5.87168	7.91257	10.119	8.30005	10.2799	3.28085	3.97163	3.53825
brown	Eucgr.B02918	50.9777	55.2831	55.48	87.8433	96.7789	91.6174	26.8078	44.3638	33.8776	27.9013	20.4514	23.3074	15.6423	23.1004	19.4345
brown	Eucgr.B03781	50.2281	104.501	68.9944	100.551	107.538	104.948	72.8748	48.3883	63.3835	46.4557	43.6032	45.3261	24.1417	20.9843	22.7303
brown	Eucgr.C02162	29.6687	31.5486	29.594	97.458	94.0869	98.2703	57.7122	51.8598	54.1747	36.5649	46.515	40.3089	26.4146	18.341	20.3663
brown	Eucgr.C03779	15.423	15.9925	16.2245	28.7989	49.1037	37.5155	20.2135	19.4612	18.0293	10.9531	10.0053	10.6021	5.27502	8.52091	7.50614
brown	Eucgr.D01027	26.8408	39.2324	29.7828	56.905	53.0745	55.4611	32.2619	32.0195	30.9771	20.1049	33.7517	27.4315	16.8061	10.1058	13.7547
brown	Eucgr.D01678	16.3783	18.5956	17.4548	31.6412	23.9594	26.6839	12.8483	16.6467	13.5735	9.92518	13.9496	11.9637	7.70447	6.07602	6.61128
brown	Eucgr.D01839	75.3618	124.613	92.8077	141.292	105.904	125.336	38.2596	41.8372	41.6296	32.248	42.1081	38.1887	29.7726	22.786	26.5843
brown	Eucgr.F00249	21.2832	30.3252	22.8179	25.0593	37.4969	31.9121	12.8538	10.9237	12.4618	7.99389	14.0189	10.403	8.08856	8.26513	7.34662
brown	Eucgr.H03340	27.7288	26.36	26.6198	50.7591	38.88	44.79	23.0869	34.2986	27.2828	13.4631	19.5096	16.8048	11.7271	7.11026	8.76675
brown	Eucgr.J00962	42.0423	62.1582	50.1735	74.3588	73.0467	72.309	45.0963	45.2865	44.9165	29.0481	30.4784	30.7252	17.6909	15.9672	16.5502
brown	Eucgr.K03335	5.89952	6.30352	5.94353	8.99763	18.1225	11.8896	7.17326	11.4353	11.0581	5.3535	5.51412	5.77514	3.78331	2.62695	2.1534
green	Eucgr.F04144	6.30504	7.18801	6.21447	32.0548	26.1961	29.1549	92.3916	48.7316	72.4122	97.1933	98.4003	96.1698	76.174	68.145	73.4654
green	Eucgr.G02598	0.0457944	0	0.0522505	5.32653	2.62326	4.31716	11.5932	5.05546	9.47426	8.77494	16.3694	10.9	8.22031	1.75706	4.03291
green	Eucgr.H01325	0.683645	0.289719	0.260008	8.83528	1.86483	5.3196	19.7169	8.05998	15.2835	17.4663	14.5362	16.4958	10.3791	5.82898	4.43071
green	Eucgr.H01326	0.683645	0.289719	1.30004	8.21886	5.06169	7.5702	19.2301	6.10605	12.9521	14.0857	17.2788	16.4958	11.9054	8.21356	9.90394
green	Eucgr.A02538	0.750669	1.84909	1.07062	2.53818	2.63271	2.48529	10.1233	5.98393	8.53316	17.98	13.3826	16.1176	7.10196	2.61837	5.09762
green	Eucgr.B03678	2.21371	8.44324	3.86298	10.8019	15.6798	12.5098	28.6538	13.3984	21.1675	30.4252	33.539	34.3497	28.259	19.5309	25.3183
green	Eucgr.C02733	1.83149	0.97646	1.75265	2.98314	4.69662	3.60702	13.4421	6.14223	9.46944	13.1467	12.5858	13.12	7.75605	8.38038	8.91934
green	Eucgr.F00602	2.55665	2.50031	2.16911	5.20153	3.44867	4.41432	13.4447	9.2745	11.0288	10.7785	14.3596	11.9841	8.9573	8.61281	8.62221
green	Eucgr.F01597	4.12291	6.1569	3.92012	11.4179	12.241	12.2508	32.8552	13.6776	23.5822	34.2623	33.3171	35.4492	26.037	17.8429	21.5935
green	Eucgr.G02356	4.112	5.76862	4.6917	15.8533	18.6483	18.4595	41.5001	24.9235	32.0752	38.476	49.9166	42.361	31.7207	26.1303	29.596
green	Eucgr.I02656	1.50913	2.07011	2.17501	8.91627	5.80343	7.23826	20.4471	14.8126	16.7034	18.5581	26.8145	22.706	16.226	14.2217	14.9435
green	Eucgr.B03041	21.4642	24.097	24.9199	43.7432	54.8078	49.2489	101.431	73.2534	88.3937	102.182	138.759	116.042	82.224	89.1704	85.2747
green	Eucgr.C00453	4.17024	1.91214	2.88609	6.16415	5.11497	5.5242	16.6498	8.93926	13.0557	14.1139	19.8295	17.1109	9.61592	8.34604	7.74071
green	Eucgr.C02015	11.823	5.01043	9.6356	15.9905	14.4799	16.4282	40.8943	22.93	28.7994	46.6321	46.0769	48.0073	29.0363	25.5291	26.4003
green	Eucgr.C03984	6.05873	7.7028	6.55221	14.6786	12.9341	12.535	31.0084	14.0603	24.5544	30.6764	33.8602	33.2246	19.1966	12.8636	16.1485
green	Eucgr.F00586	11.9426	10.9837	12.1767	18.787	12.9713	14.4487	54.5559	23.6029	40.4381	48.4798	66.261	58.8179	37.3291	31.2176	34.1956
green	Eucgr.F02796	3.98602	7.61895	4.73616	10.212	14.6866	11.8223	25.0475	16.0575	20.5304	30.1096	25.9059	29.8151	20.2537	21.766	21.5052
green	Eucgr.H00163	5.10588	4.92583	5.51729	10.9136	10.8496	11.4067	26.4038	16.0311	20.2801	16.6713	35.2806	23.9892	15.128	15.0857	14.3586
green	Eucgr.H00963	5.99421	7.04116	6.43469	14.6613	12.0806	13.5531	30.6256	19.0203	26.0654	30.5385	32.2308	31.4269	27.2107	18.2381	22.0538
green	Eucgr.H04559	5.43221	2.87014	4.10519	4.70717	4.37113	3.80043	19.0656	2.94891	12.1896	18.4893	18.0855	17.6575	7.84395	6.15187	7.42315
green	Eucgr.I02476	5.5289	5.02086	4.71801	7.95953	14.4479	11.6384	22.2834	16.8314	18.221	21.1942	23.4858	22.0605	12.8212	10.2637	11.6904
green	Eucgr.J02702	3.65951	3.93677	2.24831	4.82254	5.5945	4.54934	14.734	10.5599	10.8798	36.54	10.164	22.4495	9.42738	7.8551	6.11714
grey	Eucgr.H04982	0.290463	0	0.155959	0	14.7211	6.15152	7.61065	24.6306	15.6545	5.53405	0	2.99771	0.0228882	16.4487	8.05107
grey	Eucgr.I02145	2.49679	16.2683	8.66506	9.19262	73.5191	37.5019	11.7793	9.92366	10.5841	6.43044	29.4867	14.7423	11.776	35.7428	23.5587
grey	Eucgr.L02301	0.648883	0.297903	0.555272	0.130016	14.6658	5.74498	6.81572	16.981	11.474	4.969	0.173548	3.29506	0.241454	8.13123	4.61772
grey	Eucgr.B01791	13.9376	50.7686	28.2608	5.63855	23.7478	13.3944	8.03333	7.35959	8.17726	26.6789	11.6094	20.6105	33.4538	21.3373	25.2898
grey	Eucgr.F01726	0	0.461353	0.207021	12.2699	0	0	2.13193	3.79212	12.6845	13.9068	0.109187	49.5312	7.65628	0	16.3937
red	Eucgr.D00523	3.61832	3.11624	3.15181	13.4008	17.0564	15.0905	8.06249	11.9262	9.86256	7.64752	8.99062	7.35118	9.90258	9.40908	8.63257
red	Eucgr.B03746	57.8441	79.8395	64.5685	14.3172	4.4314	10.21	18.3642	11.5164	16.2518	36.0495	44.7597	39.9523	55.8563	37.8955	46.0161
red	Eucgr.H01881	0.951815	3.42861	1.74967	6.57963	8.90175	8.45077	12.6524	14.1687	12.5628	5.22962	5.40958	6.35798	1.77089	3.01257	2.78197
red	Eucgr.H04366	2.04769	2.48763	1.76525	7.46731	10.1073	8.94728	10.1102	10.7784	11.0177	1.85637	2.62879	1.84237	0.548611	0.899415	0.832694
red	Eucgr.K02679	3.63969	8.56915	4.15281	28.9281	32.3063	30.0157	40.7503	31.0635	34.9379	16.8315	13.4661	16.5391	1.26407	1.56733	1.85011
red	Eucgr.H00470	23.0398	18.9405	18.1841	37.6041	50.2239	42.5772	51.7193	41.0327	46.9652	16.1686	18.1389	17.6939	4.93124	4.33037	4.4083
red	Eucgr.H04374	26.5991	25.3105	26.8364	41.0085	38.4857	41.24	41.3912	38.0557	42.1815	10.6564	12.005	10.7272	2.03453	1.81358	1.45535
red	Eucgr.L03148	13.3656	11.0158	14.0404	15.7497	16.2178	17.7519	30.1292	22.2288	25.7238	11.851	14.4776	13.1753	2.53132	2.3042	2.10847
red	Eucgr.A01446	45.6178	15.0127	36.023	57.1585	66.2622	58.8132	64.528	65.0128	62.7354	39.0303	28.4241	30.1958	14.8193	9.39381	12.6524
red	Eucgr.G02223	4.20502	5.61609	5.04016	11.7575	13.6056	12.4322	18.0122	23.7182	20.1823	6.35358	5.77665	6.98314	3.12944	1.87662	2.52611
red	Eucgr.H04731	25.8603	14.7902	20.798	57.725	54.1403	56.8815	53.189	55.9103	53.6549	31.6945	38.3479	36.6375	14.6906	13.1814	14.6612
red	Eucgr.J02104	5.86333	11.8393	8.65757	16.0934	17.4387	18.6573	17.9603	21.8101	20.2893	7.78142	10.1701	8.1459	4.15824	3.30834	2.85989
red	Eucgr.L00234	18.3764	60.8604	33.5473	15.5336	30.5057	22.7273	14.2312	17.4799	15.6147	28.7944	42.1327	33.932	66.9576	54.6966	59.0583
yellow	Eucgr.A00264	3.73841	20.0676	9.95272	19.0074	12.747	18.3674	2.2185	0.667801	1.18045	1.02701	0.249965	0.891858	26.4307	2.29403	12.2331
yellow	Eucgr.A00333	1.26987	93.8177	38.6371	52.1605	49.3196	51.8126	6.63151	0.75613	4.33053	4.18627	3.22652	4.67404	46.4967	1.14835	24.0446
yellow	Eucgr.A01255	0.380306	130.063	49.3224	73.4962	85.0661	80.1273	8.93716	0.271739	3.17027	3.29102	3.66174	2.02194	59.7758	1.47391	29.1422
yellow	Eucgr.A02745	0.778133	13.85	4.43917	10.9451	11.098	11.5973	0	0.166799	0	0.19239	0	0.19094	9.79834	0	6.40768
yellow	Eucgr.B00850	0.736233	22.1969	8.40027	13.656	10.9431	13.5036	1.6852	0.338181	0.717348	0.910155	0.25317	0.645208	28.0376	3.66859	14.9161
yellow	Eucgr.B01584	275.825	2425.04	1047.33	1747.48	2820.15	4163.2	132.322	37.1665	89.9989	50.0492	80.1422	59.428	2465.52	206.576	1095.07
yellow	Eucgr.C02947	0.304648	180.296	67.7815	157.946	99.3655	134.984	2.60335	1.14282	1.90468	2.07139	1.28331	0.93444	167.934	1.94815	77.3511
yellow	Eucgr.E03558	0.170911	163.401	56.7468	120.355	112.889	119.844	6.38973	0.366363	3.30279	4.85958	2.67411	4.19385	96.3882	1.39101	46.327
yellow	Eucgr.G01320	0.224321	86.7554	33.3241	67.5956	42.7455	56.3123	0.670922	0.288511	0.611988	0.721013	0.647956	0.715576	71.0376	0.469465	32.9933
yellow	Eucgr.H00775	0.46688	34.6249	13.6726	25.9596	31.2928	30.7399	1.49613	0.166799	1.06144	2.69347	1.31113	1.52752	30.6459	2.17133	14.0613
yellow	Eucgr.H02719	0.0994393	17.1303	6.86422	19.1873	13.9499	16.4275	0.637314	0.479602	0.395628	0.36879	0.359041	0.488012	25.5093	0.809313	12.5102
yellow	Eucgr.H02991	3.34226	171.127	66.4466	120.087	98.3922	110.393	17.7425	1.08552	10.2466	12.2702	8.77655	12.1777	112.067	8.94954	56.1802
yellow	Eucgr.I00671	0.243331	21.0365	7.9589	10.3119	9.76667	9.17579	0.259921	0.0869336	0.184403	0.100271	0.585723	0.19903	10.6481	0.0943055	4.1745
yellow	Eucgr.J02666	1.3111	254.365	91.2522	161.247	152.967	161.034	20.167	0.562091	8.64421	13.9391	11.9926	9.65161	122.943	3.65854	52.1831
yellow	Eucgr.J02736	5.96903	539.064	194.453	317.725	391.495	344.837	27.9224	1.10303	19.4198	21.374	15.8544	19.4451	287.582	4.30763	142.657
yellow	Eucgr.J02738	0.245411	20.2803	9.5203	17.7022	10.6152	16.0847	0.524286	0	0.278969	1.21354	2.06755	2.70988	18.7387	2.56801	10.3851
yellow	Eucgr.K01619	15.214	86.4258	38.0289	71.2058	67.6481	67.0349	5.82415	2.63916	4.69847	1.19589	3.06944	1.94215	92.8312	5.31693	46.7697
yellow	Eucgr.K02695	0.496582	21.2849	8.49885	17.4941	18.5769	17.3244	1.13665	0.266117	0.524165	0.438493	0.683042	0.522224	19.5288	1.44342	9.24939
yellow	Eucgr.L00730	0.748224	39.0016	16.4339	35.7561	27.9907	33.2532	2.39771	0	1.2758	2.31245	3.6021	1.1475	30.5705	1.95738	15.4035
yellow	Eucgr.B00847	0.607685	11.299	3.90012	11.4379	7.54814	8.7978	2.27191	0.244242	1.46791	0.469524	0.457112	0.838771	16.2809	5.47571	9.38268
yellow	Eucgr.B01531	0.674016	40.7891	15.6884	20.2983	25.0571	22.0276	3.88784	4.91236	5.21004	3.33296	3.89382	3.47322	18.961	3.91833	10.7923
yellow	Eucgr.B03250	0.797586	5.74609	3.03343	4.55462	2.79725	3.1031	1.13595	0.284949	0	0.328667	0	0	21.3687	4.32758	8.81798
yellow	Eucgr.C01838	0.860317	42.657	14.7241	34.7132	26.1496	30.8969	2.52718	0	0.977958	0	0	0	41.4889	1.25034	17.9571
yellow	Eucgr.C03525	1.93571	74.2396	30.9205	34.1314	38.5958	34.6625	5.74358	1.61364	3.78959	1.32944	0.776577	0.791649	61.9453	8.50233	31.8554
yellow	Eucgr.E01113	1.10435	5.30408	1.96006	8.57449	3.01242	7.21609	1.57286	0.131515	0.906648	0.379231	0.0738412	0.301097	16.2731	3.78068	8.84137
yellow	Eucgr.E02608	2.69024	8.41907	4.72231	8.48986	6.89485	7.33906	2.54208	0.998092	1.05857	0.255827	0.249064	0.634746	29.6621	9.14305	18.2244
yellow	Eucgr.F03245	3.62147	44.7263	15.6427	26.8224	29.6357	28.1021	6.35519	2.49523	4.99882	2.55827	3.1133	2.85635	46.4336	7.2182	26.9224
yellow	Eucgr.L00164	28.6623	149.507	74.6836	114.738	92.2053	105.582	9.01122	67.4315	32.466	13.3189	11.0095	10.9738	103.478	64.523	82.4181
yellow	Eucgr.E02607	1.03939	4.51489	1.58123	7.65358	3.44277	5.28812	0.647647	0.46417	0.393838	0.107077	0.833971	0.531348	19.841	5.74026	13.5716
yellow	Eucgr.E02609	0.230319	7.22283	3.32866	13.7062	8.07762	11.6491	1.47613	0.246854	0.87271	1.42364	0.277201	1.5071	24.6826	5.08796	14.8392
turquoise	Eucgr.A02650	2.82152	1.47706	1.70433	8.97899	8.34325	9.68598	24.6429	24.9932	24.338	25.3397	27.9658	27.2867	24.7902	31.9369	28.0938
turquoise	Eucgr.A02702	3.21919	4.57682	3.19909	13.2022	19.343	15.9743	29.6169	26.3781	27.8979	34.6616	33.0787	34.1029	28.5174	31.7542	32.2257
turquoise	Eucgr.B00580	0.845497	1.07493	0.810344	9.20919	11.1099	9.6256	17.1236	11.9256	14.3398	20.2357	16.6479	18.0914	18.8015	15.886	17.6768
turquoise	Eucgr.B00628	0.671651	0.597736	0.459804	5.05676	4.75042	4.97501	11.8737	8.99839	11.4524	12.5793	9.17496	9.88867	8.8624	11.4404	9.75579
turquoise	Eucgr.B00649	1.66092	4.27602	3.269	10.4831	15.0481	12.9364	40.5395	30.4852	37.855	32.1851	48.2258	36.7822	34.5422	31.7668	35.1901
turquoise	Eucgr.B01130	0.953132	0.454414	0.634377	7.62717	5.19987	6.27553	14.5506	16.6429	16.2971	13.5504	14.5783	14.1791	13.4596	11.8668	11.9911
turquoise	Eucgr.B02233	0.782196	1.32593	0.743724	7.3466	2.78138	5.38416	12.7069	6.39243	10.2623	12.4095	9.8456	11.5562	11.5697	7.16187	8.64783
turquoise	Eucgr.B02385	1.06305	1.71007	0.990133	10.1915	7.43116	9.52492	17.2878	11.0681	14.3776	12.7126	14.2304	12.8031	9.59049	6.28081	7.5182
turquoise	Eucgr.B02852	25.3374	26.8609	25.1938	117.881	127.49	126.224	190.727	162.939	176.063	159.364	135.363	162.548	117.147	120.238	121.456
turquoise	Eucgr.B03878	0.955193	2.23448	1.4822	8.99153	16.884	11.5948	32.2828	28.5836	32.357	19.6019	45.9849	30.3297	22.5715	30.5633	26.9619
turquoise	Eucgr.B03931	1.10359	1.40306	0.674558	5.22408	3.50184	5.13115	10.9884	13.4335	11.2457	6.96765	14.6105	10.2518	6.59981	11.4106	9.73686
turquoise	Eucgr.C04014	1.37713	2.56787	2.09503	9.76803	10.2499	11.2103	23.6344	14.5139	19.6723	17.1947	16.9612	16.5582	19.1857	12.0087	15.5403
turquoise	Eucgr.D00086	0.483198	1.27589	0.678546	4.75896	10.9066	7.30839	8.37737	11.3935	9.84462	10.89	6.53129	8.25416	7.76743	15.2119	12.1155
turquoise	Eucgr.D00088	16.0227	35.7279	21.7034	150.053	138.293	141.339	171.863	172.534	172.603	130.415	158.384	142.106	154.041	117.749	134.597
turquoise	Eucgr.D00617	0.654286	0.703857	0.976227	5.44563	6.29565	4.69953	14.1392	5.87979	10.8702	13.8127	13.6292	13.2763	6.80952	9.65536	7.88606
turquoise	Eucgr.D00620	6.05496	6.25245	5.95513	47.1098	30.1398	40.0592	58.0637	46.3673	52.6808	59.1544	49.858	55.9183	60.7051	49.9488	55.5888
turquoise	Eucgr.D01434	1.00552	2.98286	2.23081	13.1462	5.9428	9.2285	12.3518	16.0458	12.9541	19.1982	8.74027	14.8041	19.0074	8.76821	13.4808
turquoise	Eucgr.D02111	0.296776	0.660289	0.0846538	3.47868	7.19913	4.99605	9.66881	14.1547	11.5545	14.7671	12.7694	13.1082	18.9834	12.5083	16.9713
turquoise	Eucgr.E00793	0.210096	0	0.15981	3.7887	5.3216	4.46427	8.52796	10.4333	10.4287	7.96497	6.74296	8.07675	13.603	10.4224	13.2158
turquoise	Eucgr.F00131	3.43412	1.94044	2.50334	12.6437	10.3712	11.391	16.4053	23.8221	18.5426	21.1089	28.2432	23.6416	22.8738	34.1605	26.2933
turquoise	Eucgr.F00188	7.35279	8.16472	7.64601	40.8692	22.1967	32.8408	83.8101	57.9578	73.9543	99.7571	94.9916	96.721	98.9957	71.7462	84.3073
turquoise	Eucgr.F01003	4.76357	9.55601	6.14526	40.3612	31.9859	36.4719	89.1356	74.3257	81.1698	67.5594	115.125	89.6055	88.7278	74.0881	82.6528
turquoise	Eucgr.F01511	0.540736	1.37494	1.35733	4.8756	4.04574	4.75782	7.73988	12.0548	10.0807	8.95757	10.9335	10.3496	6.66414	13.58	10.6372
turquoise	Eucgr.F01576	21.1714	9.93479	18.6614	123.63	75.9507	102.874	317.578	197.113	271.134	301.604	311.894	305.461	261.699	245.205	252.323
turquoise	Eucgr.F01617	1.60715	0.847205	1.11812	6.00847	4.85748	5.59585	17.251	16.0069	16.8432	19.0443	24.3437	22.8443	13.2326	22.1498	18.3811
turquoise	Eucgr.F02206	4.19378	12.1177	7.2319	39.4035	32.592	35.9845	78.7512	67.1676	73.6213	64.0402	74.9084	66.7731	51.6467	49.3698	48.5096
turquoise	Eucgr.F03297	0.685277	0.638903	0.834012	6.17886	6.24875	6.19367	11.3216	9.6461	10.5422	7.85036	14.3509	10.8179	6.54831	6.05536	5.85204
turquoise	Eucgr.F03839	0.389897	1.98279	0.889728	4.92175	5.66504	6.10109	20.705	14.2679	16.7787	8.95148	31.7756	18.4513	9.77448	11.0741	11.9763
turquoise	Eucgr.F04216	0.929409	3.50902	1.78346	9.89105	10.2726	10.3675	10.6197	13.0705	11.8616	12.952	9.49107	10.8156	13.45	14.5554	14.7205
turquoise	Eucgr.F04263	0.886004	0.458915	0.786265	7.3378	4.6802	6.68797	10.1301	13.0132	11.7502	11.237	10.1106	10.4276	13.5832	16.6348	17.0765
turquoise	Eucgr.F04481	2.58211	4.24574	3.53536	15.3971	15.6968	16.1354	12.7979	11.4021	13.1497	14.6411	15.1242	15.4177	18.5401	16.572	16.8922
turquoise	Eucgr.G00952	5.59537	3.04873	3.98413	16.0078	24.6404	17.7152	37.2543	37.6959	36.5848	35.7821	34.1273	34.738	35.7867	30.1313	31.9011
turquoise	Eucgr.G03028	6.96582	2.65681	5.11842	66.702	107.232	85.4817	94.1104	133.55	110.825	98.9962	110.799	108.437	120.859	127.252	121.765
turquoise	Eucgr.G03286	6.01446	9.07214	6.74606	29.229	31.0644	31.1796	29.5455	32.2313	28.8153	29.615	29.5274	28.7247	36.0057	44.1303	38.4357
turquoise	Eucgr.H00442	1.01639	1.39988	0.869762	8.62981	7.92142	7.6046	18.8186	18.156	18.5823	12.8791	16.5143	12.8859	22.4655	22.65	21.4086
turquoise	Eucgr.H01261	0.353175	0.0449011	0.282075	3.78947	1.56894	3.26605	14.2979	6.05648	10.6389	15.0629	12.2418	14.4293	11.2127	10.43	10.0982
turquoise	Eucgr.H01262	0.279155	0	0.182006	3.91937	1.16552	2.39894	17.5931	5.42828	12.3757	20.0158	16.3189	16.5378	12.2336	12.1018	12.5428
turquoise	Eucgr.H01331	3.09919	0.9271	1.87206	10.8489	4.68873	9.16608	16.9419	8.59732	14.5064	11.7193	14.0425	11.631	7.81485	10.1742	10.0082
turquoise	Eucgr.H01382	2.16091	1.78574	2.219	13.444	10.7995	12.1259	34.6813	32.1352	33.7754	32.5909	43.6929	35.129	32.7828	34.8602	32.8703
turquoise	Eucgr.H02143	1.22751	1.01779	0.913412	2.11735	8.67252	5.07925	8.38029	14.472	10.6169	9.69873	6.42336	7.79215	5.64801	12.5346	8.97284
turquoise	Eucgr.H02144	2.33526	1.34952	1.33224	5.26402	9.05875	6.57594	15.5338	16.724	16.8928	12.9912	6.5155	8.33499	4.97682	14.9334	11.4118
turquoise	Eucgr.H02189	0.677441	0.46376	0.475659	1.45657	5.66558	2.90079	8.9062	9.99752	9.53708	12.4977	7.52617	10.9329	5.30534	12.2994	8.88034
turquoise	Eucgr.H02331	1.08012	0.839186	1.23239	8.27812	8.06731	8.72789	14.1015	12.7986	12.6192	13.4269	16.7552	15.1662	13.1026	14.442	15.2358
turquoise	Eucgr.H05115	10.822	27.0575	16.1656	99.0185	76.1909	88.016	219.219	184.065	200.325	183.461	174.766	180.821	173.844	133.782	150.251
turquoise	Eucgr.I00294	1.02547	1.9556	1.53567	7.2814	6.29381	5.86946	14.8561	11.7465	12.604	15.1334	20.8272	18.0074	20.5197	9.46381	14.807
turquoise	Eucgr.I00918	1.07482	0.976058	0.700771	4.66102	7.12028	5.74412	10.0049	8.55761	9.42526	7.2131	14.7224	10.5497	7.88471	10.7115	10.0684
turquoise	Eucgr.I01144	1.04839	0.625637	0.781187	5.59458	5.20264	5.12903	9.9417	12.4749	11.1149	9.91879	10.5321	10.684	7.59529	11.1944	9.73925
turquoise	Eucgr.I01709	6.59338	11.7175	8.76324	30.1297	44.1482	37.3009	49.6538	58.2562	51.4708	51.0676	46.0485	50.3635	57.838	62.1797	59.8947
turquoise	Eucgr.I01898	10.8167	7.43666	9.48137	36.2075	42.8203	38.3464	45.473	46.6717	46.9141	45.7403	46.0397	46.1358	52.1141	41.7774	47.6795
turquoise	Eucgr.I02123	0.733546	0.666142	0.956527	7.65344	3.92023	6.39786	15.895	24.2602	21.6801	12.1775	15.5131	13.8856	9.96687	12.5495	10.7867
turquoise	Eucgr.J01089	0.750838	0.49375	0.472657	3.64179	4.20723	3.92854	10.2328	7.90868	9.91836	12.8989	10.0339	11.4993	8.74017	7.46553	7.90632
turquoise	Eucgr.J02073	1.53377	1.37645	1.80147	12.2837	7.014	9.72051	19.8047	21.0321	19.5375	11.4323	20.2514	15.3865	13.0529	14.3187	14.4978
turquoise	Eucgr.J02129	1.56738	1.14474	1.48395	4.81104	9.16173	6.43742	11.0429	10.1867	11.4105	13.5223	11.6396	13.7067	9.29204	16.0911	14.7606
turquoise	Eucgr.J02804	2.47565	1.96714	2.1185	10.6029	10.3363	11.0739	12.5611	16.5363	13.9201	24.2105	11.4394	17.5735	20.7272	18.2983	18.5559
turquoise	Eucgr.J03190	143.173	167.778	151.352	711.72	548.015	644.996	1001.97	1244.67	1096.22	994.143	1202.63	1104.05	1076.43	1074.69	1078.05
turquoise	Eucgr.K00177	0.165812	0.0702687	0.315313	3.88715	3.42455	3.5233	15.2911	14.4542	14.7647	18.995	21.7524	18.1058	11.9945	15.6799	13.907
turquoise	Eucgr.K00671	372.164	989.107	603.825	3079.32	3371.79	3197.33	4792.9	5650.31	5190.73	4353.51	4557.94	4459.07	5741.47	4387.66	5037.32
turquoise	Eucgr.K01035	0.363841	0.15419	0.207567	3.71802	3.82813	3.70225	14.5743	12.6088	14.2	14.993	12.7721	14.508	12.7535	11.7743	11.7209
turquoise	Eucgr.K01712	1.7682	0.715275	1.28385	14.7111	14.2349	15.0456	46.7036	30.9252	41.433	42.5257	57.6526	49.157	50.2262	32.0993	40.446
turquoise	Eucgr.K02297	2.02366	2.28154	1.82974	15.2169	15.8908	15.1181	37.1964	59.5846	46.485	31.2478	50.9634	39.0698	40.97	58.3335	51.0495
turquoise	Eucgr.K02858	13.4327	14.4431	13.9306	65.3539	64.7989	66.6683	132.978	126.55	131.267	157.139	149.83	154.3	161.046	155.628	156.287
turquoise	Eucgr.K03153	0.821879	0.643016	0.913702	15.3531	10.7168	13.8311	43.9632	32.1636	38.9277	47.9359	50.803	49.1775	47.3421	40.0855	44.7339
turquoise	Eucgr.L02828	2.19767	0.121479	0.763152	1.37847	9.15972	4.7184	18.3718	26.0124	22.7009	7.44177	13.3401	9.3786	2.81598	12.1094	8.63331
turquoise	Eucgr.A00744	658.853	229.064	501.571	30.844	30.6717	30.2962	0.661363	0.3318	0.26393	0.765413	0.0931474	0.379821	0.518379	0.539905	0.708127
turquoise	Eucgr.A01418	16.5336	6.65831	13.7923	0.274543	0.17798	0.218703	0.227672	1.10958	0.415347	0.526983	0.586344	0.597724	0.652618	1.7701	1.18403
turquoise	Eucgr.A01575	31.8585	18.1973	24.8918	2.86215	3.37357	3.1091	0.616497	0.618583	0.721674	0.214047	0.694627	0.424865	0.077314	0	0.0660088
turquoise	Eucgr.A01963	17.4109	2.3272	11.0256	0	0.0497658	0	0.136415	0	0.0967808	0.315754	0.0512345	0.156687	0	0	0
turquoise	Eucgr.B00206	52.5366	51.2743	53.7534	13.1297	10.8483	12.6575	0.838727	1.41536	1.05484	1.85312	0.644332	1.18231	1.09965	1.41089	1.51033
turquoise	Eucgr.B01907	23.5649	17.9037	20.1855	3.92409	4.30187	4.47927	0.302361	0.796382	0.563094	0.174965	0.298095	0.390703	0.616177	0.493666	0.687948
turquoise	Eucgr.B02214	23.978	12.5525	22.0706	4.542	1.41335	3.25637	0.645699	0.431923	0.229048	0	0.24251	0	0	0	0
turquoise	Eucgr.B02218	248.515	125.9	204.629	25.3959	13.3803	22.25	0	0	0	0.123037	0	0.122109	0.133323	0	0.113828
turquoise	Eucgr.B02410	12.4052	8.90464	12.7625	1.31961	0.570313	0.907292	0.0372217	0	0	0	0	0	0	0	0
turquoise	Eucgr.B03624	45.9652	24.5934	33.2108	8.25618	7.08913	8.05783	1.10117	1.88482	1.99903	0.974548	0.656851	0.892799	0.89356	0.705051	0.7629
turquoise	Eucgr.B03629	69.3162	50.8169	61.7697	10.7207	7.83723	9.42602	5.40453	7.45637	5.60764	3.90926	6.54617	5.58688	6.26941	7.35334	7.81201
turquoise	Eucgr.B03856	21.6039	21.9429	22.6218	6.58809	3.37055	5.49634	1.72971	2.62451	1.66115	0.683555	3.08975	1.84137	1.58722	2.06642	1.58099
turquoise	Eucgr.B03989	29.44	23.5662	27.6464	4.69724	1.84123	3.26324	0.129412	0	0.137719	0.149772	0	0	0.162294	0.140861	0
turquoise	Eucgr.C00732	12.5122	12.7665	13.3928	1.76565	1.18456	1.58439	0.401322	0.500299	0.20707	0.464461	0.479587	0.488895	0.396533	0.436827	0.507825
turquoise	Eucgr.C00863	25.0711	26.0418	24.8865	2.53996	0.282273	1.6259	0.171945	0.0431317	0.182982	0.0497492	0.048434	0.049374	0	0.0467893	0.0460258
turquoise	Eucgr.C02467	12.5832	8.78306	8.65652	0.834245	1.00953	1.10761	0	0.330553	0	0.0762536	0.296951	0.378393	0	0	0
turquoise	Eucgr.C02554	13.574	12.3035	12.5359	2.10226	1.08281	1.89261	0.307048	1.06119	0.762432	0.473807	0.192201	0.352676	0.08557	0.111404	0.182644
turquoise	Eucgr.C03354	55.4314	22.1333	43.7274	8.99317	6.85474	8.14093	3.09936	3.82252	3.22958	0.597828	1.67332	1.33497	0.890738	0.562259	0.760491
turquoise	Eucgr.C03488	23.8165	7.36722	18.1161	2.5602	1.89682	2.34124	1.42367	2.48432	1.51504	1.21783	2.09229	1.42193	1.31964	0.538997	1.0604
turquoise	Eucgr.C03536	20.021	6.58076	17.6063	3.17013	3.08268	3.59512	1.46051	2.40753	2.22036	0.965879	2.11578	1.43789	0.523316	0.340655	0.446794
turquoise	Eucgr.C03914	29.8486	18.6648	25.6351	5.92385	3.50842	4.87919	1.64617	1.0432	1.47522	0.701899	0.976206	1.19418	0.434618	0.0943055	0.5566
turquoise	Eucgr.C04029	30.478	24.4227	29.0435	4.52912	4.28515	4.6318	1.59517	3.27388	2.39201	0.50349	1.30715	1.66564	0.909307	0.947068	1.08688
turquoise	Eucgr.D00056	23.0365	26.7281	26.0959	4.49345	2.66221	3.6447	0.317283	0.35373	0.225099	0.1632	0.119164	0.323939	0.0884223	0.268608	0.188732
turquoise	Eucgr.D01146	57.3447	26.4076	45.0755	12.9998	8.66553	10.6044	0.696073	0.436518	0.833345	0.100698	0.196072	0.0999387	0	0.0947068	0.0931614
turquoise	Eucgr.D01302	48.2522	43.5436	46.1666	2.61216	2.2955	2.51438	0.137537	0	0	0.0397938	0	0.0394937	0	0	0
turquoise	Eucgr.D01491	16.6568	5.8488	11.584	2.86071	1.11272	2.56372	6.77806	4.0806	4.68852	2.35333	1.14556	2.14095	0	1.47554	0.362866
turquoise	Eucgr.D01904	16.0573	2.49338	9.99963	0.884164	0.286591	0.605284	0	0	0	0	0	0	0	0	0
turquoise	Eucgr.D01997	24.6112	17.5696	22.0868	5.25022	4.11457	5.36736	2.07328	3.10657	2.52995	2.55943	2.61635	2.88939	1.73338	3.24965	2.48626
turquoise	Eucgr.E01063	74.1962	48.5325	64.2003	15.5685	8.70614	12.6298	0.0589255	0.177375	0.125415	0	0.0663932	0	0.0738976	0	0.063092
turquoise	Eucgr.E02867	48.3103	44.3404	46.1939	2.92837	1.89839	2.91595	0	0.0791118	0.0419529	0.0456247	0.0444186	0.0452807	0.0988784	0	0.04221
turquoise	Eucgr.F00097	30.8935	25.5833	29.6738	5.04524	3.07109	4.05681	3.70406	3.15347	2.86677	4.05947	4.29995	4.64125	4.15253	5.28404	5.07763
turquoise	Eucgr.F00262	12.5218	10.2151	11.39	2.35216	1.42319	2.02989	0.0371541	0.186399	0	0.171998	0.0418627	0.0853504	0.232972	0.0404411	0.119344
turquoise	Eucgr.F02309	56.2063	46.2985	51.0876	13.8919	10.4583	12.6565	6.6602	6.97329	6.62545	6.75849	5.43787	5.48798	4.84201	6.40892	6.20098
turquoise	Eucgr.F03026	24.4015	14.8118	21.3522	3.88755	3.11004	2.80034	0.0979895	1.96642	0.834232	0.453624	0.883263	0.900406	0.122887	1.49322	0.629509
turquoise	Eucgr.F04158	13.4322	26.538	17.6755	2.74297	5.25254	3.23558	0.449937	0.100324	0.425615	0.34715	0.90126	0.459376	0	0.326495	0.107056
turquoise	Eucgr.G01171	34.9361	14.8517	26.4081	7.38291	3.95657	6.66545	7.69683	8.77599	9.05959	11.3371	11.3002	11.6535	5.84999	3.93501	5.9935
turquoise	Eucgr.G01201	18.1127	18.3515	18.172	5.44382	3.73192	4.42381	1.70496	2.00824	2.48493	1.41555	2.1716	1.36231	1.16205	1.77511	1.30961
turquoise	Eucgr.G01660	17.2413	10.3202	14.8496	3.87131	2.2744	2.9514	0.501624	1.65377	0.762601	0.580543	0.565196	0.740784	0.359474	1.56001	1.22764
turquoise	Eucgr.G01761	97.9361	90.9656	96.136	20.4342	20.6748	20.6746	6.61398	5.85561	6.21044	7.35436	8.57245	7.84508	6.39706	5.317	6.43365
turquoise	Eucgr.G02396	14.4158	15.7353	14.6086	3.63435	2.05116	2.81	0.0506535	0.0508249	0	0	0	0	0.0635239	0.0551349	0.0542351
turquoise	Eucgr.G03356	53.4265	21.4149	42.8528	10.7017	8.28721	9.37175	2.43143	3.58978	2.9941	1.32658	0.547913	1.0373	0.479163	0.491499	0.52067
turquoise	Eucgr.H00011	24.2664	14.0526	21.1642	0.572775	0.742633	0.684414	0.135711	0	0.144422	0	0	0	0	0	0
turquoise	Eucgr.H00208	23.1064	9.93616	19.256	1.32766	0.397243	0.610168	0.483956	1.09259	0.901283	1.12019	1.49954	1.94555	0.151731	0	0
turquoise	Eucgr.H00209	12.5964	16.0145	15.2508	1.73588	1.22179	2.02483	0.235025	0.058955	0.25011	1.224	0.198607	0.74236	0.294741	0.255817	0.188732
turquoise	Eucgr.H00349	16.9924	12.6888	17.1105	3.18426	3.29088	3.8141	0	0.109713	0	0.189818	0.0616001	0.251183	0	0	0
turquoise	Eucgr.H00572	23.0537	13.967	18.8969	5.9283	1.55673	3.73617	2.75592	0.802813	1.04067	1.54331	0.601003	1.22533	1.56085	0.290297	0.856679
turquoise	Eucgr.H00729	12.9629	9.39299	11.8783	2.4224	3.29781	2.53273	0.717444	0.359936	0.763493	0.581222	1.05088	1.40089	1.16966	0.546641	0.998624
turquoise	Eucgr.H00825	276.335	221.676	253.012	59.9419	48.6677	54.5521	3.0347	4.54715	3.5309	5.85357	3.3737	4.69402	2.58793	3.83169	3.20596
turquoise	Eucgr.H01173	22.72	13.6466	21.2283	3.62936	1.56855	2.00776	0.38219	0.191741	0.305041	0.221159	0.322969	0.219491	0	0	0
turquoise	Eucgr.H03360	38.1765	25.0071	32.4294	9.11517	6.11682	7.77158	1.69051	2.31934	1.5053	1.59712	2.02137	1.50582	1.38452	1.46455	1.55147
turquoise	Eucgr.H03597	30.0109	21.0365	24.9872	2.34029	2.08609	2.18471	10.0503	4.52055	6.0853	1.00271	8.98109	3.98061	5.65003	4.90389	5.93706
turquoise	Eucgr.H03907	41.6792	25.9834	34.4048	8.27736	3.76013	6.79836	0.214731	0.215457	0.304685	0.0828379	0.080648	0.0822132	0.0897636	0	0.076638
turquoise	Eucgr.H04196	15.2431	14.8708	14.4816	2.30003	2.25477	2.29028	1.59501	1.80046	1.83884	0.84606	1.27298	0.610676	0.16669	0.0723384	0.142316
turquoise	Eucgr.H04764	11.3932	11.6561	10.8985	3.21672	2.19744	3.09975	0.942454	1.15122	1.00295	0.569075	0.646369	0.470653	0.411102	0.133804	0.175494
turquoise	Eucgr.H05052	863.204	339.065	658.172	48.98	15.7251	33.4438	0.828938	0	0.294048	0.639568	0	0.317373	0.34652	0	0
turquoise	Eucgr.I00263	44.6781	30.8496	41.7329	6.80358	8.40336	7.2026	2.3756	1.23438	1.98635	0.441859	1.29054	0.682154	0.372401	0.507919	0.317947
turquoise	Eucgr.I00695	12.1233	15.1426	16.2592	1.34241	2.73509	2.29152	7.04291	3.87531	4.59368	4.20694	2.04786	3.39236	1.13967	4.45122	3.16231
turquoise	Eucgr.I01273	36.1707	48.1001	38.8982	7.12252	9.72076	7.88553	5.55126	6.18275	5.55312	5.33244	7.00536	5.73856	5.91749	4.59221	5.05221
turquoise	Eucgr.I02271	92.5691	162.301	118.451	22.2513	36.3972	29.0751	1.16788	0.78122	0.532646	0	0.626612	0.511019	0.209231	0.242133	0.238182
turquoise	Eucgr.J00323	90.4268	49.5537	78.8637	18.1968	16.1	17.1864	6.10639	6.21988	7.08909	7.70955	6.15054	8.3953	4.98926	6.54591	6.1419
turquoise	Eucgr.J01215	26.2143	23.1375	25.2836	8.50227	2.97639	7.02695	0.302175	0	0.10719	0.349715	0.11349	0.231385	0	0.657816	0.647081
turquoise	Eucgr.J01459	10.4471	11.8292	10.0946	2.38436	2.21363	2.5208	0.0697458	0.139964	0.148445	0.0807187	0.0785848	0.08011	0	0.189791	0.149355
turquoise	Eucgr.J01985	1.49645	40.1114	15.5802	2.36125	4.66512	4.19863	1.53187	0.668284	1.06317	0.770815	1.57592	0.918003	1.83757	1.01494	1.7115
turquoise	Eucgr.J02758	26.1185	10.8854	21.7091	4.28891	4.04422	4.03777	1.10858	3.05891	1.96623	1.28299	1.04089	0.636657	1.39025	1.91054	1.87936
turquoise	Eucgr.K01858	15.2296	5.67301	11.4	1.13704	0.680412	1.3064	0.103617	0	0.110268	0.119919	0	0.119015	0.129945	0.112784	0.221888
turquoise	Eucgr.K02054	57.262	42.1668	50.8159	8.80869	3.83897	6.81805	0.876933	1.62781	1.11986	0.659683	1.4821	0.805796	0.659849	1.19314	0.891992
turquoise	Eucgr.K02667	34.9865	11.3502	22.8501	6.52674	5.07736	5.19925	0.773211	7.24106	3.29136	0.596572	5.22721	4.44055	0.323224	4.48863	3.86346
turquoise	Eucgr.K02872	4.55126	14.9762	8.553	2.05184	1.25192	1.68259	0.142987	0.143471	0.152165	0	0	0	0.179318	0	0.153097
turquoise	Eucgr.K02873	12.1175	12.0172	10.8909	2.01191	1.99265	1.91991	0.331039	0.298943	0.2466	0.498056	0.372992	0.456277	0.207575	1.04494	0.460779
turquoise	Eucgr.K03418	353.777	206.158	304.741	48.4353	40.3038	49.1297	0	0	0	0.123895	0.12062	0.122961	0.134254	0	0.114623
turquoise	Eucgr.L00538	19.1421	15.921	18.5748	4.51653	3.1371	5.30048	2.10204	1.15045	1.0168	0.442318	0	0.438983	0	1.66401	0.818427
turquoise	Eucgr.L00540	12.2949	12.0729	13.8001	2.56866	2.10342	2.15391	0.640642	0.964214	0.852202	0.741432	0.24061	0.490561	0.40171	0.34866	0.571617
turquoise	Eucgr.L00789	32.5754	39.7997	34.9644	8.24796	7.60456	7.98483	0.162853	0.435745	0.173306	0.0628249	0	0	0	0.059087	0
turquoise	Eucgr.L01608	28.7813	38.6145	29.4668	6.68246	3.56135	5.06203	0.825657	0.730985	0.982023	0.168627	0.820847	0.613638	0.243634	0.317189	0.364015
turquoise	Eucgr.L02082	11.518	9.52655	10.7523	1.15064	4.16958	2.55593	0.734	0.140283	0.371958	0.202257	1.37837	0.481756	0.263	1.10329	0.673628
turquoise	Eucgr.L02264	78.2012	26.7585	61.8992	15.3782	8.90878	12.2178	3.58552	2.81978	2.37189	2.13088	3.49398	3.11657	0.607641	1.16027	1.03758
turquoise	Eucgr.L03052	25.9118	10.0367	19.0319	4.36274	2.53055	6.17339	4.14837	6.27772	2.89484	11.7271	4.3676	8.0455	3.41141	6.73605	5.67954
turquoise	Eucgr.L03258	32.3825	15.6282	29.5163	1.65428	1.93037	1.15308	0.881906	2.45803	2.08558	0.793841	0.993671	1.12551	0.245774	0.319976	0.104918
turquoise	Eucgr.A01523	2.81556	5.59973	3.91224	11.9644	12.1558	11.363	20.4868	25.6056	21.7067	18.9887	22.7812	19.8031	20.0534	22.3317	20.3094
turquoise	Eucgr.A01680	72.0811	155.547	100.368	325.87	371.591	344.476	610.108	544.629	582.167	430.977	703.271	561.046	590.593	435.121	508.2
turquoise	Eucgr.A01747	2.96053	6.29034	4.07199	11.4089	14.0811	13.8001	17.0682	22.8201	20.0077	19.954	14.8383	16.5195	21.1876	21.0301	20.1767
turquoise	Eucgr.B00137	3.0312	2.75267	2.77443	6.3372	6.3863	6.28041	15.5488	10.8175	13.5555	17.8304	15.5951	17.1646	14.8143	14.2134	15.1244
turquoise	Eucgr.B00655	11.7079	17.1679	11.7194	33.0296	52.9011	40.6605	100.625	61.5105	85.8543	67.5735	90.0358	76.9781	76.0614	56.7886	67.445
turquoise	Eucgr.B00693	49.3249	31.0813	38.937	80.3509	86.9976	78.7871	240.235	174.043	214.173	177.17	280.948	227.203	167.877	152.208	157.186
turquoise	Eucgr.B00928	0.350587	2.4069	1.84006	6.25898	6.22978	5.85471	8.53837	21.4933	14.0281	13.4356	11.3083	13.8505	9.95641	17.2831	13.7933
turquoise	Eucgr.B01989	4.06654	3.70286	3.76203	10.2567	10.7286	10.1145	16.6121	22.3814	21.1765	20.7202	17.593	19.2155	20.1704	24.0877	23.6318
turquoise	Eucgr.B02335	3.23208	6.95219	5.00336	9.82963	10.9065	10.5565	21.4984	26.2711	22.5407	19.7188	20.312	19.5701	18.2548	22.791	20.7407
turquoise	Eucgr.B02401	3.99827	2.49178	3.2202	12.5824	6.36971	9.18563	28.6818	24.4095	27.0918	30.1414	31.8921	29.0965	19.9539	22.4688	19.995
turquoise	Eucgr.B02564	1.31554	1.81796	1.89257	4.28052	7.68965	5.49486	17.5349	16.552	16.1896	10.8892	20.5832	14.6668	14.0216	19.3522	15.8964
turquoise	Eucgr.B03090	0.48915	6.71634	2.34406	8.95324	14.5247	10.4085	9.66624	18.926	15.569	7.74019	13.305	11.1026	12.1878	18.3129	16.0001
turquoise	Eucgr.C00605	40.3653	44.0788	41.8026	103.661	100.34	102.338	194.651	224.528	207.119	227.48	187.17	210.444	235.898	251.066	243.673
turquoise	Eucgr.C00776	1.61008	6.70956	3.36796	10.9687	16.2084	13.4118	22.2625	18.4072	21.3528	17.9139	14.6413	15.0352	15.9367	9.36004	13.4017
turquoise	Eucgr.C03565	2.03908	0.542595	1.46086	3.42057	3.49252	3.91697	11.3464	12.6046	12.3442	12.4866	15.0102	14.4288	9.02039	16.1545	12.4198
turquoise	Eucgr.C03863	0.739393	3.36845	1.75757	5.47233	4.39397	4.89591	23.1018	20.6374	22.4483	26.9267	22.5811	24.9471	21.3779	13.7548	17.7234
turquoise	Eucgr.C04020	11.9792	11.7757	12.0476	44.875	42.2295	42.9106	84.6908	62.8064	78.4748	59.3127	44.5162	52.1986	40.3662	41.9276	39.6191
turquoise	Eucgr.C04163	6.15423	4.92824	5.44877	15.8904	12.7774	13.8496	30.3506	36.5782	33.1163	29.296	37.8764	33.782	25.0536	37.5427	31.971
turquoise	Eucgr.D00511	4.6826	2.74766	4.28594	10.6713	10.4671	12.0582	22.6458	18.6963	21.9935	20.6106	20.0038	19.3819	15.5096	19.9826	18.5384
turquoise	Eucgr.D00831	7.72789	6.03045	7.47955	18.3809	13.458	16.2932	26.9845	38.7002	31.8063	27.5733	34.0285	29.2616	21.9895	35.1657	29.1059
turquoise	Eucgr.D01671	4.73851	9.08431	5.40654	22.0069	27.6538	25.729	47.8037	50.2227	49.7606	58.8579	52.9568	57.9988	46.1464	56.4929	51.2268
turquoise	Eucgr.D01722	12.7499	6.3257	12.3593	41.4044	24.5997	37.1803	57.909	63.9932	60.5654	56.5118	50.5266	55.3225	48.8781	54.656	53.2306
turquoise	Eucgr.D01826	7.03808	11.7583	9.45832	33.1367	32.2464	32.0038	41.9129	44.1801	41.6468	29.92	46.7355	38.3095	32.5738	30.2754	31.5102
turquoise	Eucgr.D01966	6.91419	3.01153	5.33234	10.275	18.6359	14.7148	32.4829	22.5748	26.1988	27.3046	38.9111	31.2617	31.3884	33.5702	32.7295
turquoise	Eucgr.D02014	11.6825	10.777	10.3049	31.7399	40.0714	35.6736	68.5193	61.3177	64.8232	63.5232	99.7591	77.9827	82.378	84.0786	83.1649
turquoise	Eucgr.E00631	4.76462	4.78226	4.29184	7.46158	4.39743	5.40359	17.4113	30.1026	24.5151	10.5403	27.1632	15.9989	7.05448	23.0336	15.4876
turquoise	Eucgr.E00641	1.07248	3.09886	2.00237	4.13176	3.98929	3.06379	13.8513	8.2553	11.6371	10.004	16.8975	11.7229	13.9749	9.40878	12.712
turquoise	Eucgr.E01171	3.17272	4.12329	4.18312	11.6971	9.93204	12.2172	25.3801	22.8589	24.9654	20.9621	38.5247	26.1672	26.4453	25.0432	25.6425
turquoise	Eucgr.E01434	9.00803	7.15776	7.61671	30.0955	31.1224	30.004	38.6176	46.4203	42.4677	48.7698	47.0449	46.2311	43.743	56.5286	49.627
turquoise	Eucgr.E01896	5.09176	5.68537	5.70855	18.444	22.2055	19.3596	44.1734	42.8043	44.3412	37.877	52.809	42.9694	37.0699	43.8601	41.6252
turquoise	Eucgr.E02651	1.74459	3.14217	2.43289	5.37451	10.6508	6.74403	11.4918	12.0501	12.3396	9.58543	19.0723	13.8535	13.4379	16.6216	14.3551
turquoise	Eucgr.F00115	5.41356	3.77866	4.36006	18.0891	15.3254	17.9647	31.2376	20.0233	28.5368	29.0661	20.2491	26.112	17.7033	12.0331	15.6609
turquoise	Eucgr.F00374	6.00257	6.60988	6.28257	18.7512	21.8807	19.4779	31.8319	42.0205	35.5137	38.8558	41.3554	40.0995	36.8492	37.3957	38.191
turquoise	Eucgr.F00590	23.8501	16.8813	20.2646	59.0233	79.7896	66.8979	114.823	110.589	109.984	66.7054	67.6903	65.5798	80.3262	57.0333	64.7115
turquoise	Eucgr.F01409	2.4837	8.57993	4.46546	10.8127	23.8151	15.6097	27.0395	24.6572	26.3795	20.4385	30.8286	26.4713	31.2549	24.3855	26.9142
turquoise	Eucgr.F01532	5.61309	3.05839	5.55988	13.7929	10.6722	12.2391	30.9013	17.1888	24.3305	29.7389	35.0402	32.1634	25.6975	30.4796	27.372
turquoise	Eucgr.F01847	28.8146	53.0155	35.385	105.021	143.203	121.428	184.602	175.295	179.689	180.992	146.29	165.436	147.15	184.144	165.357
turquoise	Eucgr.F02056	1.56049	5.68731	3.38293	12.2412	14.4727	11.442	16.3355	15.5545	15.7875	11.9606	14.8999	14.9976	12.8909	13.0634	11.1844
turquoise	Eucgr.F02181	8.08651	11.5415	9.57765	24.741	32.4378	28.6577	45.6911	41.9977	43.0074	33.1184	61.8108	45.7476	49.6284	54.9015	52.4218
turquoise	Eucgr.F02182	2.80172	7.42271	4.51663	21.3015	16.5669	19.4422	35.7584	31.8691	35.7933	35.2391	40.1813	37.5902	47.1444	40.0568	42.256
turquoise	Eucgr.F02956	1.41502	2.77345	2.01813	7.92099	5.78979	6.72281	14.6111	14.4078	15.0128	16.1809	12.1342	14.3228	15.2433	12.4762	13.7561
turquoise	Eucgr.F03472	1.6845	3.37465	1.74726	7.5482	4.41593	5.7288	18.7023	12.5286	15.6089	14.577	18.6765	15.0934	19.2831	13.0569	17.2808
turquoise	Eucgr.F03611	9.0617	5.30423	7.12526	10.4229	17.2107	12.4067	33.7222	58.8147	44.9489	45.2365	42.7293	44.3411	27.6953	66.7683	49.8745
turquoise	Eucgr.F03713	3.40664	0.850742	2.77636	2.79737	4.83593	4.20557	16.635	6.84602	11.9631	12.8598	9.07871	12.1657	13.12	8.77041	10.0188
turquoise	Eucgr.F03869	32.2823	22.2143	31.0592	74.7383	58.1662	70.021	127.918	151.189	136.25	122.623	157.144	136.861	113.322	161.284	136.232
turquoise	Eucgr.F04397	6.97318	9.12614	7.3606	13.1969	17.0451	15.5515	31.7661	43.9036	36.0092	25.1238	42.8156	33.5127	23.7526	47.9735	37.5734
turquoise	Eucgr.F04424	3.46186	1.55339	2.43965	5.96742	3.92805	5.66786	17.6193	11.3495	13.6576	14.4753	23.2835	15.6154	10.3661	14.9163	13.0426
turquoise	Eucgr.G00953	3.94307	3.41314	3.35029	12.1788	10.9847	10.7713	16.9372	15.6008	16.6892	16.9053	21.4566	18.6821	21.6903	14.0462	18.9024
turquoise	Eucgr.G01444	84.8097	50.2073	72.2357	132.227	193.862	154.779	381.646	299.619	347.36	268.721	419.05	330.696	331.584	316.409	322.052
turquoise	Eucgr.G01755	22.4296	22.4488	21.4172	65.7634	43.2373	54.5585	84.2808	113.039	99.003	90.9525	93.9088	95.2435	100.581	88.6853	92.6962
turquoise	Eucgr.G02674	5.71369	7.81584	6.02407	16.0097	18.7705	17.0457	36.5808	29.1466	33.7081	45.7336	40.6074	42.2386	35.8478	36.7478	36.1068
turquoise	Eucgr.G03059	10.0567	12.2045	10.4966	32.175	31.4628	32.9107	74.861	77.0128	74.4697	68.7316	87.6149	77.7478	70.4976	85.304	78.4551
turquoise	Eucgr.H00052	3.4293	2.99278	2.75219	12.0276	11.0078	11.4808	12.945	15.9168	14.9322	12.2152	11.0529	12.5153	11.0953	11.7588	10.2041
turquoise	Eucgr.H00277	3.6655	4.70331	3.60139	11.1086	10.4748	10.5434	21.3897	25.4271	25.0003	16.741	23.7737	19.2798	17.8679	24.1502	19.9521
turquoise	Eucgr.H00755	1.75283	1.59177	1.42853	6.32183	4.29345	5.39573	10.6991	11.0037	12.9988	12.4855	10.1463	12.0842	12.6349	10.8693	12.8875
turquoise	Eucgr.H01152	2.03838	3.35109	2.32575	7.03482	7.72411	7.57296	15.6169	18.5325	16.0999	16.6836	14.6775	15.9972	16.619	19.6546	16.681
turquoise	Eucgr.H02044	2.8053	1.73082	1.92989	6.65834	6.75199	6.2597	11.9422	10.7003	11.8646	7.59901	15.7396	12.2996	4.03427	8.8257	5.70914
turquoise	Eucgr.H02141	1.86622	3.25389	2.4335	4.95192	8.35279	6.12774	12.872	21.6593	16.9712	9.22831	10.7812	10.3363	7.78559	19.0324	14.392
turquoise	Eucgr.H02314	2.2121	3.03736	2.47348	9.25477	11.5855	10.4866	11.5783	12.2813	11.718	14.8766	8.35987	12.3218	14.4017	13.4771	13.1054
turquoise	Eucgr.H02958	3.00736	5.67444	4.22108	12.3959	9.26371	11.9576	18.9939	23.0745	19.5348	18.707	22.033	20.9379	16.9458	25.0589	20.5007
turquoise	Eucgr.H03387	25.611	27.655	27.7109	51.2672	70.0087	58.0805	120.703	128.085	122.172	95.4512	148.338	118.403	117.013	119.55	114.7
turquoise	Eucgr.H03673	3.99754	5.76645	4.21025	11.2291	10.7846	11.3196	16.5876	25.5424	20.0992	19.1973	21.6506	19.1469	19.7725	30.3899	27.3442
turquoise	Eucgr.H03965	17.2106	14.1496	15.775	35.8986	32.9969	32.8619	129.975	60.7496	97.6898	96.4528	137.955	116.419	129.877	83.5771	105.309
turquoise	Eucgr.H04816	30.7767	36.1598	31.9134	130.563	102.121	120.312	262.622	281.305	277.066	242.277	189.038	214.698	251.222	193.779	222.364
turquoise	Eucgr.H04824	8.12882	5.40809	7.1805	31.9973	18.461	26.9437	74.1326	61.4241	66.9678	77.7995	81.9145	81.0735	70.7997	77.2697	71.2436
turquoise	Eucgr.H05070	16.4889	20.0269	17.0244	53.8783	39.1361	48.2741	80.2235	83.2961	80.2682	84.6501	77.7512	82.8749	88.8309	90.0281	92.7709
turquoise	Eucgr.I00795	5.29348	4.82649	5.12463	14.1259	16.0022	14.594	27.1296	22.6367	24.7986	25.7793	31.6618	25.3224	18.5514	27.9755	24.3391
turquoise	Eucgr.I00917	3.36446	3.22272	3.20774	9.267	13.5238	11.2967	19.84	19.8577	18.8082	14.244	23.5192	18.4907	16.7931	24.4353	22.1389
turquoise	Eucgr.I01187	4.09908	4.71507	3.78612	16.4031	16.9775	17.0696	28.4397	34.4356	31.1971	28.9084	28.3791	29.0257	33.8355	29.9572	31.0311
turquoise	Eucgr.I01192	0.666777	1.80139	0.903425	4.28359	2.28977	3.7416	13.577	10.4964	12.0325	8.7581	10.9842	9.30561	9.65779	8.86691	9.29416
turquoise	Eucgr.I01318	5.68618	8.77067	7.56116	21.7709	22.435	22.0727	36.1528	50.3684	42.9646	43.3137	36.7089	41.4225	40.858	51.4799	44.9255
turquoise	Eucgr.I01532	3.29711	5.84456	3.99839	12.1972	9.80139	11.6719	15.8787	23.5857	19.8106	19.0058	19.5691	18.6775	25.7687	24.5343	24.4141
turquoise	Eucgr.I01654	5.0225	7.55167	6.69874	18.4452	17.5342	17.6051	27.9515	37.362	32.0919	19.5625	28.8993	22.4257	15.8524	30.9043	24.3148
turquoise	Eucgr.I01669	1.43565	1.61463	1.82706	3.08682	3.93767	2.87542	10.1449	10.416	9.6035	9.01053	16.9466	13.0751	13.3883	7.89664	9.97812
turquoise	Eucgr.I01821	2.95009	0.596689	1.836	3.56678	7.13275	4.9663	15.0041	14.983	13.071	12.0185	12.8305	11.1464	7.94871	12.083	10.3905
turquoise	Eucgr.I01926	16.6328	10.801	13.6607	29.8326	45.1332	34.6625	63.0645	71.7303	65.0342	78.3926	84.5175	79.5167	66.7953	99.4439	84.0868
turquoise	Eucgr.I02199	1.06018	2.09667	1.47845	6.47899	5.02644	6.08134	19.8809	17.1706	20.4875	13.1062	26.1575	18.8607	13.4919	23.6257	18.7269
turquoise	Eucgr.I02212	2.6415	2.18289	2.47139	6.85939	6.02168	5.9765	12.7536	13.5612	12.9717	10.3843	13.1936	11.7968	9.37707	10.3807	10.4228
turquoise	Eucgr.I02330	7.53804	8.97368	8.9135	24.9008	20.6689	23.3801	40.4063	34.0062	38.248	28.5493	33.2381	31.2767	37.5457	27.7272	30.7232
turquoise	Eucgr.I02700	3.0764	5.09642	2.65918	8.40565	11.8792	9.4581	18.8207	23.8802	20.9824	20.7444	26.0305	23.4475	23.6027	29.9157	25.8024
turquoise	Eucgr.J00207	3.7602	4.48787	3.47311	14.3689	14.8921	14.1931	24.7278	25.5243	23.9016	22.1672	29.2162	25.8917	19.2233	29.9193	24.6332
turquoise	Eucgr.J00751	4.19969	3.01787	3.90632	13.9531	15.1559	14.3038	33.9377	29.6003	34.715	35.101	39.9419	40.269	32.0429	33.7026	32.996
turquoise	Eucgr.J01503	3.86809	1.89143	3.46282	6.22419	7.65258	6.35808	14.9381	23.9818	19.5498	18.8331	20.1974	20.4434	15.3855	22.7635	20.8266
turquoise	Eucgr.J01629	47.3514	32.8221	41.5979	77.1573	111.154	91.1897	224.313	170.609	206.143	310.279	249.255	275.415	187.173	261.948	224.762
turquoise	Eucgr.J02160	9.89467	11.2727	10.7846	42.3938	42.6807	43.1369	57.7878	60.7685	60.7504	48.9814	57.1379	53.4644	39.9747	39.5264	38.3425
turquoise	Eucgr.J02624	1.16247	3.38279	1.9748	7.8961	8.24453	8.55841	13.2727	19.2427	16.0921	9.54864	28.5727	18.8265	9.68946	12.9151	10.1931
turquoise	Eucgr.K00010	1.60864	4.59459	2.96685	9.47755	6.18272	8.0722	15.8885	13.8166	14.729	18.9058	16.8412	18.2495	16.5899	13.7841	14.5421
turquoise	Eucgr.K00211	8.81245	11.5731	11.7122	25.9331	25.9253	27.4751	60.8242	64.559	68.2509	47.767	70.1643	58.1001	50.4633	55.9593	52.6095
turquoise	Eucgr.K00355	2.32331	1.02739	2.01695	8.01502	6.02258	6.52993	10.4124	19.975	14.5829	11.9257	15.744	13.1371	7.51006	12.508	10.9176
turquoise	Eucgr.K00751	1.93844	0.985778	1.32703	3.53931	4.53225	4.00291	9.73181	7.01191	7.98769	15.7561	8.74878	13.8535	8.04979	8.8461	7.87037
turquoise	Eucgr.K00917	2.4951	2.8252	2.9803	4.28854	4.51206	4.58537	12.868	12.0758	12.0985	10.362	14.5926	11.958	8.51267	12.5106	10.9688
turquoise	Eucgr.K01691	5.51807	5.3451	5.06951	20.1171	20.8328	19.4741	18.2953	32.1314	23.7871	19.9333	15.3813	17.5556	17.9839	29.8013	24.6705
turquoise	Eucgr.K02492	8.01033	11.4749	8.75344	26.8219	42.6457	35.6221	54.0705	37.3244	47.3666	54.6737	61.6471	57.5374	58.9928	57.6735	59.8722
turquoise	Eucgr.K02803	17.057	13.3661	15.3168	46.8981	28.603	38.2752	89.6094	97.9575	94.021	94.9337	124.159	109.478	72.9312	109.397	92.6161
turquoise	Eucgr.K02843	2.58968	3.78627	3.39799	9.86541	8.77965	9.4748	11.6874	18.7353	15.3077	9.76441	13.8698	12.5504	11.448	17.1625	14.8092
turquoise	Eucgr.K03513	1.90739	4.67674	2.66855	9.04952	5.46841	7.19668	28.4756	15.2595	23.8503	18.3586	24.5689	20.4489	31.7869	25.2922	29.3723
turquoise	Eucgr.L01353	13.0319	11.1972	12.2548	39.512	33.8181	39.5373	61.0355	71.6025	65.0345	55.5013	58.2568	56.9277	74.8172	76.0926	74.2776
turquoise	Eucgr.L02361	5.83136	2.90103	4.48385	14.9736	11.7077	12.4061	35.0716	32.6087	36.4581	32.4401	38.2957	33.9063	28.0199	29.9205	29.5772
turquoise	Eucgr.L02570	2.00536	3.7084	2.28807	10.5201	11.9349	9.73896	18.6945	27.3551	22.7957	24.5655	30.1694	26.617	16.2402	23.6339	19.5994
turquoise	Eucgr.A00200	18.2048	22.8419	18.5963	13.5355	11.4769	13.1786	5.49782	4.90349	4.4422	3.06356	4.4165	2.80658	2.55361	1.7731	2.67075
turquoise	Eucgr.A00203	81.3201	103.607	88.4054	33.8514	42.6756	38.0865	2.62011	4.76309	4.06762	1.74805	1.1114	1.48703	0.657169	1.07366	0.792106
turquoise	Eucgr.A00299	14.5768	11.5572	13.1592	6.57165	5.19657	6.50782	4.87652	2.06022	3.5052	2.72285	4.81976	3.68498	1.82394	1.16402	1.64884
turquoise	Eucgr.A00475	194.103	170.689	187.716	115.246	80.5055	102.764	46.0903	48.8954	46.3287	43.1348	41.1401	43.3257	33.6029	41.2105	37.0796
turquoise	Eucgr.A00502	135.505	96.6366	122.993	82.2483	56.9288	73.3517	28.7863	27.2537	28.3174	17.6352	32.9835	24.5181	20.6987	24.2601	22.09
turquoise	Eucgr.A00515	9.47782	10.5154	10.7804	7.88227	5.19592	6.95032	0.188646	0.0315474	0.0669182	0.0363875	0.0354256	0.0361131	0.0394297	0.0684452	0.0336641
turquoise	Eucgr.A00598	51.505	36.4448	49.222	20.6776	17.7999	18.3959	6.82687	5.54042	6.41034	3.25332	9.72818	6.91883	4.02893	2.73193	3.5473
turquoise	Eucgr.A00981	24.9608	40.6825	31.3517	13.2809	12.2334	12.9317	4.58069	7.31893	5.72248	3.71671	5.13316	4.1176	4.18355	6.12404	5.51766
turquoise	Eucgr.A01206	22.721	21.8065	22.9759	10.5646	10.2081	10.7198	6.18649	3.9632	5.672	5.23216	4.45041	4.75542	3.81951	5.12805	4.84056
turquoise	Eucgr.A01281	55.4208	63.1008	57.9818	36.2041	18.2754	26.9254	8.51964	16.5108	12.1232	6.31041	7.73434	7.15751	3.11373	6.04094	5.47323
turquoise	Eucgr.A01641	22.5441	31.1664	27.049	9.20254	12.4224	10.3524	4.34703	3.39246	4.07533	2.03633	5.5199	3.48717	2.33638	4.43119	3.47233
turquoise	Eucgr.A01670	21.3214	19.1672	20.9314	6.81879	6.50236	6.48323	3.23124	4.18345	3.71595	2.89517	5.93088	3.7114	3.85617	5.21893	4.96636
turquoise	Eucgr.A01738	11.5736	13.0293	12.802	5.49652	4.95759	3.96609	2.26491	2.65134	2.71158	2.40281	0.956982	1.40914	2.72205	2.05441	2.62715
turquoise	Eucgr.A01790	20.7807	21.4198	20.9569	5.64127	6.42606	5.29635	3.58024	3.78394	3.35283	2.43086	3.9264	3.56396	1.13745	1.50683	1.07335
turquoise	Eucgr.A01806	101.552	79.0816	91.4291	31.7696	31.4838	31.8328	23.8615	17.8386	18.6272	22.7556	30.5116	24.883	17.177	19.394	18.6573
turquoise	Eucgr.A01813	168.542	110.685	143.775	57.5474	55.2868	56.8438	34.8804	28.2511	31.5339	29.4219	36.4057	33.4073	22.8314	27.4928	27.1027
turquoise	Eucgr.A01970	13.1181	18.3106	15.4908	4.30112	5.79111	5.1065	0.195979	0.98321	1.14707	2.04131	2.31857	2.47612	1.72042	0.319976	1.36394
turquoise	Eucgr.A02185	24.3243	23.3069	24.1319	8.00192	15.3352	10.4689	2.38723	2.77717	2.28273	1.12114	1.40336	0.834513	1.73553	1.16741	1.25949
turquoise	Eucgr.A02214	37.2733	29.9162	35.2575	23.2589	16.6489	21.0924	5.98653	6.74735	4.7999	2.04055	3.32641	2.21355	1.18271	1.51746	1.18538
turquoise	Eucgr.A02221	61.2431	83.6326	69.1709	32.0905	41.406	37.0794	4.33431	4.79124	4.06526	1.40284	2.06932	1.81416	1.15161	2.3189	1.49449
turquoise	Eucgr.A02259	25.9896	35.8121	29.6536	12.3483	12.7355	13.6932	8.64432	3.66959	6.36865	3.65542	8.2414	6.68289	2.71018	7.05681	5.51773
turquoise	Eucgr.A02675	12.6141	23.6776	16.0472	11.6935	14.3196	12.8711	3.7001	4.99862	4.62549	3.40514	2.98864	3.30266	3.4103	4.1245	3.48441
turquoise	Eucgr.A02695	11.8479	14.3457	11.8629	5.15972	7.3023	5.93383	1.24835	1.29577	1.19105	0.348733	0.436518	0.494433	0.431873	0	0.184361
turquoise	Eucgr.A02709	17.8776	19.2363	18.0099	8.02041	8.00307	7.86895	3.81928	2.57038	3.5192	2.15618	1.20703	2.03292	1.98598	1.57162	2.24415
turquoise	Eucgr.A02731	158.947	78.4414	134.359	28.6633	26.7737	27.4676	5.65948	8.42635	4.2742	0.211286	2.67411	1.25816	0.228951	1.58972	1.75925
turquoise	Eucgr.A02850	64.863	107.072	81.0316	54.0436	68.9189	59.8281	20.0964	13.83	17.5233	12.9077	18.7311	15.4691	19.7926	13.514	16.5042
turquoise	Eucgr.A02853	16.423	13.6201	14.7673	5.09943	4.3866	4.98015	0.116177	0.058285	0.185451	0.336137	0.0654501	0.133441	0.291392	0.0632276	0.186587
turquoise	Eucgr.A02888	44.3505	72.7499	57.2337	32.5198	33.3733	32.359	7.26949	6.03743	7.15661	8.7913	6.90233	8.69373	8.22881	7.17174	7.17132
turquoise	Eucgr.A02908	133.791	137.109	135.759	46.8537	49.3633	48.6876	12.8594	16.1383	14.5427	9.90691	9.90452	10.6258	8.4726	10.9888	9.94634
turquoise	Eucgr.B00175	50.712	50.547	53.1288	34.4021	30.7273	31.9519	10.3541	15.0557	13.7278	6.17569	4.33005	5.76362	4.05204	4.82245	4.40305
turquoise	Eucgr.B00337	21.3297	17.9626	19.2406	7.39698	12.0415	10.23	6.03678	0.976968	4.14468	3.38058	3.40091	4.58528	1.95371	0.635889	1.66803
turquoise	Eucgr.B00631	18.1175	16.0823	17.5692	6.42239	3.48973	4.90914	4.35673	4.59321	4.40119	2.92299	4.30415	3.33609	2.45471	3.43635	3.10985
turquoise	Eucgr.B01097	44.584	16.0189	31.2405	7.86514	12.1804	10.0073	4.40002	6.23281	4.68244	3.89408	5.54089	3.86472	3.24588	6.1979	5.81964
turquoise	Eucgr.B01098	22.8536	26.2313	25.2752	7.93152	9.70283	8.6588	4.68255	8.95827	6.77702	5.2386	2.77868	4.01586	4.50211	5.77639	4.54571
turquoise	Eucgr.B01441	87.26	93.479	90.4486	39.9656	23.3622	33.702	1.0454	1.96253	1.1125	1.44404	0.911912	1.31695	0.549783	0.697415	0.794355
turquoise	Eucgr.B01499	178.167	131.786	159.409	75.0793	69.131	73.945	32.6507	38.098	32.8046	20.6686	29.6146	23.7234	22.4453	27.9751	25.7727
turquoise	Eucgr.B01757	26.9276	28.4674	26.9797	14.6199	17.1502	16.5509	7.9383	4.55152	6.91186	7.75544	9.40898	7.2233	6.59378	3.47869	4.30499
turquoise	Eucgr.B01793	12.0853	40.2133	23.3939	4.58419	18.513	10.2894	3.6057	6.25316	4.97406	16.1252	7.12219	10.7884	25.5122	15.5534	19.3033
turquoise	Eucgr.B02026	77.6384	60.0542	69.5356	28.1675	24.1513	25.4663	7.66395	7.0316	7.3625	5.76358	6.28321	6.02839	4.67473	6.65411	5.90694
turquoise	Eucgr.B02122	36.6768	19.2276	29.5933	13.1094	24.3425	18.3016	3.43387	6.02961	5.23226	1.44513	2.28626	2.33063	1.66382	1.52905	1.08629
turquoise	Eucgr.B02163	296.981	291.263	291.595	196.108	140.581	171.853	2.39678	5.46196	3.71786	5.17161	5.30952	4.85265	7.89652	4.068	6.48088
turquoise	Eucgr.B02200	71.873	60.841	69.849	25.8894	24.9114	25.2121	13.117	16.0647	14.4722	13.618	19.7783	17.0603	13.3051	14.8024	12.9086
turquoise	Eucgr.B02215	622.405	495.933	583.656	204.272	199.593	198.436	13.7939	16.7745	14.341	3.23695	2.5784	2.84747	0.797175	0	0.136122
turquoise	Eucgr.B02216	38.1085	28.3552	35.4661	7.75891	11.9076	11.1948	0	0.188223	0	0	0	0	0	0	0
turquoise	Eucgr.B02219	47.6956	37.5186	40.9513	13.3762	11.189	14.6084	0	0.341939	0	0.1972	0	0.195713	0	0	0
turquoise	Eucgr.B02318	10.2853	12.592	10.6487	4.03583	2.672	4.27522	0.813817	1.73521	0.974309	0.235463	0.573096	0.350531	0.127574	0.553634	0.21784
turquoise	Eucgr.B02563	114.072	138.19	121.584	74.2447	74.3801	76.1042	22.1425	18.8299	21.2774	10.3012	31.3712	20.1449	17.266	18.0403	18.4501
turquoise	Eucgr.B02911	13.2372	10.4564	10.7167	5.79221	3.29981	3.88879	0.467858	1.0432	0.663851	0.120326	0.175717	0.0597091	0.260771	0.565833	0.33396
turquoise	Eucgr.B02913	103.856	122.51	110.69	53.9087	58.6589	60.7741	4.43747	10.1272	6.1112	6.14258	9.21538	7.69528	7.20171	8.99715	8.85033
turquoise	Eucgr.B03015	16.7218	10.9094	15.5646	5.45562	5.01576	5.43248	3.40786	2.82984	2.12593	2.176	6.22303	3.77929	1.76845	1.91863	2.01314
turquoise	Eucgr.B03253	49.2754	33.3487	43.8787	20.7115	14.6395	16.8981	3.40346	4.92392	4.1273	1.92366	4.19151	3.27283	2.77931	1.89536	2.11867
turquoise	Eucgr.B03254	20.7323	29.7278	25.604	20.7115	13.9088	17.9267	1.69869	3.47199	2.6781	1.89312	1.7013	1.51753	2.2881	1.30113	1.34726
turquoise	Eucgr.B03275	29.5253	22.17	28.0186	18.8248	14.6332	17.072	4.89915	3.12353	3.9102	4.90212	4.60002	3.51698	3.45597	4.33272	3.55168
turquoise	Eucgr.B03293	14.5652	8.96604	11.6922	3.6336	3.36511	3.25637	2.55205	2.40643	2.61769	2.02835	1.45506	1.73052	1.00256	1.53952	1.48148
turquoise	Eucgr.B03356	53.6267	58.5177	55.1178	26.9172	26.1429	25.7309	0.579787	1.6289	1.1106	0.134201	0.391959	0.133189	0.14542	0	0
turquoise	Eucgr.B03366	464.684	188.093	356.731	100.489	85.7326	96.8549	45.6199	48.8744	45.55	50.2729	40.7525	47.5975	45.2447	57.9648	52.2511
turquoise	Eucgr.B03464	48.6028	33.0403	42.8918	13.4378	12.2653	12.3489	5.46489	6.31781	5.52066	5.6372	7.09448	5.45824	4.17166	5.77595	4.91849
turquoise	Eucgr.B03583	20.2821	17.4939	19.4207	11.0442	6.69481	9.28351	4.92771	4.60339	4.43027	4.42471	5.74366	5.26962	3.62262	3.88403	3.54774
turquoise	Eucgr.B03653	15.6588	16.8389	16.0181	7.01649	8.8002	7.50004	1.93388	2.04255	2.02191	0.549718	0.535185	0.623511	0.638225	0.184647	0.435921
turquoise	Eucgr.B03671	46.9932	55.9756	51.7869	31.9397	27.3905	28.8419	0.35719	0.645117	0.557504	0.358268	0.241474	0.191459	0.328494	0.492468	0.280461
turquoise	Eucgr.B03680	132.363	123.506	130.707	71.3292	52.0788	62.6498	26.6	31.3731	29.2783	24.9366	29.378	25.9578	22.2685	24.4843	24.2726
turquoise	Eucgr.B03683	54.6226	37.6059	46.1494	23.7166	18.1185	20.816	9.08513	11.0403	9.56084	10.2808	10.8052	10.2806	5.44357	8.09424	7.60187
turquoise	Eucgr.B03706	18.2019	11.2063	16.4937	7.74894	5.87358	5.81673	3.62494	4.10956	4.85958	4.74007	3.97824	4.10953	3.12905	2.51086	2.41948
turquoise	Eucgr.B03715	269.657	185.339	241.589	86.1008	58.2148	78.6646	1.84024	2.63781	2.89091	2.9411	2.96209	2.1137	2.74741	3.4338	2.90863
turquoise	Eucgr.B03843	19.3627	16.0957	17.6551	5.6703	6.0943	5.42338	3.44714	3.81355	3.6684	2.76194	2.29057	1.82741	2.99285	2.30899	1.9874
turquoise	Eucgr.B03992	154.299	180.085	166.391	86.6723	68.3859	76.6233	27.319	25.8367	26.8645	19.0256	24.6669	22.2736	19.2485	25.1322	22.7569
turquoise	Eucgr.B03993	12.5256	13.6495	12.867	6.07838	4.76749	5.00647	1.60021	1.07042	1.60832	1.38898	1.70284	1.68484	0.613189	1.06442	0.666306
turquoise	Eucgr.C00146	695.815	936.895	788.924	247.677	369.697	298.892	41.9213	39.7211	41.0683	39.1519	36.1181	40.93	29.6625	31.9783	29.0573
turquoise	Eucgr.C00147	149.948	173.371	160.211	85.307	81.7516	85.9418	30.2348	30.1272	31.2106	24.4981	27.7404	25.8355	21.8231	27.9751	24.4568
turquoise	Eucgr.C00207	14.266	12.4751	13.6332	8.06392	6.94198	7.37953	2.55267	4.73454	3.70434	1.74571	2.8326	2.26563	1.2126	2.02073	2.27764
turquoise	Eucgr.C00334	215.481	135.768	185.198	108.633	128.31	117.118	42.5734	50.5435	45.9112	29.8073	40.3707	35.555	23.4348	16.8911	20.0951
turquoise	Eucgr.C01017	21.4464	25.8179	23.6632	10.5895	7.80628	9.52188	6.88098	4.50461	5.80453	3.73898	7.51665	5.15655	3.68325	2.10078	3.0099
turquoise	Eucgr.C01107	16.9668	15.1181	15.5532	9.93735	10.5109	10.416	2.63334	3.73024	2.14299	11.832	1.91987	7.82853	15.3466	4.55238	9.61962
turquoise	Eucgr.C01250	14.1348	9.84984	12.6186	4.90592	2.76556	4.08863	1.70568	2.53549	2.42022	1.68158	3.27426	2.39451	1.5845	1.44401	1.89393
turquoise	Eucgr.C01388	16.3912	17.2611	16.489	6.00086	6.66894	5.77053	0.12187	0	0.0432309	0.0940293	0.0915435	0.233301	0.101891	0	0.0434959
turquoise	Eucgr.C01791	182.764	206.035	194.946	147.882	96.6039	124.777	5.46436	10.3097	7.54781	4.72519	5.99009	5.5538	5.41415	8.28394	6.65636
turquoise	Eucgr.C01795	13.4141	18.05	15.0818	8.91673	9.04278	9.75801	2.24866	3.04334	2.5043	2.11826	3.35855	3.24353	3.54141	1.93531	3.24754
turquoise	Eucgr.C02007	48.6384	78.2872	60.3524	40.112	29.9824	36.1577	10.0397	12.3776	11.4507	9.45693	10.0946	9.59246	10.3887	11.7365	10.2435
turquoise	Eucgr.C02096	429.663	313.119	394.143	151.608	109.358	132.857	24.5185	22.476	23.9819	17.3177	20.3131	17.6012	14.0176	18.3969	17.0832
turquoise	Eucgr.C02161	67.3594	101.818	80.2557	55.4453	53.925	56.3807	8.62096	11.0123	9.88002	9.20978	10.2365	9.94011	13.6806	8.19265	10.8991
turquoise	Eucgr.C02185	158.327	177.158	169.288	74.9504	67.8187	75.6532	34.8472	36.2574	34.8518	39.9464	37.149	41.1244	38.8098	46.902	42.3149
turquoise	Eucgr.C02339	8.82199	14.8135	11.9649	5.90329	6.61611	5.38009	0.829739	0.23787	0.630712	0.685914	1.46912	1.22533	0.966238	0.516084	0.634577
turquoise	Eucgr.C02453	15.4488	10.9943	15.417	6.53835	4.68622	5.70184	2.11688	2.84815	2.50875	2.2272	1.3552	1.82359	1.56872	3.45624	2.62715
turquoise	Eucgr.C02594	197.574	268.009	224.041	126.322	118.231	126.419	56.7688	58.7075	59.7489	49.5231	63.3484	58.2514	36.7205	27.1768	33.1037
turquoise	Eucgr.C02759	834.926	763.204	801.965	532.727	471.169	500.024	127.257	143.489	135.186	151.097	145.497	142.033	129.686	85.0521	107.912
turquoise	Eucgr.C02812	627.979	692.015	661.727	510.129	469.705	499.086	7.02871	15.2163	10.9251	3.0073	3.11979	2.88677	1.33554	0.973705	0.638543
turquoise	Eucgr.C02928	20.4256	19.8487	21.0129	10.8313	13.7008	11.6121	5.27572	3.45428	4.61518	5.32958	3.67742	3.8515	5.77516	4.42851	5.4094
turquoise	Eucgr.C03290	369.515	267.817	330.76	183.367	189.266	187.447	90.3607	63.9754	79.527	78.7739	85.9955	82.7189	58.0654	48.0218	50.7747
turquoise	Eucgr.C03801	54.6768	75.6038	63.9374	17.0466	27.3705	21.1988	0.302771	0.0303796	0.0966614	0.175203	0.579941	0.591197	0.18985	0.0329557	0.129672
turquoise	Eucgr.C03858	116.734	163.872	133.844	63.7278	87.185	74.5479	11.6217	9.14759	10.6008	2.62934	1.93628	2.37532	0.730555	0.538965	0.748476
turquoise	Eucgr.C03859	6.16316	20.9256	13.5263	9.34896	9.66323	10.058	1.74265	1.67084	1.73087	1.29973	0.174534	1.02305	0.388522	1.3067	1.24392
turquoise	Eucgr.C03990	91.1839	69.0562	81.3777	49.0326	51.0367	49.6222	1.42339	1.42821	1.51475	0.0784443	0.840076	0.544969	0	0	0
turquoise	Eucgr.C03995	37.5462	37.2226	35.8799	14.4622	14.8952	14.8471	1.83397	0.968513	1.74624	0.94954	3.04521	1.33042	0.665776	2.57407	1.6536
turquoise	Eucgr.C04134	52.8402	49.2158	51.7867	21.4048	21.8787	21.3442	11.2381	10.481	10.6178	7.17008	12.5812	9.97069	7.8147	8.27253	8.2918
turquoise	Eucgr.C04242	25.6784	12.0693	18.6445	7.15642	8.18708	7.40552	4.4884	5.33758	4.06886	5.57932	3.74609	5.72819	2.29323	3.79982	3.20384
turquoise	Eucgr.D00019	10.3907	14.3552	11.8951	6.12102	3.52271	4.5091	0.66595	0.705326	0.944927	0.470997	0.20843	0.297465	0.881556	0.885949	0.911105
turquoise	Eucgr.D00234	530.762	351.448	472.414	196.048	169.01	182.262	116.472	128.253	122.724	124.325	137.453	133.251	101.448	110.001	105.496
turquoise	Eucgr.D00319	105.566	73.9641	97.2313	40.2656	24.9058	33.7802	17.87	18.2232	17.0765	21.2723	26.3805	25.0494	16.4648	17.228	18.4307
turquoise	Eucgr.D00321	768.527	709.683	753.31	448.886	371.418	423.74	153.172	194.703	171.806	183.07	151.904	168.583	153.552	181.773	164.132
turquoise	Eucgr.D00389	54.6122	36.7033	44.5931	27.252	19.2508	21.522	15.2519	9.15974	11.1365	13.0131	9.65859	10.9969	12.4257	10.4212	13.4695
turquoise	Eucgr.D00409	36.5724	34.0875	34.6171	15.4806	22.546	18.4769	6.53192	10.2932	8.42162	5.71813	6.03875	5.48264	5.51357	5.56023	5.82815
turquoise	Eucgr.D00525	16.9471	22.3895	18.9868	6.53564	9.01088	7.97449	0.599783	0.656522	0.406178	0.126208	0.0614359	0.125256	0.0683799	0.178049	0.116762
turquoise	Eucgr.D00528	12.2942	21.3141	16.2135	3.98299	6.15966	5.25627	0	0	0	0	0	0	0.0712951	0.0618798	0
turquoise	Eucgr.D00533	51.396	49.8067	52.4906	32.6948	27.5446	31.4088	9.1287	12.1557	10.0778	7.84961	7.44985	6.95748	6.15205	3.62165	4.47602
turquoise	Eucgr.D00574	322.266	197.998	277.979	147.93	119.121	137.212	46.1058	63.0697	52.0786	44.0354	46.8259	43.5659	43.5655	40.417	43.2164
turquoise	Eucgr.D00589	47.386	30.3012	42.3966	19.8824	29.947	22.9995	11.2259	9.85588	9.70647	6.96001	13.8908	11.3974	7.919	7.6369	8.58546
turquoise	Eucgr.D00702	33.3481	43.7239	35.7143	20.0096	15.81	18.9519	7.20151	7.61298	7.57251	3.62154	6.52032	4.9236	2.58037	2.14629	1.6064
turquoise	Eucgr.D01065	38.0238	41.1123	39.0708	18.0578	16.0713	17.5885	8.37688	9.94562	9.87349	7.22281	8.15997	7.28334	5.48286	8.79104	7.00383
turquoise	Eucgr.D01105	61.1466	79.4175	67.6445	19.4509	19.2563	19.0182	0.416635	0.35373	0.375165	0.0741819	0.0722209	0.0368113	0.160768	0.0348842	0.13726
turquoise	Eucgr.D01106	19.8921	26.7204	22.6965	7.38538	7.47103	7.15202	0.0961465	0.192943	0.153477	0.0556364	0.0541656	0.0552169	0	0	0
turquoise	Eucgr.D01143	7.28149	20.5189	9.07888	7.9868	5.35317	7.14415	0.561294	0.402281	0.682653	0.1856	0.0903469	0.368401	0	0.0872788	0
turquoise	Eucgr.D01144	198.356	306.732	241.092	96.5538	75.6024	87.4542	8.79129	17.4438	12.0186	13.0705	11.0926	11.6104	14.3284	9.99912	11.9512
turquoise	Eucgr.D01193	31.1781	32.7223	30.5692	16.4012	18.7212	17.7359	5.41141	10.5679	8.65744	3.82491	4.46038	4.08808	1.95848	5.37625	4.31637
turquoise	Eucgr.D01200	252.874	226.999	242.283	148.58	149.912	150.49	64.0369	63.1881	60.7587	36.9613	42.7945	41.2796	18.0283	27.0274	24.3125
turquoise	Eucgr.D01225	18.5409	24.1224	20.5785	11.9039	15.0967	13.2784	2.92836	2.93827	2.37824	1.96209	3.21265	2.74392	1.64292	1.17432	1.40269
turquoise	Eucgr.D01294	122.396	77.325	103.716	75.4151	65.2049	72.8941	14.9073	13.8965	14.3635	13.1726	12.3704	12.4948	10.9265	12.3889	12.0249
turquoise	Eucgr.D01344	57.7882	82.9939	65.1725	39.8762	30.5391	35.3313	5.65222	5.5221	5.47682	6.47261	3.18427	5.02286	4.77532	5.278	4.87335
turquoise	Eucgr.D01538	16.4372	5.29052	10.9203	5.06532	2.67563	2.80213	2.44477	2.23004	3.07472	1.54331	2.25376	2.2975	2.22978	1.20957	1.90373
turquoise	Eucgr.D01675	11.1296	16.7452	13.4501	6.3536	7.50638	6.59272	2.39175	1.44697	2.2084	0.651304	1.78337	1.09079	0.176439	0.382846	0.338939
turquoise	Eucgr.D01691	21.4011	26.1503	23.1973	8.5226	4.5868	6.72511	0.762005	1.59288	1.4191	0.808399	0.858576	0.802303	0.875985	0.41471	0.747895
turquoise	Eucgr.D01727	64.12	40.8717	58.8895	22.3951	14.5182	20.4023	1.0349	1.6048	1.40169	0.762185	1.16606	0.756438	0.117987	0.409622	0
turquoise	Eucgr.D01733	121.159	153.752	134.029	92.1671	69.4809	83.0009	27.9849	25.9062	27.9371	21.2325	23.2825	22.5651	21.8667	26.0047	24.5136
turquoise	Eucgr.D01888	89.9763	72.9437	84.5029	53.7757	50.9978	53.3164	21.1257	9.54975	15.3976	11.7153	21.4475	15.6711	13.1777	16.3478	15.9043
turquoise	Eucgr.D02011	10.5955	13.9849	10.6743	6.10164	5.76785	6.14838	1.98712	1.76267	1.53236	1.66648	1.62243	1.55468	0.902904	0.909052	0.925053
turquoise	Eucgr.D02045	18.4932	20.8462	16.231	14.6493	12.0789	15.5955	1.59952	1.44443	1.19153	0.555349	1.622	1.46976	0.902668	0.69641	0.685046
turquoise	Eucgr.D02179	41.0331	30.559	35.9167	18.8616	15.402	18.3302	3.54513	13.0967	7.48818	3.72988	3.44972	3.94854	7.07301	10.9332	9.66202
turquoise	Eucgr.D02186	51.4643	40.4251	45.7404	24.839	17.0639	22.8263	10.6872	8.8137	9.26988	13.2157	13.3612	14.125	9.08808	10.0391	9.9537
turquoise	Eucgr.D02260	54.3125	59.0973	57.3001	23.1421	25.3768	24.8011	7.17472	8.29552	7.63523	3.95928	5.30009	4.6389	3.15813	2.79279	2.44197
turquoise	Eucgr.D02542	21.0036	10.1786	16.1268	6.68401	4.10199	5.41327	0.791843	3.6548	1.96623	1.03861	1.60595	0.909511	0.728228	2.47077	1.30001
turquoise	Eucgr.D02543	6.53824	18.728	11.0851	10.9855	7.49003	9.31225	1.43046	2.8706	1.79091	2.01258	1.83296	2.22292	1.1256	2.38131	1.59167
turquoise	Eucgr.D02624	21.5208	24.9674	22.3108	12.4127	11.9225	11.679	3.75131	5.5105	5.23762	2.15338	2.33315	2.30949	2.1076	2.35192	2.40993
turquoise	Eucgr.E00025	59.2973	60.7749	60.7947	33.2606	28.5932	29.2396	13.4675	11.3644	13.3191	18.9459	18.2842	18.4204	15.7555	21.859	19.5151
turquoise	Eucgr.E00026	20.964	15.5694	19.9724	9.42	9.62524	9.13157	4.80385	5.26503	4.3257	4.61876	3.4974	5.34792	2.03904	4.90707	3.48177
turquoise	Eucgr.E00352	14.7727	13.6231	15.5496	7.31657	5.10802	6.07128	0	0	0	0	0	0	0	0	0
turquoise	Eucgr.E00407	35.2485	29.9664	31.3552	22.0736	12.9008	19.0942	5.83659	8.15294	7.24642	3.64232	9.02626	5.78376	1.43521	5.54326	3.43098
turquoise	Eucgr.E00419	23.8504	41.3988	30.8456	9.49975	17.4264	12.2141	2.99905	1.30295	2.00706	1.71755	5.60866	3.37369	0.69793	1.68267	1.52279
turquoise	Eucgr.E00460	42.6881	38.0291	39.6516	16.6699	9.27744	12.88	5.17001	8.64583	7.58363	7.00757	6.50744	7.27572	5.14017	5.526	5.18648
turquoise	Eucgr.E00525	32.9518	35.8064	33.5162	22.5501	23.6731	23.9463	4.48253	4.64862	4.80226	2.99427	2.81343	3.35179	2.86733	1.63728	2.31921
turquoise	Eucgr.E00557	43.6284	35.7016	40.7989	11.74	16.6983	13.3478	9.8603	9.78952	10.4932	3.24329	9.47266	6.08002	3.25412	2.59843	3.33395
turquoise	Eucgr.E00837	47.3514	36.0776	43.4898	18.925	15.115	17.9402	8.42996	14.0375	10.8798	9.75622	7.67948	9.88867	6.74802	7.4187	7.68173
turquoise	Eucgr.E00858	134.341	248.798	174.96	123.178	128.063	124.409	24.2645	15.7229	21.3573	16.298	25.7554	20.8114	16.8359	25.9668	22.2652
turquoise	Eucgr.E01392	22.2367	13.7113	20.4875	10.5262	9.35847	10.9807	3.20662	3.51538	3.09647	2.5428	6.69074	3.61492	1.86175	0.904895	1.6531
turquoise	Eucgr.E01474	62.5682	47.1346	54.6264	14.5324	22.1254	17.7683	4.43098	3.56604	4.12597	0.854683	0.624066	0.742208	0.231535	0.0502395	0.148259
turquoise	Eucgr.E01610	175.314	112.832	156.117	86.4805	79.3402	83.1161	14.9787	17.697	15.2501	15.9845	17.3884	15.4915	12.767	14.5394	15.4824
turquoise	Eucgr.E01787	11.5878	12.0813	12.4414	6.28743	5.87423	5.67765	0.365128	0.256454	0.349707	0.0845144	1.0285	0.754894	0.18316	0.556403	0.430039
turquoise	Eucgr.E01788	15.3294	18.7895	15.7414	9.67531	10.3849	10.3401	0.587803	0.505536	0.580851	0.242957	0.851524	0.241125	0.26327	0.457004	0.359637
turquoise	Eucgr.E02426	92.4404	96.0695	92.7283	72.5123	59.8955	64.618	19.6344	23.9429	21.5847	11.2567	24.0808	16.5938	10.1811	11.8574	10.5808
turquoise	Eucgr.E02751	921.388	1347.32	1084.76	558.454	546.139	550.719	129.041	84.739	107.254	95.2363	137.547	113.125	97.1436	74.0626	83.2496
turquoise	Eucgr.E02863	26.3394	29.8885	28.5422	10.043	15.2626	11.8857	4.19345	4.94153	4.20316	2.03157	1.31858	1.6242	0.489204	0.796125	0.783133
turquoise	Eucgr.E02892	61.4172	43.1853	55.2511	26.5491	20.0624	25.481	8.8578	11.5969	11.4931	7.78446	10.9944	9.52118	8.67289	8.24937	8.67264
turquoise	Eucgr.E03236	53.6254	57.173	54.616	14.794	14.5178	14.3258	0.844148	1.29067	0.769997	1.07	0.407627	0.692563	0.655345	0.875076	0.688637
turquoise	Eucgr.E03249	348.584	215.401	298.176	81.1668	96.7044	87.0368	15.6826	12.2289	13.0176	12.4975	23.9809	17.344	13.0928	14.1438	12.4737
turquoise	Eucgr.E03250	12.4925	17.0466	13.6567	8.72809	4.20543	6.98809	1.53703	2.73395	2.15613	1.05114	2.28285	1.12346	1.13902	1.74906	1.4961
turquoise	Eucgr.E03562	7.93366	18.6708	12.3648	6.60553	8.01188	6.66845	1.40642	1.95394	1.91883	0.667768	2.19414	1.61541	1.62809	1.41309	1.73753
turquoise	Eucgr.E03563	33.5642	140.851	71.6554	58.1625	83.9942	71.8062	11.2039	8.99346	10.8798	4.05206	10.4146	7.07785	4.91773	4.11585	4.49854
turquoise	Eucgr.E03568	10.2853	77.5858	39.1177	29.8308	38.6772	36.6301	6.77502	9.92133	7.01502	4.02642	5.15786	5.04765	9.18536	6.17856	7.05802
turquoise	Eucgr.E03569	47.7594	100.753	69.3442	37.1082	57.6234	46.2314	13.8529	8.77073	11.4782	10.0572	23.6144	15.9702	12.9494	8.51296	9.57815
turquoise	Eucgr.E03610	21.1168	41.2423	28.0731	16.6278	22.3408	19.3454	8.11422	4.6597	6.73424	3.42558	10.2351	6.15471	7.48794	4.8882	5.79197
turquoise	Eucgr.E03863	237.942	137.685	200.934	108.997	102.871	104.629	43.4967	38.7945	41.475	17.4253	49.9865	30.6736	18.416	28.1236	26.0061
turquoise	Eucgr.E03874	786.137	674.461	740.917	270.784	310.527	286.21	42.574	35.8704	37.3685	25.3018	23.9624	23.2881	21.2471	25.9559	24.4702
turquoise	Eucgr.E03875	815.057	942.326	869	357.594	418.551	383.167	47.0013	51.1063	47.7213	11.3232	4.4852	8.37328	4.2704	1.09627	2.15677
turquoise	Eucgr.E03919	14.2608	11.5598	13.8688	5.69567	8.50364	7.21829	1.73801	2.56454	3.04634	1.7748	1.61269	2.34856	1.66676	2.78201	2.29876
turquoise	Eucgr.E04108	16.6218	14.7406	14.4295	5.21829	4.00936	4.58382	1.06156	1.85879	1.55056	1.1563	0.914659	1.33885	1.38349	1.26876	1.40406
turquoise	Eucgr.E04218	823.511	1157.48	946.168	553.007	585.457	565.706	80.1	80.8331	78.7069	37.095	63.6844	50.6386	28.9537	33.7852	32.4778
turquoise	Eucgr.F00087	267.037	164.093	222.813	108.554	103.187	106.184	52.0745	50.511	53.9535	54.5241	49.8493	53.2203	49.3355	55.5101	50.9554
turquoise	Eucgr.F00158	37.8597	46.9486	40.9292	26.7715	26.8318	25.682	9.65406	7.8559	8.57908	6.98786	6.54148	6.70654	5.159	3.53883	3.65869
turquoise	Eucgr.F00246	9.69262	20.9355	13.5563	9.49122	7.5541	9.07667	4.11912	3.90964	3.79114	3.73643	4.64114	4.3476	1.53576	3.27177	2.62238
turquoise	Eucgr.F00247	17.4312	19.2065	20.3306	10.8273	4.64164	7.04266	3.51705	4.04791	3.52263	3.59151	4.19587	2.97035	3.76205	2.92745	2.21514
turquoise	Eucgr.F00403	45.2933	35.0194	41.5768	12.6768	10.8775	11.4085	9.23843	5.88691	8.01423	8.96902	8.04126	8.44878	6.69889	4.09855	5.20367
turquoise	Eucgr.F00644	26.3655	15.612	24.8283	9.851	10.6612	8.02573	4.72599	6.77426	5.85045	4.68816	1.41274	3.65577	1.69337	2.09963	1.54903
turquoise	Eucgr.F01478	34.1597	42.271	38.2393	23.4767	18.9466	21.6733	2.87855	2.84761	2.58871	1.3138	1.59884	1.4436	2.33884	1.54454	2.17048
turquoise	Eucgr.F01636	40.1661	37.2224	39.1108	19.7807	13.8605	16.6554	8.61537	9.24964	8.70994	5.08511	6.50383	4.45303	5.4022	7.68961	6.45718
turquoise	Eucgr.F01805	8.78642	14.1511	10.46	6.59909	4.38945	5.92084	1.1401	1.22567	1.36494	1.10741	1.16989	1.12244	0.995741	1.3296	1.3733
turquoise	Eucgr.F01829	59.544	52.4088	57.374	23.4692	16.0638	19.0141	1.42043	2.24342	1.39963	0.639294	1.03732	0.60426	0.494816	0.372208	0.47879
turquoise	Eucgr.F02050	11.9131	12.7993	12.4918	7.75359	4.5606	6.70383	1.03057	1.48365	0.858303	1.14085	1.51458	0.926385	1.01146	1.21929	1.19939
turquoise	Eucgr.F02122	13.8474	26.9929	19.0323	7.18485	12.0067	9.1417	4.80442	5.97839	5.03228	5.91053	1.9181	3.78029	8.82423	5.06476	6.72382
turquoise	Eucgr.F02207	10.4753	13.3179	12.9328	4.69836	4.39605	5.01605	0.114764	0.230305	0.183196	0.13282	0.0646542	0.065909	0.071962	0	0.0614394
turquoise	Eucgr.F02269	383.723	215.775	324.893	187.947	113.231	157.212	26.5719	28.269	26.673	37.9497	35.1416	35.2825	32.8507	45.4353	39.5485
turquoise	Eucgr.F02642	41.3681	59.4112	47.6371	17.8264	17.8083	17.4069	9.78819	11.2424	10.7849	10.0533	12.8727	12.7249	9.78861	7.02283	8.05399
turquoise	Eucgr.F02646	64.7978	87.2964	75.021	22.9379	16.5726	20.0174	4.3776	5.05541	4.65858	4.39718	5.21157	5.40759	2.52051	3.95575	3.59641
turquoise	Eucgr.F02648	413.031	732.357	534.532	350.412	362.696	357.011	67.0518	59.8937	64.1983	53.9857	63.6536	59.0881	49.5556	41.9615	45.7333
turquoise	Eucgr.F02649	443.647	636.754	516.011	185.221	163.818	175.893	12.5899	13.9718	12.6231	11.832	11.7927	10.9065	8.52212	8.5194	8.80264
turquoise	Eucgr.F02776	33.8244	29.9463	31.2829	13.1677	8.48125	10.4472	3.67344	6.91732	5.1409	5.53261	4.19568	5.60648	1.767	4.16275	3.01724
turquoise	Eucgr.F02823	12.3439	16.9729	14.0842	9.31535	9.72502	10.0589	4.51462	2.22899	3.88927	5.22489	4.68305	6.00858	1.7075	1.87201	1.84146
turquoise	Eucgr.F02842	14.4368	10.8086	11.0729	4.26669	2.71912	4.03256	1.97047	1.11751	1.09406	0.396604	1.73754	0.787226	0.859524	0.932518	0.917301
turquoise	Eucgr.F02896	15.5115	12.0467	14.5434	6.50656	4.80937	5.51014	2.30526	2.74675	2.33823	1.08385	3.49026	1.61351	1.26481	2.03873	2.31399
turquoise	Eucgr.F02958	13.3513	10.125	10.3784	6.05436	2.69266	4.45141	0.667208	1.96655	1.06505	0.337828	1.12765	0.431075	0.26148	0.136169	0.223245
turquoise	Eucgr.F03132	9.89459	12.2213	11.1823	4.8278	5.05152	4.77921	0.267574	0.604079	0.284749	0.580633	0.33917	0.499421	0.671122	0.582493	0.716235
turquoise	Eucgr.F03138	84.4724	102.712	92.0561	60.6995	57.3279	59.2352	18.8389	21.8418	19.6814	14.5241	26.0153	19.9561	17.8273	20.0367	17.8034
turquoise	Eucgr.F03185	11.3471	11.98	13.0594	4.35939	5.42148	4.20801	2.42415	1.63919	2.35542	2.07365	1.90008	1.63431	1.1896	1.26194	0.959226
turquoise	Eucgr.F03591	14.0787	14.4305	14.2957	4.52495	5.19747	5.56416	0.323796	1.11907	0.382866	0.208188	0.162147	0.289265	0	0.0391603	0.0385213
turquoise	Eucgr.F03752	13.9636	13.2913	13.6383	4.77908	3.205	4.52907	2.49895	2.31151	2.45159	2.71135	1.40782	2.10787	1.51798	2.16753	1.58866
turquoise	Eucgr.F03917	1431.94	2089.41	1672.71	908.053	638.732	788.938	104.339	122.082	111.616	67.4763	69.993	67.0122	49.087	49.4297	49.8325
turquoise	Eucgr.F03972	23.5094	25.1633	23.431	9.60729	6.19197	8.53758	1.4227	1.6267	1.54922	1.91457	1.08109	1.40609	1.07881	1.3685	1.34617
turquoise	Eucgr.F03973	19.6786	21.7367	19.3344	12.7051	9.621	11.7787	3.66556	6.60732	4.55673	3.49141	3.25292	2.64539	2.1154	2.04789	2.01447
turquoise	Eucgr.F04159	26.7869	17.996	25.4524	3.7158	5.23666	4.18265	0	0.19204	0.101839	0.664513	2.04866	1.64875	0.120012	0.104163	0.307389
turquoise	Eucgr.F04160	324.955	467.517	377.785	156.606	148.835	154.724	27.4825	26.4859	28.239	25.8446	23.3104	24.9141	23.6753	23.1552	22.4196
turquoise	Eucgr.F04417	31.2178	21.6905	26.01	13.0265	13.0703	14.0794	6.20394	5.60244	6.7672	8.88523	6.99018	8.37286	10.2116	10.4668	10.5451
turquoise	Eucgr.G00050	15.0841	14.3943	15.5099	11.0086	8.21541	10.4521	3.41207	3.80402	3.34866	5.9672	3.16102	5.09483	5.89555	4.1266	4.50577
turquoise	Eucgr.G00906	10.7493	15.7591	12.5593	7.10176	2.67932	5.15882	2.27574	2.7332	2.82544	1.55632	2.7584	1.94063	1.3405	1.05088	1.40292
turquoise	Eucgr.G01113	575.643	857.828	694.735	312.343	338.79	316.459	89.5136	76.5576	83.6595	82.7529	93.4512	87.2523	70.3661	78.9246	76.2362
turquoise	Eucgr.G01114	44.1197	44.9632	46.2722	14.2893	10.8933	12.866	1.62119	3.89646	2.48757	2.31259	2.08153	2.03532	3.49885	2.62641	2.98723
turquoise	Eucgr.G01115	32.5022	45.8716	37.2765	14.2354	8.56402	11.0376	2.96813	4.24164	3.25436	3.17487	4.40838	3.51251	2.48153	1.61536	2.21497
turquoise	Eucgr.G01116	25.3231	17.1102	21.6989	7.70264	4.63677	6.81775	1.99161	2.18001	1.73409	2.93356	2.61121	2.91144	1.77106	2.1678	2.13243
turquoise	Eucgr.G01192	934.141	1063.67	981.568	401.873	472.807	433.054	65.9764	77.6819	71.0276	47.8336	60.9036	50.9609	40.0071	52.6422	45.8964
turquoise	Eucgr.G01195	13.0116	19.2464	15.3694	5.90361	6.82554	6.40278	2.09372	3.84402	2.41773	3.712	2.30886	3.58168	3.74302	2.95778	3.2434
turquoise	Eucgr.G01197	32.489	42.4899	38.0593	16.5449	15.8537	15.4649	4.5311	5.85525	4.7854	4.60833	3.71297	3.66675	4.56312	5.82868	5.51305
turquoise	Eucgr.G01203	19.1915	12.8914	16.3664	9.32108	6.12938	7.59399	2.58892	5.88453	4.04829	3.36311	3.63138	3.21637	1.59023	2.87547	2.60226
turquoise	Eucgr.G01213	10.0891	14.1563	11.6405	6.67621	4.88968	6.36878	0.633942	1.15101	0.899509	1.08305	0.578229	0.797493	0.530012	1.1829	0.808056
turquoise	Eucgr.G01214	28.7776	33.174	30.5966	15.8013	13.8794	15.1781	3.44615	4.75794	3.60866	3.79688	3.448	4.21157	3.80315	5.13141	5.16574
turquoise	Eucgr.G01342	545.612	707.327	618.012	345.078	350.49	348.565	138.289	87.8398	116.759	123.061	131.251	128.16	117.938	79.186	97.032
turquoise	Eucgr.G01521	52.9618	36.8721	48.8484	35.6197	21.0263	27.9712	11.0469	13.3563	12.2671	7.78213	12.7175	10.2848	9.89558	6.01214	7.93435
turquoise	Eucgr.G01528	30.178	16.1415	25.2951	21.3103	9.41931	14.9504	5.32043	6.48986	6.55007	5.0105	5.75961	5.81148	4.12111	4.65561	4.80304
turquoise	Eucgr.G01529	96.8841	65.6049	86.7446	58.0069	37.7893	55.6937	20.3025	23.7099	20.5279	13.0041	22.2777	17.725	10.0997	7.92611	9.86214
turquoise	Eucgr.G01538	16.695	5.56977	14.9958	6.93943	6.78261	4.146	3.16193	2.28429	3.09569	2.19563	6.12775	4.06761	5.23423	4.26767	5.28138
turquoise	Eucgr.G01719	51.505	49.3364	50.1954	20.8924	21.539	20.9576	8.88628	10.9356	10.0129	7.59225	10.9842	8.7358	9.04643	8.96123	8.75903
turquoise	Eucgr.G01751	20.1063	19.1171	19.3788	13.0416	9.47577	11.829	3.97725	5.52559	4.65579	3.57616	4.27447	4.18172	3.29963	4.62883	3.7016
turquoise	Eucgr.G01773	13.4332	13.7081	13.2539	6.15008	5.53647	6.31119	2.64074	4.24586	2.81023	3.64534	2.36598	2.85043	3.27181	5.81799	4.25822
turquoise	Eucgr.G02484	106.469	162.752	126.702	51.2371	41.6452	45.9075	12.3478	13.2482	12.1645	10.3641	13.2239	11.8306	11.9588	13.1407	11.65
turquoise	Eucgr.G02490	413.06	551.902	463.175	266.154	254.044	260.129	71.0341	49.1296	60.1939	82.0517	66.8081	73.1747	49.5348	51.265	48.6257
turquoise	Eucgr.G02520	147.907	112.048	136.444	53.9629	48.0089	52.0276	24.5605	40.6199	31.0508	21.422	31.2163	24.5524	24.1615	36.6121	30.3887
turquoise	Eucgr.G02594	21.9525	14.1276	16.979	7.56714	4.58764	6.76758	1.45261	1.74902	1.59001	0.624423	0.187051	0.429033	0.104097	0.180699	0.222188
turquoise	Eucgr.G03006	58.286	106.206	78.6885	24.2369	20.9496	22.1432	2.56194	3.24963	2.52061	2.23773	5.06519	3.44233	4.00095	2.78859	3.3124
turquoise	Eucgr.G03007	112.648	116.103	105.692	34.9131	27.8564	31.5025	6.42685	7.98094	6.90708	4.86045	7.74321	6.651	5.74561	5.54094	6.33623
turquoise	Eucgr.G03008	25.3905	27.6149	25.6883	10.2842	8.92801	8.28153	3.28426	2.87016	2.36762	4.53663	5.49103	5.71929	2.39153	3.69013	2.609
turquoise	Eucgr.G03010	29.6835	41.864	34.6668	21.0271	21.4606	20.5951	7.54449	9.34317	9.07753	7.00088	7.46676	6.98712	4.00619	6.32542	4.62116
turquoise	Eucgr.G03227	101.706	180.22	133.495	95.6073	113.764	101.679	39.2503	30.0356	35.6463	37.7752	31.4897	37.1363	24.0532	22.6289	22.1863
turquoise	Eucgr.G03248	33.9721	38.3381	34.606	22.2247	33.8565	27.2053	5.50859	5.99564	5.72969	5.94302	7.50415	6.39866	3.66878	3.55691	3.66548
turquoise	Eucgr.G03249	287.654	318.958	295.794	161.308	252.899	204.085	26.7613	33.1094	30.9554	18.6368	22.1295	21.1156	13.7162	14.5897	14.252
turquoise	Eucgr.G03355	372.718	352.724	363.883	155.251	157.889	158.504	28.0909	43.3448	33.9133	9.63994	7.56127	8.75384	2.62204	2.56942	3.10521
turquoise	Eucgr.H00093	112.906	197.904	147.052	138.103	142.791	139.056	25.6287	22.2286	23.5096	25.5313	24.4019	25.2319	20.6618	29.3821	26.5771
turquoise	Eucgr.H00108	19.6347	14.7092	17.8259	9.7466	6.66404	8.64375	2.11989	4.20886	2.49595	2.349	2.43937	2.84935	2.77165	3.63298	3.42882
turquoise	Eucgr.H00168	75.5698	202.815	132.411	43.3677	21.8111	42.7995	0.182836	1.10073	0.194571	3.49141	3.81113	3.78009	4.47119	2.58715	3.71951
turquoise	Eucgr.H00199	589.431	982.945	730.001	489.956	518.1	496.698	60.9556	32.4906	47.9258	43.6966	51.0323	46.0554	17.7723	16.7411	16.9085
turquoise	Eucgr.H00200	1827.93	2698.54	2150.31	1644.07	1406.81	1545.53	285.343	278.96	282.837	165.669	221.944	190.081	76.8942	89.4753	85.2408
turquoise	Eucgr.H00202	1042.07	724.785	925.159	394.876	398.729	395.301	27.0941	29.3488	28.8853	25.573	31.7423	30.1073	13.5176	13.3857	12.7476
turquoise	Eucgr.H00205	114.223	122.893	115.643	49.5101	46.0531	46.9704	8.70707	14.6639	12.2453	8.81326	14.1638	11.9947	5.09104	6.49094	5.36581
turquoise	Eucgr.H00285	42.7434	28.291	34.1757	12.1798	10.1464	11.718	3.20648	7.34391	5.34098	6.45383	5.89051	4.964	4.37087	2.88318	3.58248
turquoise	Eucgr.H00353	29.6002	35.4361	32.0153	11.1556	10.6978	10.8568	0.0997422	0.350279	0.159216	0	0	0	0.25017	0.217133	0.213589
turquoise	Eucgr.H00586	15.174	10.6526	12.5331	2.76399	3.88231	3.30273	0.272871	0.657107	0.464617	0.315801	0.122981	0.250736	0.136881	0.0594024	0.116866
turquoise	Eucgr.H01058	20.2765	32.0184	25.751	10.7886	10.3025	9.77792	7.8064	6.79611	6.43421	3.14438	9.95985	5.97762	3.59922	0.99965	1.96668
turquoise	Eucgr.H01089	12.5331	10.4485	11.8385	7.68809	2.76222	6.17973	1.20708	1.9819	1.40133	0.634992	0.865487	0.126041	0.825696	0.358327	0.587467
turquoise	Eucgr.H01108	625.948	597.136	621.727	260.336	271.876	263.232	136.317	81.3536	111.34	142.665	157.032	148.438	115.163	97.4555	104.918
turquoise	Eucgr.H01166	9.236	13.5381	10.848	4.65373	2.85812	4.04864	0.232134	0	0	0.335819	0.261553	0.0666573	0.072779	0.126335	0.124274
turquoise	Eucgr.H01174	113.806	117.777	108.711	85.9089	95.0823	89.7032	37.6135	21.7797	28.8177	27.1531	22.7188	26.4595	21.0833	10.2498	15.9497
turquoise	Eucgr.H01241	54.4018	51.2824	54.7126	35.023	20.7025	28.0042	8.71858	10.4665	8.94682	4.54962	8.24473	5.67767	4.63712	2.7114	3.37562
turquoise	Eucgr.H01242	32.9015	29.7747	32.2933	14.1741	9.62629	11.2656	3.04613	3.01823	3.44425	2.51182	2.65993	2.49288	0.811773	0.414453	0.652303
turquoise	Eucgr.H01243	38.2203	44.5356	40.2597	15.8788	16.3359	16.4417	8.51964	8.68524	7.76091	6.23153	5.9132	5.8714	4.87207	4.89634	4.81644
turquoise	Eucgr.H01338	157.513	139.997	151.269	84.3722	78.3298	84.6709	22.5799	23.6267	25.4147	20.7078	24.729	22.9871	15.8613	25.1444	20.7511
turquoise	Eucgr.H01620	17.2573	21.8986	17.49	8.19267	8.17682	8.65678	3.80547	4.83424	3.97542	3.39404	2.16354	2.96744	1.79512	3.19211	2.13073
turquoise	Eucgr.H01963	21.7428	32.7848	27.099	14.6905	12.0385	13.8041	3.58489	7.43999	5.3475	4.04251	4.66063	4.57511	2.53607	4.50236	3.21504
turquoise	Eucgr.H02205	9.37796	21.1453	13.4065	8.38111	4.1596	6.73588	1.47314	2.09893	1.69311	0.272784	0.663932	0.676818	0.591181	0.833802	0.883288
turquoise	Eucgr.H02220	121.175	138.067	130.019	48.1026	36.1118	44.0828	15.5014	12.5912	15.0824	19.6915	14.7213	17.5082	16.2464	17.4755	17.2693
turquoise	Eucgr.H02270	54.9892	48.2226	47.7691	28.7911	23.2303	27.2102	10.8132	7.83594	7.60046	18.3853	11.3563	14.4134	15.4859	9.15431	11.006
turquoise	Eucgr.H02448	192.013	240.704	205.753	106.369	94.9566	101.878	4.59534	4.01866	4.93516	4.7816	4.32268	4.40657	4.81127	3.717	4.69456
turquoise	Eucgr.H02579	226.183	429.453	303.376	149.586	217.318	175.64	5.18337	4.54708	4.85414	2.4681	3.93801	3.1299	2.04298	2.22454	1.77596
turquoise	Eucgr.H02618	16.2198	21.8251	18.9073	11.5676	11.195	11.1209	4.04592	4.58343	4.27089	5.32441	4.61382	5.09687	4.58291	5.3095	4.80363
turquoise	Eucgr.H02876	25.0141	42.6042	31.8417	21.1342	21.2791	22.0968	8.6457	7.53661	7.53536	9.23622	9.56507	8.08815	11.5293	8.4312	10.2623
turquoise	Eucgr.H02908	868.731	602.557	772.329	405.19	267.684	342.705	136.655	146.692	137.862	84.2327	160.885	118.379	78.9422	73.6571	77.1465
turquoise	Eucgr.H03162	86.4505	54.595	74.9469	36.7553	22.3229	30.2752	6.10393	12.4614	8.9718	4.54629	9.77148	6.49035	1.93266	2.36814	2.65303
[truncated: 368 more rows]

## Sheet: Table 6
Supplymental table 6 70 selected genes with annotation
[truncated: 71 more rows]

[truncated: 2 more sheets: Table 7, Table 8]
